# Supplementary material for: Sexual dimorphism in brain transcriptomes of Amami spiny rats (Tokudaia osimensis): a rodent species where males lack the Y chromosome
Source: BMC Genomics. 2019 Jan 25;20:87. doi: 10.1186/s12864-019-5426-6 (PMC6347839; doi:10.1186/s12864-019-5426-6)
Supplement: Supplementary file 1 — Gene expression difference in the brain of male vs. female Amami spiny rats. (XLSX 29 kb) [file 12864_2019_5426_MOESM1_ESM.xlsx]

## Sheet: DE_genes_with_symbols
transcript	gene	female	male	baseMean	log2FoldChange	FoldChange	lfcSE	stat	pvalue	padj	Description	ACCNUM	SYMBOL	ENTREZID	LinkOut	LinkOut
TRINITY_DN331839_c0_g1_i1	TRINITY_DN331839_c0_g1	13693	337.293	7015.17	-3.39047	-10.4865403440309	0.704144	-4.81502	1.47187e-06	0.00468908	ref|XP_011242348.1| PREDICTED: serine protease inhibitor A3N isoform X1 [Mus musculus]	XP_011242348	Serpina3n	20716	NCBI	GeneCards
TRINITY_DN343391_c2_g1_i5	TRINITY_DN343391_c2_g1	252.742	6.02307	129.383	-3.13956	-8.81256385444814	0.719945	-4.36084	1.29565e-05	0.0195866	ref|XP_006507476.1| PREDICTED: antigen KI-67 isoform X3 [Mus musculus]	XP_006507476	Mki67	17345	NCBI	GeneCards
TRINITY_DN317514_c0_g1_i1	TRINITY_DN317514_c0_g1	244.694	12.5894	128.642	-3.01221	-8.06797724828624	0.669501	-4.49918	6.8215e-06	0.0126951	ref|NP_033046.1| V(D)J recombination-activating protein 2 [Mus musculus]	NP_033046	Rag2	19374	NCBI	GeneCards
TRINITY_DN332233_c1_g1_i1	TRINITY_DN332233_c1_g1	778.451	50.3175	414.384	-2.80364	-6.98198805080256	0.669677	-4.18655	2.83225e-05	0.0318738	ref|XP_011242293.1| PREDICTED: B2 bradykinin receptor isoform X1 [Mus musculus]	XP_011242293	Bdkrb2	12062	NCBI	GeneCards
TRINITY_DN343917_c2_g1_i1	TRINITY_DN343917_c2_g1	49.2812	449.489	249.385	2.45541	5.48468	0.624982	3.92876	8.53832e-05	0.0635472	ref|NP_035788.1| twist-related protein 1 [Mus musculus]	NP_035788	Twist1	22160	NCBI	GeneCards
TRINITY_DN294438_c3_g1_i2	TRINITY_DN294438_c3_g1	5.04738	90.9956	48.0215	2.65715	6.30788	0.704187	3.77337	0.000161059	0.0953969	ref|XP_017171171.1| PREDICTED: zinc finger protein 120-like [Mus musculus]	XP_017171171	LOC108168096	108168096	NCBI	GeneCards
TRINITY_DN322488_c0_g1_i1	TRINITY_DN322488_c0_g1	55.117	930.982	493.05	2.70999	6.54316	0.695826	3.89463	9.83478e-05	0.0699816	ref|NP_067330.1| fibromodulin precursor [Mus musculus]	NP_067330	Fmod	14264	NCBI	GeneCards
TRINITY_DN268923_c0_g1_i1	TRINITY_DN268923_c0_g1	202.389	2773.86	1488.13	2.77604	6.84969	0.652789	4.25258	2.1132e-05	0.0274405	ref|NP_001106858.1| myosin light chain 1/3, skeletal muscle isoform isoform 3f [Mus musculus]	NP_001106858	Myl1	17901	NCBI	GeneCards
TRINITY_DN333357_c0_g1_i1	TRINITY_DN333357_c0_g1	53.7154	1305.9	679.81	2.77796	6.85881	0.719638	3.86022	0.000113286	0.0765012	ref|NP_038501.2| annexin A8 isoform 1 [Mus musculus]	NP_038501	Anxa8	11752	NCBI	GeneCards
TRINITY_DN352478_c9_g1_i5	TRINITY_DN352478_c9_g1	98.1866	1187.82	643.003	2.78492	6.892	0.618557	4.50229	6.7225e-06	0.0126951	ref|NP_001239520.1| small muscular protein [Mus musculus]	NP_001239520	Smpx	66106	NCBI	GeneCards
TRINITY_DN133776_c0_g1_i2	TRINITY_DN133776_c0_g1	69.5774	1345.06	707.317	2.80557	6.99137	0.698965	4.0139	5.97242e-05	0.0491802	ref|NP_038836.1| cysteine and glycine-rich protein 3 [Mus musculus]	NP_038836	Csrp3	13009	NCBI	GeneCards
TRINITY_DN144870_c0_g1_i1	TRINITY_DN144870_c0_g1	29.0168	487.556	258.286	2.83396	7.13027	0.678203	4.17862	2.93277e-05	0.0319404	ref|XP_006530249.1| PREDICTED: myosin regulatory light chain 2, ventricular/cardiac muscle isoform isoform X1 [Mus musculus]	XP_006530249	Myl2	17906	NCBI	GeneCards
TRINITY_DN335559_c0_g1_i1	TRINITY_DN335559_c0_g1	181.441	4223.38	2202.41	2.87288	7.32527	0.708971	4.05218	5.07419e-05	0.0442782	ref|NP_034124.1| cytochrome P450 1B1 [Mus musculus]	NP_034124	Cyp1b1	13078	NCBI	GeneCards
TRINITY_DN226199_c0_g1_i2	TRINITY_DN226199_c0_g1	6.1442	111.663	58.9037	2.93174	7.63032	0.671172	4.36809	1.25336e-05	0.0194428	ref|NP_001291668.1| myoregulin [Mus musculus]	NP_001291668	Mrln	69563	NCBI	GeneCards
TRINITY_DN300665_c0_g1_i2	TRINITY_DN300665_c0_g1	53.2005	1335.59	694.396	2.93381	7.64124	0.7089	4.13853	3.49531e-05	0.0354022	ref|NP_775551.1| protein FAM180A precursor [Mus musculus]	NP_775551	Fam180a	208164	NCBI	GeneCards
TRINITY_DN311171_c0_g1_i1	TRINITY_DN311171_c0_g1	1.1811	142.034	71.6073	2.96923	7.83116	0.743008	3.99622	6.43611e-05	0.0513293	ref|NP_001032220.1| phospholipase A2 inhibitor and Ly6/PLAUR domain-containing protein precursor [Mus musculus]	NP_001032220	Pinlyp	641361	NCBI	GeneCards
TRINITY_DN133482_c0_g1_i1	TRINITY_DN133482_c0_g1	8.14439	769.434	388.789	2.9701	7.83588	0.742749	3.99879	6.36672e-05	0.0513293	ref|XP_006521375.1| PREDICTED: ly6/PLAUR domain-containing protein 2 isoform X1 [Mus musculus]	XP_006521375	Lypd2	68311	NCBI	GeneCards
TRINITY_DN161716_c0_g1_i2	TRINITY_DN161716_c0_g1	1508.54	37598.8	19553.7	2.98212	7.90149	0.704235	4.23456	2.29e-05	0.0289508	ref|NP_598012.1| decorin isoform c precursor [Homo sapiens]	NP_598012	DCN	1634	NCBI	GeneCards
TRINITY_DN291468_c0_g1_i1	TRINITY_DN291468_c0_g1	46.5402	2146.57	1096.56	2.99325	7.96267	0.732706	4.0852	4.40388e-05	0.0405497	ref|XP_006503775.1| PREDICTED: fibroblast growth factor-binding protein 1 isoform X1 [Mus musculus]	XP_006503775	Fgfbp1	14181	NCBI	GeneCards
TRINITY_DN334707_c0_g1_i2	TRINITY_DN334707_c0_g1	420.965	20661	10541	3.04253	8.23936	0.732398	4.15421	3.26418e-05	0.0344388	ref|NP_034511.2| histocompatibility 2, class II antigen E alpha precursor [Mus musculus]	NP_034511	H2-Ea-ps	100504404	NCBI	GeneCards
TRINITY_DN271548_c0_g1_i1	TRINITY_DN271548_c0_g1	1236.78	30563.6	15900.2	3.04499	8.25343	0.697128	4.36791	1.25439e-05	0.0194428	ref|NP_031859.1| decorin preproprotein [Mus musculus]	NP_031859	Dcn	13179	NCBI	GeneCards
TRINITY_DN334010_c1_g1_i1	TRINITY_DN334010_c1_g1	59.9512	3264.96	1662.46	3.06617	8.37548	0.733773	4.17864	2.93259e-05	0.0319404	ref|NP_666059.2| anion exchange transporter [Mus musculus]	NP_666059	Slc26a7	208890	NCBI	GeneCards
TRINITY_DN334319_c0_g2_i3	TRINITY_DN334319_c0_g2	9.82435	199.64	104.732	3.06955	8.39512	0.667205	4.60061	4.21248e-06	0.00948136	ref|XP_006535688.1| PREDICTED: platelet glycoprotein 4 isoform X1 [Mus musculus]	XP_006535688	Cd36	12491	NCBI	GeneCards
TRINITY_DN325576_c0_g1_i1	TRINITY_DN325576_c0_g1	78.3079	2049.49	1063.9	3.07123	8.40491	0.699272	4.39204	1.1229e-05	0.0188594	ref|NP_033375.1| indolethylamine N-methyltransferase [Mus musculus]	NP_033375	Inmt	21743	NCBI	GeneCards
TRINITY_DN225962_c1_g1_i1	TRINITY_DN225962_c1_g1	0.383422	117.692	59.0379	3.07753	8.44168	0.743617	4.1386	3.49439e-05	0.0354022	ref|XP_017177372.1| PREDICTED: probasin-like [Mus musculus]	XP_017177372	LOC108169190	108169190	NCBI	GeneCards
TRINITY_DN347302_c4_g2_i10	TRINITY_DN347302_c4_g2	198.152	3497.58	1847.87	3.09758	8.55983	0.640892	4.83323	1.34333e-06	0.00468908	ref|NP_001278061.1| asialoglycoprotein receptor 1 isoform b [Mus musculus]	NP_001278061	Asgr1	11889	NCBI	GeneCards
TRINITY_DN300317_c0_g1_i1	TRINITY_DN300317_c0_g1	42.4325	2452.99	1247.71	3.10455	8.60125	0.733572	4.23209	2.31526e-05	0.0289508	ref|NP_036180.1| osteomodulin precursor [Mus musculus]	NP_036180	Omd	27047	NCBI	GeneCards
TRINITY_DN303180_c0_g2_i1	TRINITY_DN303180_c0_g2	18.4578	3047.52	1532.99	3.13231	8.76839	0.743148	4.21492	2.49866e-05	0.029739	ref|NP_033327.1| seminal vesicle secretory protein 5 precursor [Mus musculus]	NP_033327	Svs5	20944	NCBI	GeneCards
TRINITY_DN291533_c0_g1_i3	TRINITY_DN291533_c0_g1	287.215	12664.7	6475.95	3.24348	9.47075	0.718794	4.51239	6.41014e-06	0.0126951	ref|NP_034060.2| collagen alpha-1(III) chain preproprotein [Mus musculus]	NP_034060	Col3a1	12825	NCBI	GeneCards
TRINITY_DN340067_c0_g1_i1	TRINITY_DN340067_c0_g1	3.64922	161.97	82.8095	3.24397	9.47396	0.714453	4.54049	5.61225e-06	0.0120944	ref|NP_659034.1| solute carrier family 22 (organic anion transporter), member 9 [Mus musculus]	NP_659034	Slc22a19	207151	NCBI	GeneCards
TRINITY_DN23823_c0_g1_i1	TRINITY_DN23823_c0_g1	178.491	3913.58	2046.04	3.28475	9.74562	0.648527	5.06495	4.0851e-07	0.00266922	ref|NP_001157520.1| myoglobin [Mus musculus]	NP_001157520	Mb	17189	NCBI	GeneCards
TRINITY_DN152577_c0_g1_i1	TRINITY_DN152577_c0_g1	3.04982	115.922	59.486	3.32192	9.99992	0.696005	4.77283	1.81653e-06	0.00557536	ref|XP_017170801.1| PREDICTED: zinc finger protein 709-like isoform X1 [Mus musculus]	XP_017170801	LOC102639700	102639700	NCBI	GeneCards
TRINITY_DN337122_c1_g1_i2	TRINITY_DN337122_c1_g1	1154.7	77075.8	39115.3	3.41388	10.6581	0.724641	4.71113	2.46349e-06	0.00656617	ref|NP_032786.1| mimecan precursor [Mus musculus]	NP_032786	Ogn	18295	NCBI	GeneCards
TRINITY_DN307589_c0_g1_i2	TRINITY_DN307589_c0_g1	15.5854	1389.61	702.595	3.51321	11.4178	0.72704	4.83221	1.35027e-06	0.00468908	ref|XP_006534058.1| PREDICTED: multidrug and toxin extrusion protein 1 isoform X4 [Mus musculus]	XP_006534058	Slc47a1	67473	NCBI	GeneCards
TRINITY_DN344176_c2_g1_i3	TRINITY_DN344176_c2_g1	39.2986	4372.03	2205.66	3.53505	11.5919	0.730787	4.83731	1.31606e-06	0.00468908	ref|XP_006523803.1| PREDICTED: tryptase beta-2 isoform X1 [Mus musculus]	XP_006523803	Tpsb2	17229	NCBI	GeneCards
TRINITY_DN308243_c0_g1_i1	TRINITY_DN308243_c0_g1	3.9705	867.168	435.569	3.5887	12.0311	0.735903	4.87659	1.07933e-06	0.004555	ref|NP_032450.1| potassium voltage-gated channel subfamily E member 1 [Mus musculus]	NP_032450	Kcne1	16509	NCBI	GeneCards
TRINITY_DN346216_c0_g1_i1	TRINITY_DN346216_c0_g1	8.28936	1925.73	967.007	3.71242	13.1084	0.733838	5.05891	4.21657e-07	0.00266922	ref|NP_001242951.1| triadin isoform 5 [Homo sapiens]	NP_001242951	TRDN	10345	NCBI	GeneCards
TRINITY_DN326930_c0_g1_i1	TRINITY_DN326930_c0_g1	161.966	11922.2	6042.06	4.01765	16.197	0.69318	5.79597	6.79287e-09	9.8288e-05	ref|NP_032550.2| lumican precursor [Mus musculus]	NP_032550	Lum	17022	NCBI	GeneCards

## Sheet: Male>Female
transcript	gene	female	male	baseMean	log2FoldChange	FoldChange	lfcSE	stat	pvalue	padj	Description	ACCNUM	SYMBOL	ENTREZID	LinkOut	LinkOut
TRINITY_DN326930_c0_g1_i1	TRINITY_DN326930_c0_g1	161.966	11922.2	6042.06	4.01765	16.197	0.69318	5.79597	6.79287e-09	9.8288e-05	ref|NP_032550.2| lumican precursor [Mus musculus]	NP_032550	Lum	17022	NCBI	GeneCards
TRINITY_DN346216_c0_g1_i1	TRINITY_DN346216_c0_g1	8.28936	1925.73	967.007	3.71242	13.1084	0.733838	5.05891	4.21657e-07	0.00266922	ref|NP_001242951.1| triadin isoform 5 [Homo sapiens]	NP_001242951	TRDN	10345	NCBI	GeneCards
TRINITY_DN23823_c0_g1_i1	TRINITY_DN23823_c0_g1	178.491	3913.58	2046.04	3.28475	9.74562	0.648527	5.06495	4.0851e-07	0.00266922	ref|NP_001157520.1| myoglobin [Mus musculus]	NP_001157520	Mb	17189	NCBI	GeneCards
TRINITY_DN308243_c0_g1_i1	TRINITY_DN308243_c0_g1	3.9705	867.168	435.569	3.5887	12.0311	0.735903	4.87659	1.07933e-06	0.004555	ref|NP_032450.1| potassium voltage-gated channel subfamily E member 1 [Mus musculus]	NP_032450	Kcne1	16509	NCBI	GeneCards
TRINITY_DN307589_c0_g1_i2	TRINITY_DN307589_c0_g1	15.5854	1389.61	702.595	3.51321	11.4178	0.72704	4.83221	1.35027e-06	0.00468908	ref|XP_006534058.1| PREDICTED: multidrug and toxin extrusion protein 1 isoform X4 [Mus musculus]	XP_006534058	Slc47a1	67473	NCBI	GeneCards
TRINITY_DN344176_c2_g1_i3	TRINITY_DN344176_c2_g1	39.2986	4372.03	2205.66	3.53505	11.5919	0.730787	4.83731	1.31606e-06	0.00468908	ref|XP_006523803.1| PREDICTED: tryptase beta-2 isoform X1 [Mus musculus]	XP_006523803	Tpsb2	17229	NCBI	GeneCards
TRINITY_DN347302_c4_g2_i10	TRINITY_DN347302_c4_g2	198.152	3497.58	1847.87	3.09758	8.55983	0.640892	4.83323	1.34333e-06	0.00468908	ref|NP_001278061.1| asialoglycoprotein receptor 1 isoform b [Mus musculus]	NP_001278061	Asgr1	11889	NCBI	GeneCards
TRINITY_DN152577_c0_g1_i1	TRINITY_DN152577_c0_g1	3.04982	115.922	59.486	3.32192	9.99992	0.696005	4.77283	1.81653e-06	0.00557536	ref|XP_017170801.1| PREDICTED: zinc finger protein 709-like isoform X1 [Mus musculus]	XP_017170801	LOC102639700	102639700	NCBI	GeneCards
TRINITY_DN337122_c1_g1_i2	TRINITY_DN337122_c1_g1	1154.7	77075.8	39115.3	3.41388	10.6581	0.724641	4.71113	2.46349e-06	0.00656617	ref|NP_032786.1| mimecan precursor [Mus musculus]	NP_032786	Ogn	18295	NCBI	GeneCards
TRINITY_DN334319_c0_g2_i3	TRINITY_DN334319_c0_g2	9.82435	199.64	104.732	3.06955	8.39512	0.667205	4.60061	4.21248e-06	0.00948136	ref|XP_006535688.1| PREDICTED: platelet glycoprotein 4 isoform X1 [Mus musculus]	XP_006535688	Cd36	12491	NCBI	GeneCards
TRINITY_DN340067_c0_g1_i1	TRINITY_DN340067_c0_g1	3.64922	161.97	82.8095	3.24397	9.47396	0.714453	4.54049	5.61225e-06	0.0120944	ref|NP_659034.1| solute carrier family 22 (organic anion transporter), member 9 [Mus musculus]	NP_659034	Slc22a19	207151	NCBI	GeneCards
TRINITY_DN352478_c9_g1_i5	TRINITY_DN352478_c9_g1	98.1866	1187.82	643.003	2.78492	6.892	0.618557	4.50229	6.7225e-06	0.0126951	ref|NP_001239520.1| small muscular protein [Mus musculus]	NP_001239520	Smpx	66106	NCBI	GeneCards
TRINITY_DN291533_c0_g1_i3	TRINITY_DN291533_c0_g1	287.215	12664.7	6475.95	3.24348	9.47075	0.718794	4.51239	6.41014e-06	0.0126951	ref|NP_034060.2| collagen alpha-1(III) chain preproprotein [Mus musculus]	NP_034060	Col3a1	12825	NCBI	GeneCards
TRINITY_DN325576_c0_g1_i1	TRINITY_DN325576_c0_g1	78.3079	2049.49	1063.9	3.07123	8.40491	0.699272	4.39204	1.1229e-05	0.0188594	ref|NP_033375.1| indolethylamine N-methyltransferase [Mus musculus]	NP_033375	Inmt	21743	NCBI	GeneCards
TRINITY_DN226199_c0_g1_i2	TRINITY_DN226199_c0_g1	6.1442	111.663	58.9037	2.93174	7.63032	0.671172	4.36809	1.25336e-05	0.0194428	ref|NP_001291668.1| myoregulin [Mus musculus]	NP_001291668	Mrln	69563	NCBI	GeneCards
TRINITY_DN271548_c0_g1_i1	TRINITY_DN271548_c0_g1	1236.78	30563.6	15900.2	3.04499	8.25343	0.697128	4.36791	1.25439e-05	0.0194428	ref|NP_031859.1| decorin preproprotein [Mus musculus]	NP_031859	Dcn	13179	NCBI	GeneCards
TRINITY_DN268923_c0_g1_i1	TRINITY_DN268923_c0_g1	202.389	2773.86	1488.13	2.77604	6.84969	0.652789	4.25258	2.1132e-05	0.0274405	ref|NP_001106858.1| myosin light chain 1/3, skeletal muscle isoform isoform 3f [Mus musculus]	NP_001106858	Myl1	17901	NCBI	GeneCards
TRINITY_DN300317_c0_g1_i1	TRINITY_DN300317_c0_g1	42.4325	2452.99	1247.71	3.10455	8.60125	0.733572	4.23209	2.31526e-05	0.0289508	ref|NP_036180.1| osteomodulin precursor [Mus musculus]	NP_036180	Omd	27047	NCBI	GeneCards
TRINITY_DN161716_c0_g1_i2	TRINITY_DN161716_c0_g1	1508.54	37598.8	19553.7	2.98212	7.90149	0.704235	4.23456	2.29e-05	0.0289508	ref|NP_598012.1| decorin isoform c precursor [Homo sapiens]	NP_598012	DCN	1634	NCBI	GeneCards
TRINITY_DN303180_c0_g2_i1	TRINITY_DN303180_c0_g2	18.4578	3047.52	1532.99	3.13231	8.76839	0.743148	4.21492	2.49866e-05	0.029739	ref|NP_033327.1| seminal vesicle secretory protein 5 precursor [Mus musculus]	NP_033327	Svs5	20944	NCBI	GeneCards
TRINITY_DN144870_c0_g1_i1	TRINITY_DN144870_c0_g1	29.0168	487.556	258.286	2.83396	7.13027	0.678203	4.17862	2.93277e-05	0.0319404	ref|XP_006530249.1| PREDICTED: myosin regulatory light chain 2, ventricular/cardiac muscle isoform isoform X1 [Mus musculus]	XP_006530249	Myl2	17906	NCBI	GeneCards
TRINITY_DN334010_c1_g1_i1	TRINITY_DN334010_c1_g1	59.9512	3264.96	1662.46	3.06617	8.37548	0.733773	4.17864	2.93259e-05	0.0319404	ref|NP_666059.2| anion exchange transporter [Mus musculus]	NP_666059	Slc26a7	208890	NCBI	GeneCards
TRINITY_DN334707_c0_g1_i2	TRINITY_DN334707_c0_g1	420.965	20661	10541	3.04253	8.23936	0.732398	4.15421	3.26418e-05	0.0344388	ref|NP_034511.2| histocompatibility 2, class II antigen E alpha precursor [Mus musculus]	NP_034511	H2-Ea-ps	100504404	NCBI	GeneCards
TRINITY_DN225962_c1_g1_i1	TRINITY_DN225962_c1_g1	0.383422	117.692	59.0379	3.07753	8.44168	0.743617	4.1386	3.49439e-05	0.0354022	ref|XP_017177372.1| PREDICTED: probasin-like [Mus musculus]	XP_017177372	LOC108169190	108169190	NCBI	GeneCards
TRINITY_DN300665_c0_g1_i2	TRINITY_DN300665_c0_g1	53.2005	1335.59	694.396	2.93381	7.64124	0.7089	4.13853	3.49531e-05	0.0354022	ref|NP_775551.1| protein FAM180A precursor [Mus musculus]	NP_775551	Fam180a	208164	NCBI	GeneCards
TRINITY_DN291468_c0_g1_i1	TRINITY_DN291468_c0_g1	46.5402	2146.57	1096.56	2.99325	7.96267	0.732706	4.0852	4.40388e-05	0.0405497	ref|XP_006503775.1| PREDICTED: fibroblast growth factor-binding protein 1 isoform X1 [Mus musculus]	XP_006503775	Fgfbp1	14181	NCBI	GeneCards
TRINITY_DN335559_c0_g1_i1	TRINITY_DN335559_c0_g1	181.441	4223.38	2202.41	2.87288	7.32527	0.708971	4.05218	5.07419e-05	0.0442782	ref|NP_034124.1| cytochrome P450 1B1 [Mus musculus]	NP_034124	Cyp1b1	13078	NCBI	GeneCards
TRINITY_DN133776_c0_g1_i2	TRINITY_DN133776_c0_g1	69.5774	1345.06	707.317	2.80557	6.99137	0.698965	4.0139	5.97242e-05	0.0491802	ref|NP_038836.1| cysteine and glycine-rich protein 3 [Mus musculus]	NP_038836	Csrp3	13009	NCBI	GeneCards
TRINITY_DN311171_c0_g1_i1	TRINITY_DN311171_c0_g1	1.1811	142.034	71.6073	2.96923	7.83116	0.743008	3.99622	6.43611e-05	0.0513293	ref|NP_001032220.1| phospholipase A2 inhibitor and Ly6/PLAUR domain-containing protein precursor [Mus musculus]	NP_001032220	Pinlyp	641361	NCBI	GeneCards
TRINITY_DN133482_c0_g1_i1	TRINITY_DN133482_c0_g1	8.14439	769.434	388.789	2.9701	7.83588	0.742749	3.99879	6.36672e-05	0.0513293	ref|XP_006521375.1| PREDICTED: ly6/PLAUR domain-containing protein 2 isoform X1 [Mus musculus]	XP_006521375	Lypd2	68311	NCBI	GeneCards
TRINITY_DN343917_c2_g1_i1	TRINITY_DN343917_c2_g1	49.2812	449.489	249.385	2.45541	5.48468	0.624982	3.92876	8.53832e-05	0.0635472	ref|NP_035788.1| twist-related protein 1 [Mus musculus]	NP_035788	Twist1	22160	NCBI	GeneCards
TRINITY_DN322488_c0_g1_i1	TRINITY_DN322488_c0_g1	55.117	930.982	493.05	2.70999	6.54316	0.695826	3.89463	9.83478e-05	0.0699816	ref|NP_067330.1| fibromodulin precursor [Mus musculus]	NP_067330	Fmod	14264	NCBI	GeneCards
TRINITY_DN333357_c0_g1_i1	TRINITY_DN333357_c0_g1	53.7154	1305.9	679.81	2.77796	6.85881	0.719638	3.86022	0.000113286	0.0765012	ref|NP_038501.2| annexin A8 isoform 1 [Mus musculus]	NP_038501	Anxa8	11752	NCBI	GeneCards
TRINITY_DN294438_c3_g1_i2	TRINITY_DN294438_c3_g1	5.04738	90.9956	48.0215	2.65715	6.30788	0.704187	3.77337	0.000161059	0.0953969	ref|XP_017171171.1| PREDICTED: zinc finger protein 120-like [Mus musculus]	XP_017171171	LOC108168096	108168096	NCBI	GeneCards

## Sheet: Female>Male 
transcript	gene	female	male	baseMean	log2FoldChange	FoldChange	lfcSE	stat	pvalue	padj	Description	ACCNUM	SYMBOL	ENTREZID	LinkOut	LinkOut
TRINITY_DN331839_c0_g1_i1	TRINITY_DN331839_c0_g1	13693	337.293	7015.17	-3.39047	-10.4865403440309	0.704144	-4.81502	1.47187e-06	0.00468908	ref|XP_011242348.1| PREDICTED: serine protease inhibitor A3N isoform X1 [Mus musculus]	XP_011242348	Serpina3n	20716	NCBI	GeneCards
TRINITY_DN317514_c0_g1_i1	TRINITY_DN317514_c0_g1	244.694	12.5894	128.642	-3.01221	-8.06797724828624	0.669501	-4.49918	6.8215e-06	0.0126951	ref|NP_033046.1| V(D)J recombination-activating protein 2 [Mus musculus]	NP_033046	Rag2	19374	NCBI	GeneCards
TRINITY_DN343391_c2_g1_i5	TRINITY_DN343391_c2_g1	252.742	6.02307	129.383	-3.13956	-8.81256385444814	0.719945	-4.36084	1.29565e-05	0.0195866	ref|XP_006507476.1| PREDICTED: antigen KI-67 isoform X3 [Mus musculus]	XP_006507476	Mki67	17345	NCBI	GeneCards
TRINITY_DN332233_c1_g1_i1	TRINITY_DN332233_c1_g1	778.451	50.3175	414.384	-2.80364	-6.98198805080256	0.669677	-4.18655	2.83225e-05	0.0318738	ref|XP_011242293.1| PREDICTED: B2 bradykinin receptor isoform X1 [Mus musculus]	XP_011242293	Bdkrb2	12062	NCBI	GeneCards
