# Supplementary material for: Sexual dimorphism in brain transcriptomes of Amami spiny rats (Tokudaia osimensis): a rodent species where males lack the Y chromosome
Source: BMC Genomics. 2019 Jan 25;20:87. doi: 10.1186/s12864-019-5426-6 (PMC6347839; doi:10.1186/s12864-019-5426-6)
Supplement: Supplementary file 2 — Transcript isoforms differentially regulated in the brain of male vs. female Amami spiny rats. (XLSX 529 kb) [file 12864_2019_5426_MOESM2_ESM.xlsx]

## Sheet: DE_transcripts
TranscriptID	sampleA	sampleB	baseMeanA	baseMeanB	baseMean	log2FoldChange	FoldChange	lfcSE	stat	pvalue	padj	Description	ACCNUM	Symbol
TRINITY_DN351917_c3_g2_i17	female	male	1373.48	0	686.741	2.60116	6.06774	0.666326	3.90374	9.47e-05	0.00716973	ref|NP_075972.2| UPF0686 protein C11orf1 homolog isoform 1 [Mus musculus]	NP_075972	1110032A03Rik
TRINITY_DN338931_c2_g1_i1	female	male	94.5362	300.334	197.435	-1.52359	-2.87506194269838	0.374981	-4.06312	4.84e-05	0.00400323	ref|NP_001129041.1| uncharacterized protein C12orf73 homolog precursor [Mus musculus]	NP_001129041	1190007I07Rik
TRINITY_DN348566_c0_g1_i7	female	male	2177.92	6024.92	4101.42	-1.36475	-2.57531752672393	0.341364	-3.99793	6.39e-05	0.00515155	ref|NP_077245.2| augurin precursor [Mus musculus]	NP_077245	1500015O10Rik
TRINITY_DN352681_c15_g1_i10	female	male	4778.74	948.804	2863.77	2.03826	4.10751	0.44214	4.61	4.03e-06	0.000414386	ref|XP_006522684.1| PREDICTED: uncharacterized protein C16orf90 homolog isoform X2 [Mus musculus]	XP_006522684	1700037C18Rik
TRINITY_DN340104_c1_g1_i1	female	male	1606.44	151.957	879.197	2.14825	4.43289	0.638131	3.36647	0.000761364	0.0387943	ref|NP_082822.1| UPF0565 protein C2orf69 homolog precursor [Mus musculus]	NP_082822	1700066M21Rik
TRINITY_DN346000_c1_g1_i2	female	male	1365.27	3847.66	2606.47	-1.3507	-2.55036331934863	0.394054	-3.42771	0.000608694	0.0326001	ref|NP_067412.1| uncharacterized protein C14orf119 homolog [Mus musculus]	NP_067412	1700123O20Rik
TRINITY_DN351938_c2_g1_i1	female	male	1383.68	535.674	959.677	1.28838	2.44254	0.313681	4.1073	4e-05	0.00343041	ref|XP_011249196.1| PREDICTED: uncharacterized protein C19orf48 homolog isoform X1 [Mus musculus]	XP_011249196	2410002F23Rik
TRINITY_DN348816_c3_g1_i16	female	male	365.572	48.7937	207.183	2.35662	5.12169	0.520368	4.52876	5.93e-06	0.000592668	ref|NP_084117.2| uncharacterized protein KIAA2013 precursor [Mus musculus]	NP_084117	2510039O18Rik
TRINITY_DN335935_c3_g1_i4	female	male	77.3073	534.452	305.879	-2.20832	-4.62136870142294	0.538231	-4.10293	4.08e-05	0.00346968	ref|XP_011249199.1| PREDICTED: UPF0235 protein C15orf40 homolog isoform X2 [Mus musculus]	XP_011249199	3110040N11Rik
TRINITY_DN351938_c2_g1_i8	female	male	161.771	2.45197	82.1113	2.65833	6.31301	0.665347	3.9954	6.46e-05	0.0051823	ref|NP_001298076.1| uncharacterized protein C20orf194 homolog isoform 2 [Mus musculus]	NP_001298076	4930402H24Rik
TRINITY_DN348086_c3_g1_i10	female	male	791.624	2012.21	1401.92	-1.27745	-2.42409711381337	0.293531	-4.35201	1.35e-05	0.00127282	ref|NP_001274016.1| uncharacterized protein C1orf43 homolog isoform 1 [Mus musculus]	NP_001274016	4933434E20Rik
TRINITY_DN352404_c9_g1_i9	female	male	201.598	624.202	412.9	-1.50846	-2.84506687235553	0.351524	-4.29121	1.78e-05	0.00163151	ref|NP_082110.1| uncharacterized protein C6orf141 homolog [Mus musculus]	NP_082110	9130008F23Rik
TRINITY_DN350533_c6_g2_i2	female	male	272.259	0	136.13	3.64761	12.5326	0.659672	5.52944	3.21e-08	4.21e-06	ref|NP_001158127.1| Fc fragment of IgG binding protein-like precursor [Mus musculus]	NP_001158127	9530053A07Rik
TRINITY_DN352192_c3_g1_i3	female	male	306.062	0	153.031	4.63329	24.8175	0.636261	7.28205	3.29e-13	6.22e-11	ref|XP_011237992.1| PREDICTED: agouti-signaling protein isoform X2 [Mus musculus]	XP_011237992	a
TRINITY_DN311896_c0_g1_i6	female	male	2416.17	739.887	1578.03	1.60184	3.0353	0.320643	4.99572	5.86e-07	6.8e-05	ref|XP_006497677.1| PREDICTED: ATP-binding cassette sub-family A member 2 isoform X5 [Mus musculus]	XP_006497677	Abca2
TRINITY_DN351172_c0_g1_i3	female	male	1930.72	508.728	1219.72	1.73347	3.32526	0.398293	4.35224	1.35e-05	0.00127282	ref|XP_006497677.1| PREDICTED: ATP-binding cassette sub-family A member 2 isoform X5 [Mus musculus]	XP_006497677	Abca2
TRINITY_DN339375_c7_g1_i3	female	male	6572.72	1882.22	4227.47	1.59268	3.01609	0.42894	3.71306	0.000204769	0.0138529	ref|XP_006497677.1| PREDICTED: ATP-binding cassette sub-family A member 2 isoform X5 [Mus musculus]	XP_006497677	Abca2
TRINITY_DN346498_c5_g1_i2	female	male	5010.91	2025.92	3518.41	1.21034	2.31393	0.348507	3.47294	0.000514794	0.0286055	dbj|BAC98084.1| mKIAA1062 protein, partial [Mus musculus]	BAC98084	Abca2
TRINITY_DN337739_c3_g1_i6	female	male	279.907	66.8308	173.369	1.8041	3.4921	0.441274	4.08838	4.34e-05	0.003649	ref|XP_011240723.1| PREDICTED: ATP-binding cassette sub-family G member 4 isoform X1 [Mus musculus]	XP_011240723	Abcg4
TRINITY_DN335769_c0_g1_i4	female	male	0	718.666	359.333	-3.56708	-11.8521872311971	0.662737	-5.38235	7.35e-08	9.29e-06	ref|XP_006497682.1| PREDICTED: abl interactor 1 isoform X3 [Mus musculus]	XP_006497682	Abi1
TRINITY_DN350452_c2_g1_i4	female	male	202.323	0	101.162	4.52754	23.0635	0.633683	7.1448	9.01e-13	1.67e-10	ref|XP_006522319.1| PREDICTED: target of Nesh-SH3 isoform X6 [Mus musculus]	XP_006522319	Abi3bp
TRINITY_DN351819_c5_g1_i8	female	male	76.8877	372.925	224.906	-1.86924	-3.65340545523938	0.509235	-3.67069	0.000241898	0.0157395	ref|NP_031409.2| short-chain specific acyl-CoA dehydrogenase, mitochondrial precursor [Mus musculus]	NP_031409	Acads
TRINITY_DN338856_c4_g1_i2	female	male	4000.05	9105.35	6552.7	-1.13641	-2.19832741539655	0.268665	-4.22983	2.34e-05	0.0020772	ref|NP_080102.1| short/branched chain specific acyl-CoA dehydrogenase, mitochondrial [Mus musculus]	NP_080102	Acadsb
TRINITY_DN326826_c0_g1_i1	female	male	74.3317	498.972	286.652	-2.47661	-5.56586431891486	0.398221	-6.21918	5e-10	7.55e-08	ref|XP_006511798.1| PREDICTED: atypical chemokine receptor 4 isoform X1 [Mus musculus]	XP_006511798	Ackr4
TRINITY_DN345876_c2_g1_i8	female	male	119.005	585.189	352.097	-1.95845	-3.88642982604994	0.472405	-4.14569	3.38786e-05	0.00293636	EGW03367.1 Actin, alpha skeletal muscle [Cricetulus griseus]	EGW03367.1	Acta1
TRINITY_DN348086_c3_g1_i5	female	male	90.0242	722.636	406.33	-2.67629	-6.39208966143779	0.416318	-6.42846	1.29e-10	2e-08	ref|XP_006526669.1| PREDICTED: actin, aortic smooth muscle isoform X1 [Mus musculus]	XP_006526669	Acta2
TRINITY_DN338975_c1_g1_i6	female	male	2667.79	1190.24	1929.01	1.1124	2.16205	0.275212	4.04196	5.3e-05	0.0043506	ref|NP_001300852.1| actin, cytoplasmic 2 isoform 2 [Mus musculus]	NP_001300852	Actg1
TRINITY_DN352621_c4_g1_i2	female	male	0	360.795	180.397	-5.22531	-37.4088649872241	0.621333	-8.40983	4.11e-17	1.1e-14	ref|NP_001192315.1| actin-related protein 3 [Mus musculus]	NP_001192315	Actr3
TRINITY_DN324157_c0_g1_i3	female	male	1002.5	4409.26	2705.88	-1.8763	-3.67132716030727	0.436442	-4.29908	1.72e-05	0.00158104	ref|NP_080190.1| actin-related protein 6 [Mus musculus]	NP_080190	Actr6
TRINITY_DN342590_c1_g1_i2	female	male	1897.08	421.077	1159.08	1.76963	3.40966	0.517004	3.42285	0.000619678	0.0330584	ref|NP_001263371.1| aminoacylase-1 [Mus musculus]	NP_001263371	Acy1
TRINITY_DN339945_c0_g1_i5	female	male	680.127	166.849	423.488	1.84044	3.5812	0.384707	4.78402	1.72e-06	0.000190338	ref|NP_001032811.2| disintegrin and metalloproteinase domain-containing protein 15 isoform a preproprotein [Mus musculus]	NP_001032811	Adam15
TRINITY_DN342848_c3_g1_i2	female	male	927.971	337.969	632.97	1.32699	2.50878	0.381275	3.48039	0.000500683	0.0281196	ref|NP_001032811.2| disintegrin and metalloproteinase domain-containing protein 15 isoform a preproprotein [Mus musculus]	NP_001032811	Adam15
TRINITY_DN339321_c0_g1_i4	female	male	516.837	56.1538	286.496	2.65438	6.29577	0.500437	5.30413	1.13e-07	1.4e-05	ref|NP_033751.3| A disintegrin and metalloproteinase with thrombospondin motifs 1 preproprotein [Mus musculus]	NP_033751	Adamts1
TRINITY_DN347244_c3_g1_i5	female	male	210.575	0	105.288	4.48	22.3159	0.636131	7.04257	1.89e-12	3.43e-10	ref|NP_766433.1| A disintegrin and metalloproteinase with thrombospondin motifs 4 [Mus musculus]	NP_766433	Adamts4
TRINITY_DN336356_c1_g1_i1	female	male	1121.63	333.275	727.453	1.55258	2.93341	0.423174	3.66889	0.000243609	0.0158264	ref|XP_019786776.1| PREDICTED: pituitary adenylate cyclase-activating polypeptide type I receptor isoform X5 [Tursiops truncatus]	XP_019786776.1	ADCYAP1R1
TRINITY_DN348321_c6_g1_i2	female	male	676.154	0	338.077	4.72732	26.489	0.641009	7.37482	1.65e-13	3.19e-11	ref|XP_006536266.1| PREDICTED: adhesion G protein-coupled receptor A1 isoform X1 [Mus musculus]	XP_006536266	Adgra1
TRINITY_DN351172_c0_g1_i1	female	male	6286.22	1883.39	4084.81	1.51449	2.85698	0.447032	3.38788	0.000704343	0.036517	ref|XP_011239750.1| PREDICTED: adiponectin receptor protein 2 isoform X1 [Mus musculus]	XP_011239750	Adipor2
TRINITY_DN335541_c0_g1_i2	female	male	221.679	0	110.839	4.85123	28.8647	0.622077	7.79845	6.27e-15	1.4e-12	ref|XP_006511529.1| PREDICTED: ADP-dependent glucokinase isoform X1 [Mus musculus]	XP_006511529	Adpgk
TRINITY_DN349139_c4_g2_i5	female	male	2790.84	353.712	1572.28	2.25405	4.77019	0.56961	3.95718	7.58e-05	0.00597305	ref|XP_006523408.2| PREDICTED: 1-acyl-sn-glycerol-3-phosphate acyltransferase delta isoform X1 [Mus musculus]	XP_006523408	Agpat4
TRINITY_DN348086_c3_g1_i16	female	male	2902.02	1171.34	2036.68	1.22512	2.33775	0.326887	3.74784	0.000178366	0.0123362	ref|NP_666148.1| activator of 90 kDa heat shock protein ATPase homolog 1 [Mus musculus]	NP_666148	Ahsa1
TRINITY_DN339939_c1_g1_i1	female	male	2473.28	894.969	1684.13	1.32417	2.50388	0.395153	3.35102	0.000805133	0.0404795	ref|NP_660126.1| allograft inflammatory factor 1-like [Mus musculus]	NP_660126	Aif1l
TRINITY_DN338116_c0_g1_i1	female	male	0	721.868	360.934	-6.62036	-98.3846560465485	0.577144	-11.4709	1.85e-30	1.4e-27	ref|XP_006512857.1| PREDICTED: A-kinase anchor protein 7 isoform X4 [Mus musculus]	XP_006512857	Akap7
TRINITY_DN332656_c6_g1_i4	female	male	53.2874	413.957	233.622	-2.56217	-5.90596119784891	0.450987	-5.68125	1.34e-08	1.82e-06	ref|NP_001013807.2| aldo-keto reductase family 1, member C19 [Mus musculus]	NP_001013807	Akr1c19
TRINITY_DN343184_c0_g3_i9	female	male	1057.41	5759.26	3408.33	-1.95708	-3.88274507241662	0.531742	-3.6805	0.000232776	0.0153364	ref|NP_001013807.2| aldo-keto reductase family 1, member C19 [Mus musculus]	NP_001013807	Akr1c19
TRINITY_DN411139_c0_g1_i3	female	male	316.673	21.2029	168.938	3.25098	9.52014	0.491375	6.61609	3.69e-11	6.05e-09	ref|NP_001278764.1| 5-aminolevulinate synthase, nonspecific, mitochondrial precursor [Mus musculus]	NP_001278764	Alas1
TRINITY_DN352621_c4_g1_i1	female	male	151.363	413.523	282.443	-1.33359	-2.52028702392465	0.361956	-3.68439	0.00022925	0.0151628	ref|NP_080579.1| alkylated DNA repair protein alkB homolog 8 [Mus musculus]	NP_080579	Alkbh8
TRINITY_DN336997_c0_g1_i7	female	male	431.89	97.6309	264.76	1.72859	3.31403	0.52539	3.2901	0.00100151	0.0476119	ref|XP_006507280.2| PREDICTED: AMP deaminase 3 isoform X2 [Mus musculus]	XP_006507280	Ampd3
TRINITY_DN341094_c0_g1_i6	female	male	845.899	3637.17	2241.54	-1.75703	-3.38002683143515	0.494255	-3.55492	0.000378097	0.0226942	ref|NP_033770.2| angiopoietin-1 isoform 1 precursor [Mus musculus]	NP_033770	Angpt1
TRINITY_DN351824_c3_g1_i18	female	male	217.939	0.490394	109.215	4.87778	29.4007	0.60548	8.05606	7.88e-16	1.88e-13	ref|XP_006498114.1| PREDICTED: angiopoietin-related protein 2 isoform X1 [Mus musculus]	XP_006498114	Angptl2
TRINITY_DN149507_c0_g1_i3	female	male	6.0672	862.25	434.158	-2.20361	-4.60629871867006	0.663765	-3.31986	0.000900624	0.0438877	ref|NP_780584.2| ankyrin repeat and KH domain-containing protein 1 [Mus musculus]	NP_780584	Ankhd1
TRINITY_DN332656_c6_g1_i2	female	male	684.969	62.6236	373.796	2.42427	5.36757	0.604243	4.01208	6.02e-05	0.00488126	ref|NP_001170868.1| ankyrin repeat and sterile alpha motif domain-containing protein 1B isoform 4 [Mus musculus]	NP_001170868	Anks1b
TRINITY_DN352208_c1_g1_i2	female	male	16.8562	510.775	263.816	-4.16577	-17.9482171767885	0.469282	-8.87689	6.88e-19	2.08e-16	ref|XP_006501310.1| PREDICTED: AP-1 complex-associated regulatory protein isoform X8 [Mus musculus]	XP_006501310	Ap1ar
TRINITY_DN351787_c0_g1_i14	female	male	511.79	2.94236	257.366	3.99852	15.9836	0.641934	6.22887	4.7e-10	7.14e-08	ref|XP_006501310.1| PREDICTED: AP-1 complex-associated regulatory protein isoform X8 [Mus musculus]	XP_006501310	Ap1ar
TRINITY_DN278556_c2_g2_i2	female	male	2183.82	383.219	1283.52	2.27762	4.84877	0.386175	5.89789	3.68e-09	5.31e-07	ref|XP_006501310.1| PREDICTED: AP-1 complex-associated regulatory protein isoform X8 [Mus musculus]	XP_006501310	Ap1ar
TRINITY_DN348793_c1_g1_i1	female	male	3942.37	1110.77	2526.57	1.58119	2.99217	0.455057	3.47471	0.000511411	0.0284639	ref|NP_031484.1| AP-2 complex subunit alpha-1 isoform a [Mus musculus]	NP_031484	Ap2a1
TRINITY_DN348827_c12_g1_i3	female	male	132.255	404.004	268.129	-1.43738	-2.7082915956538	0.411234	-3.4953	0.000473537	0.0269505	ref|NP_808251.1| gamma-secretase subunit APH-1B [Mus musculus]	NP_808251	Aph1b
TRINITY_DN350759_c4_g1_i8	female	male	202.885	30.8257	116.855	2.17835	4.52636	0.530502	4.10621	4.02e-05	0.00344227	ref|XP_006527620.1| PREDICTED: serine/threonine-protein kinase A-Raf isoform X2 [Mus musculus]	XP_006527620	Araf
TRINITY_DN352476_c1_g1_i9	female	male	699.624	225.821	462.722	1.47518	2.78019	0.391729	3.76583	0.000166	0.0115956	ref|XP_006497606.1| PREDICTED: rho GTPase-activating protein 21 isoform X4 [Mus musculus]	XP_006497606	Arhgap21
TRINITY_DN351917_c3_g2_i14	female	male	1801.31	556.059	1178.68	1.58843	3.00721	0.325393	4.88156	1.05e-06	0.0001197	ref|XP_006533932.2| PREDICTED: rho GTPase-activating protein 23 isoform X7 [Mus musculus]	XP_006533932	Arhgap23
TRINITY_DN352404_c9_g1_i10	female	male	153.901	0	76.9503	4.07005	16.7961	0.645765	6.30268	2.93e-10	4.48e-08	ref|XP_006517585.1| PREDICTED: rho guanine nucleotide exchange factor 28 isoform X6 [Mus musculus]	XP_006517585	Arhgef28
TRINITY_DN331411_c8_g1_i1	female	male	2373.76	6693.34	4533.55	-1.36677	-2.57893395496685	0.374033	-3.65415	0.000258031	0.0165834	ref|NP_001034604.1| ADP-ribosylation factor-like protein 4A [Mus musculus]	NP_001034604	Arl4a
TRINITY_DN341191_c3_g1_i3	female	male	1204.24	446.693	825.465	1.31484	2.48775	0.363761	3.61458	0.000300835	0.0187954	ref|NP_081099.1| ADP-ribosylation factor-like protein 8A [Mus musculus]	NP_081099	Arl8a
TRINITY_DN350739_c10_g2_i15	female	male	139.077	826.33	482.703	-2.18742	-4.554894030019	0.475053	-4.60458	4.13e-06	0.000424303	ref|NP_062798.1| actin-related protein 2/3 complex subunit 3 [Mus musculus]	NP_062798	Arpc3
TRINITY_DN348592_c1_g1_i7	female	male	777.451	181.647	479.549	1.7276	3.31175	0.506895	3.40819	0.000653945	0.034322	ref|NP_001034215.1| ankyrin repeat and SOCS box protein 1 isoform a [Mus musculus]	NP_001034215	Asb1
TRINITY_DN334275_c2_g1_i18	female	male	627.024	0	313.512	5.65607	50.4251	0.610939	9.258	2.08e-20	7.35e-18	ref|NP_840068.1| ankyrin repeat and SOCS box protein 13 isoform 1 [Mus musculus]	NP_840068	Asb13
TRINITY_DN352009_c0_g1_i10	female	male	2617.65	6043.19	4330.42	-1.15848	-2.23221742956889	0.261975	-4.4221	9.77e-06	0.00094724	ref|XP_006514834.1| PREDICTED: ankyrin repeat and SOCS box protein 3 isoform X1 [Mus musculus]	XP_006514834	Asb3
TRINITY_DN352070_c16_g1_i12	female	male	28.4752	985.382	506.929	-3.28699	-9.76072577658299	0.626252	-5.24866	1.53e-07	1.87e-05	ref|NP_001278061.1| asialoglycoprotein receptor 1 isoform b [Mus musculus]	NP_001278061	Asgr1
TRINITY_DN350670_c2_g1_i17	female	male	35.2767	369.608	202.442	-2.60643	-6.08995091475738	0.556201	-4.68613	2.78e-06	0.000298224	ref|NP_033844.1| asialoglycoprotein receptor 1 isoform a [Mus musculus]	NP_033844	Asgr1
TRINITY_DN174665_c0_g1_i2	female	male	51.4839	1282.01	666.747	-2.48643	-5.60389341406378	0.659105	-3.77243	0.000161662	0.011324	ref|NP_033844.1| asialoglycoprotein receptor 1 isoform a [Mus musculus]	NP_033844	Asgr1
TRINITY_DN352192_c3_g1_i6	female	male	24.1919	488.336	256.264	-2.56184	-5.90459088636537	0.647466	-3.95671	7.59876e-05	0.00597766	emb|CAA42524.1| ASM15 [Rattus rattus]	CAA42524.1	ASM15
TRINITY_DN341418_c4_g1_i2	female	male	71.5744	442.821	257.198	-2.19854	-4.59014864218199	0.490611	-4.48123	7.42e-06	0.000729568	ref|NP_001165952.1| asporin preproprotein [Mus musculus]	NP_001165952	Aspn
TRINITY_DN350858_c3_g1_i14	female	male	950.445	2147.58	1549.01	-1.10139	-2.14561277618777	0.324655	-3.39249	0.000692608	0.0360183	ref|NP_001121568.1| probable cation-transporting ATPase 13A3 isoform 1 [Mus musculus]	NP_001121568	Atp13a3
TRINITY_DN350845_c2_g1_i3	female	male	14385.3	4397.7	9391.51	1.49688	2.82232	0.440263	3.39998	0.000673919	0.0352346	gb|AAH40512.1| Atp1a3 protein, partial [Mus musculus]	AAH40512	Atp1a3
TRINITY_DN341137_c0_g1_i12	female	male	0	246.429	123.214	-4.56471	-23.6654336593529	0.638606	-7.14793	8.81e-13	1.64e-10	ref|NP_065607.1| ATP synthase subunit f, mitochondrial [Mus musculus]	NP_065607	Atp5j2
TRINITY_DN352192_c3_g1_i23	female	male	1963.46	4885.9	3424.68	-1.22711	-2.34097008576913	0.333828	-3.67586	0.000237045	0.0155426	ref|NP_079770.2| V-type proton ATPase subunit C 1 [Mus musculus]	NP_079770	Atp6v1c1
TRINITY_DN351933_c1_g1_i1	female	male	1418.49	0	709.246	7.62001	196.722	0.539793	14.1165	3e-45	8.9e-42	ref|NP_076210.1| V-type proton ATPase subunit D [Mus musculus]	NP_076210	Atp6v1d
TRINITY_DN324569_c0_g1_i2	female	male	819.037	69.4934	444.265	2.54416	5.8327	0.596509	4.26509	2e-05	0.00180066	ref|NP_851383.2| ATP synthase mitochondrial F1 complex assembly factor 1 [Mus musculus]	NP_851383	Atpaf1
TRINITY_DN333037_c0_g1_i8	female	male	0	2051.7	1025.85	-8.30458	-316.174160001279	0.527256	-15.7506	6.81e-56	4.64e-52	ref|NP_083981.2| ataxin-3 isoform 1 [Mus musculus]	NP_083981	Atxn3
TRINITY_DN352284_c12_g1_i25	female	male	1659.02	0	829.509	7.93514	244.747	0.527962	15.0298	4.69e-51	2.28e-47	ref|NP_083981.2| ataxin-3 isoform 1 [Mus musculus]	NP_083981	Atxn3
TRINITY_DN334594_c2_g3_i12	female	male	0	195.997	97.9985	-5.00089	-32.0198150367017	0.617831	-8.09428	5.76e-16	1.4e-13	ref|NP_083981.2| ataxin-3 isoform 1 [Mus musculus]	NP_083981	Atxn3
TRINITY_DN348491_c9_g3_i5	female	male	11570.2	4279.42	7924.83	1.31582	2.48943	0.368015	3.57544	0.000349638	0.021286	ref|NP_598647.1| dyslexia-associated protein KIAA0319-like protein isoform 2 [Mus musculus]	NP_598647	AU040320
TRINITY_DN344942_c7_g1_i3	female	male	212.368	66.5468	139.457	1.49184	2.81247	0.415161	3.59339	0.000326398	0.0199963	ref|XP_020021905.1| methylglutaconyl-CoA hydratase, mitochondrial [Castor canadensis]	XP_020021905.1	AUH
TRINITY_DN343950_c3_g2_i7	female	male	88.6117	464.138	276.375	-1.85813	-3.62537374926253	0.552131	-3.36538	0.000764389	0.0389193	ref|XP_006512212.1| PREDICTED: 5-azacytidine-induced protein 2 isoform X3 [Mus musculus]	XP_006512212	Azi2
TRINITY_DN352192_c3_g1_i2	female	male	0	10631.1	5315.56	-9.94198	-983.632967520239	0.512517	-19.3983	7.97e-84	2.72e-79	gb|AAH06718.1| B230219D22Rik protein [Mus musculus]	AAH06718	B230219D22Rik
TRINITY_DN349375_c0_g1_i3	female	male	0	585.038	292.519	-5.74106	-53.4848118642748	0.610582	-9.40259	5.32e-21	1.96e-18	ref|XP_006532031.1| PREDICTED: brain-specific angiogenesis inhibitor 1-associated protein 2 isoform X1 [Mus musculus]	XP_006532031	Baiap2
TRINITY_DN331411_c8_g1_i12	female	male	184.303	45.9289	115.116	1.66475	3.17058	0.497385	3.347	0.000816925	0.0409119	ref|XP_011241589.1| PREDICTED: bromodomain adjacent to zinc finger domain protein 2A isoform X4 [Mus musculus]	XP_011241589	Baz2a
TRINITY_DN342668_c0_g1_i3	female	male	211.957	0	105.979	5.0154	32.3433	0.613045	8.18112	2.81e-16	7.04e-14	ref|NP_694801.2| uncharacterized protein C7orf43 homolog [Mus musculus]	NP_694801	BC037034
TRINITY_DN339846_c0_g1_i6	female	male	494.128	62.9204	278.524	2.47195	5.54793	0.497144	4.9723	6.62e-07	7.65e-05	dbj|BAD69785.1| PMES-2B [Rattus norvegicus]	BAD69785	Bcas1
TRINITY_DN350757_c3_g2_i1	female	male	564.45	175.99	370.22	1.54815	2.92443	0.361051	4.28791	1.8e-05	0.00165025	ref|XP_017169831.1| PREDICTED: breast carcinoma-amplified sequence 3 homolog isoform X5 [Mus musculus]	XP_017169831	Bcas3
TRINITY_DN341230_c1_g1_i1	female	male	242.876	30.5331	136.704	2.27169	4.82889	0.56667	4.00885	6.1e-05	0.00493672	ref|XP_011239868.1| PREDICTED: branched-chain-amino-acid aminotransferase, cytosolic isoform X1 [Mus musculus]	XP_011239868	Bcat1
TRINITY_DN348692_c0_g1_i2	female	male	501.452	109.03	305.241	1.9635	3.90006	0.412011	4.76564	1.88e-06	0.000207526	ref|XP_011237562.1| PREDICTED: bcl-2-like protein 1 isoform X1 [Mus musculus]	XP_011237562	Bcl2l1
TRINITY_DN344327_c3_g1_i2	female	male	695.519	50.2691	372.894	2.46802	5.53284	0.628774	3.92513	8.67e-05	0.006665	ref|XP_011242293.1| PREDICTED: B2 bradykinin receptor isoform X1 [Mus musculus]	XP_011242293	Bdkrb2
TRINITY_DN342848_c3_g1_i5	female	male	330.944	5.39433	168.169	2.53375	5.79073	0.666676	3.80056	0.000144367	0.0103201	ref|NP_033878.1| BET1 homolog [Mus musculus]	NP_033878	Bet1
TRINITY_DN352244_c4_g1_i7	female	male	9.56797	197.709	103.638	-2.30131	-4.92906253297588	0.660851	-3.48235	0.000497038	0.0279841	ref|NP_033878.1| BET1 homolog [Mus musculus]	NP_033878	Bet1
TRINITY_DN352650_c10_g1_i1	female	male	272.848	25.4186	149.133	2.95093	7.73246	0.454419	6.49385	8.37e-11	1.33e-08	ref|XP_006530550.1| PREDICTED: bicaudal D-related protein 1 isoform X2 [Mus musculus]	XP_006530550	Bicdl1
TRINITY_DN352359_c2_g1_i9	female	male	320.593	37.9922	179.293	2.574	5.9546	0.491711	5.23479	1.65e-07	2.01e-05	ref|XP_006530550.1| PREDICTED: bicaudal D-related protein 1 isoform X2 [Mus musculus]	XP_006530550	Bicdl1
TRINITY_DN349412_c0_g1_i4	female	male	6075.5	2397.25	4236.38	1.2417	2.36476	0.350084	3.54685	0.000389867	0.023267	ref|XP_006526045.1| PREDICTED: myc box-dependent-interacting protein 1 isoform X5 [Mus musculus]	XP_006526045	Bin1
TRINITY_DN351933_c1_g1_i12	female	male	0	289.549	144.775	-5.83981	-57.2740663263308	0.586251	-9.96127	2.25e-23	9.83e-21	ref|XP_011238304.1| PREDICTED: bone morphogenetic protein receptor type-1B isoform X1 [Mus musculus]	XP_011238304	Bmpr1b
TRINITY_DN343399_c2_g1_i15	female	male	0	322.311	161.156	-6.00547	-64.2431588894757	0.580772	-10.3405	4.62e-25	2.25e-22	ref|NP_058058.1| bcl-2-related ovarian killer protein [Mus musculus]	NP_058058	Bok
TRINITY_DN334251_c1_g1_i4	female	male	287.481	44.4748	165.978	2.1295	4.37566	0.540776	3.93786	8.22e-05	0.00640081	ref|NP_038509.1| ribosome biogenesis protein BOP1 [Mus musculus]	NP_038509	Bop1
TRINITY_DN350452_c2_g1_i11	female	male	384.947	97.8458	241.397	1.71023	3.27212	0.453054	3.77489	0.000160079	0.0112311	ref|NP_038509.1| ribosome biogenesis protein BOP1 [Mus musculus]	NP_038509	Bop1
TRINITY_DN349938_c0_g1_i4	female	male	291.518	62.0215	176.77	1.76634	3.40189	0.539444	3.27436	0.001059	0.0495405	ref|NP_082469.2| transcription factor IIIB 90 kDa subunit [Mus musculus]	NP_082469	Brf1
TRINITY_DN345213_c3_g1_i7	female	male	0	4930.99	2465.49	-7.76993	-218.263185964446	0.576869	-13.4691	2.38e-41	5.13e-38	ref|NP_001304279.1| mitotic checkpoint protein BUB3 [Mus musculus]	NP_001304279	Bub3
TRINITY_DN336356_c1_g1_i4	female	male	0	278.649	139.325	-5.78298	-55.0616224496129	0.588074	-9.83375	8.06e-23	3.37e-20	ref|NP_001304279.1| mitotic checkpoint protein BUB3 [Mus musculus]	NP_001304279	Bub3
TRINITY_DN347038_c0_g1_i5	female	male	0	279.768	139.884	-5.27551	-38.7335187777047	0.614076	-8.59097	8.62e-18	2.47e-15	ref|XP_006507334.1| PREDICTED: mitotic checkpoint protein BUB3 isoform X1 [Mus musculus]	XP_006507334	Bub3
TRINITY_DN346659_c5_g1_i5	female	male	134.535	437.94	286.238	-1.5679	-2.96473706194652	0.361294	-4.33969	1.43e-05	0.0013389	ref|XP_006514825.1| PREDICTED: nuclear nucleic acid-binding protein C1D isoform X1 [Mus musculus]	XP_006514825	C1d
TRINITY_DN351782_c1_g1_i1	female	male	2914.58	6.48256	1460.53	2.6158	6.12961	0.666754	3.92318	8.74e-05	0.00669661	ref|NP_033907.1| complement C1q subcomponent subunit B precursor [Mus musculus]	NP_033907	C1qb
TRINITY_DN339106_c5_g3_i8	female	male	3757.84	1013.14	2385.49	1.64051	3.11777	0.452106	3.6286	0.00028496	0.0180585	ref|NP_031600.2| complement C1q subcomponent subunit C precursor [Mus musculus]	NP_031600	C1qc
TRINITY_DN352515_c23_g2_i2	female	male	932.54	2148.68	1540.61	-1.12973	-2.18818299355472	0.321161	-3.51765	0.000435384	0.0252539	ref|XP_006519558.1| PREDICTED: calcium-binding protein 39-like isoform X1 [Mus musculus]	XP_006519558	Cab39l
TRINITY_DN351994_c3_g2_i7	female	male	692.242	194.766	443.504	1.58642	3.00303	0.453169	3.50073	0.000463992	0.0264736	gb|AAK72960.1|AF370010_1 voltage-gated calcium channel pore forming subunit CaV1.3alpha1, partial [Rattus norvegicus]	AAK72960	Cacna1d
TRINITY_DN351611_c5_g1_i11	female	male	1630.57	47.3831	838.976	3.30746	9.90023	0.624406	5.29698	1.18e-07	1.46e-05	ref|XP_006523602.1| PREDICTED: calmodulin isoform X1 [Mus musculus]	XP_006523602	Calm2
TRINITY_DN346811_c0_g1_i8	female	male	3361.98	19517.1	11439.5	-2.09893	-4.28391832896958	0.503208	-4.1711	3.03e-05	0.00265096	ref|XP_006523602.1| PREDICTED: calmodulin isoform X1 [Mus musculus]	XP_006523602	Calm2
TRINITY_DN350910_c4_g1_i13	female	male	1716.83	9653.01	5684.92	-2.05078	-4.14328952626834	0.507814	-4.03844	5.38e-05	0.00441109	ref|XP_006523602.1| PREDICTED: calmodulin isoform X1 [Mus musculus]	XP_006523602	Calm2
TRINITY_DN348567_c1_g1_i7	female	male	238.353	41.3261	139.839	2.15452	4.45221	0.472927	4.55572	5.22e-06	0.000525345	ref|NP_031617.1| calreticulin precursor [Mus musculus]	NP_031617	Calr
TRINITY_DN337932_c1_g1_i18	female	male	533.153	78.1524	305.653	2.14038	4.40879	0.556772	3.84427	0.00012091	0.00885695	ref|XP_006511785.1| PREDICTED: caM kinase-like vesicle-associated protein isoform X1 [Mus musculus]	XP_006511785	Camkv
TRINITY_DN351935_c3_g1_i23	female	male	669.766	144.123	406.945	1.82002	3.53086	0.510649	3.56413	0.00036507	0.0220874	ref|XP_006511785.1| PREDICTED: caM kinase-like vesicle-associated protein isoform X1 [Mus musculus]	XP_006511785	Camkv
TRINITY_DN335974_c5_g1_i9	female	male	982.884	144.897	563.891	2.28885	4.88667	0.501171	4.56701	4.95e-06	0.00050155	ref|XP_006539551.1| PREDICTED: calpain small subunit 1 isoform X1 [Mus musculus]	XP_006539551	Capns1
TRINITY_DN329348_c1_g2_i6	female	male	727.287	2184.99	1456.14	-1.45333	-2.73839704566197	0.369892	-3.92907	8.53e-05	0.00659396	gb|EDL13878.1| capping protein (actin filament) muscle Z-line, alpha 2, isoform CRA_a [Mus musculus]	EDL13878	Capza2
TRINITY_DN336997_c0_g1_i13	female	male	3783.26	1065.12	2424.19	1.61575	3.06471	0.4276	3.77865	0.000157681	0.0111086	ref|XP_017175056.1| PREDICTED: carbonic anhydrase 14 isoform X3 [Mus musculus]	XP_017175056	Car14
TRINITY_DN350283_c8_g1_i12	female	male	702.763	1452.94	1077.85	-0.992664	-1.98985555040368	0.297473	-3.33699	0.000846914	0.0419166	ref|NP_031632.2| carbonic anhydrase 3 [Mus musculus]	NP_031632	Car3
TRINITY_DN338116_c0_g1_i5	female	male	633.772	194.353	414.063	1.50726	2.84269	0.428065	3.52109	0.000429777	0.0249817	ref|NP_001298051.1| F-actin-uncapping protein LRRC16A isoform 2 [Mus musculus]	NP_001298051	Carmil1
TRINITY_DN335541_c0_g1_i1	female	male	286.097	1083.81	684.952	-1.68076	-3.20597374114514	0.440816	-3.81284	0.000137377	0.00992448	ref|NP_080396.2| carnosine N-methyltransferase [Mus musculus]	NP_080396	Carnmt1
TRINITY_DN338077_c1_g1_i3	female	male	1197.84	2365.98	1781.91	-0.935734	-1.9128635993075	0.282825	-3.30853	0.000937877	0.045282	ref|NP_001192298.1| protein CASC4 isoform 3 [Mus musculus]	NP_001192298	Casc4
TRINITY_DN345805_c4_g1_i4	female	male	3763.71	11166	7464.86	-1.44457	-2.72181363950669	0.360259	-4.0098	6.08e-05	0.00492263	ref|NP_058596.1| caveolin-2 isoform 1 [Mus musculus]	NP_058596	Cav2
TRINITY_DN344894_c2_g2_i6	female	male	2919.97	7432	5175.99	-1.27688	-2.42313852575325	0.298159	-4.28254	1.85e-05	0.00167608	ref|NP_001162130.1| coiled-coil domain-containing protein 127 isoform 1 [Mus musculus]	NP_001162130	Ccdc127
TRINITY_DN321878_c0_g1_i7	female	male	160.359	34.452	97.4053	1.85338	3.61345	0.492897	3.76017	0.000169796	0.0118155	ref|NP_001162624.1| CMRF35-like molecule 1 isoform 1 precursor [Mus musculus]	NP_001162624	Cd300lf
TRINITY_DN330965_c0_g1_i3	female	male	333.09	1867.73	1100.41	-2.19989	-4.59444574746119	0.425959	-5.16456	2.41e-07	2.9e-05	ref|NP_080226.1| hsp90 co-chaperone Cdc37-like 1 isoform 1 [Mus musculus]	NP_080226	Cdc37l1
TRINITY_DN346025_c7_g1_i24	female	male	739.757	207.512	473.635	1.66109	3.16254	0.390477	4.25398	2.1e-05	0.0018824	ref|XP_006515826.1| PREDICTED: serine/threonine-protein kinase MRCK beta isoform X1 [Mus musculus]	XP_006515826	Cdc42bpb
TRINITY_DN345350_c0_g1_i1	female	male	526.97	1477.88	1002.43	-1.37454	-2.59284898514439	0.353809	-3.88497	0.000102343	0.00767007	ref|NP_001303672.1| cadherin-7 isoform 1 preproprotein [Mus musculus]	NP_001303672	Cdh7
TRINITY_DN343950_c3_g2_i11	female	male	228.099	1483.81	855.957	-1.98851	-3.96825835499189	0.58529	-3.39747	0.000680117	0.0355042	ref|NP_001103098.1| cyclin-dependent kinase 12 isoform 2 [Mus musculus]	NP_001103098	Cdk12
TRINITY_DN341495_c2_g1_i2	female	male	99.2677	311.51	205.389	-1.49926	-2.82698315600013	0.38414	-3.9029	9.50455e-05	0.00718643	ref|XP_014307058.1| PREDICTED: cyclin-dependent kinase 17 isoform X2 [Myotis lucifugus]	XP_014307058.1	CDK17
TRINITY_DN347664_c0_g1_i12	female	male	1062.98	196.904	629.942	2.17927	4.52923	0.407491	5.34802	8.89e-08	1.11e-05	ref|NP_666102.2| CDK5 regulatory subunit-associated protein 2 isoform 1 [Mus musculus]	NP_666102	Cdk5rap2
TRINITY_DN332813_c0_g1_i1	female	male	458.014	2.94236	230.478	2.36733	5.15984	0.66591	3.55503	0.000377941	0.0226942	ref|NP_001300691.1| CDK5 regulatory subunit-associated protein 2 isoform 2 [Mus musculus]	NP_001300691	Cdk5rap2
TRINITY_DN348592_c1_g1_i28	female	male	544.252	0	272.126	3.25867	9.571	0.665414	4.8972	9.72e-07	0.000110744	ref|NP_058608.1| cyclin-dependent kinase-like 2 isoform 1 [Mus musculus]	NP_058608	Cdkl2
TRINITY_DN341025_c4_g1_i8	female	male	277.923	772.871	525.397	-1.36667	-2.578741393227	0.348978	-3.9162	9e-05	0.00684825	ref|NP_001263244.1| cyclin-dependent kinase-like 2 isoform 2 [Mus musculus]	NP_001263244	Cdkl2
TRINITY_DN352242_c0_g1_i4	female	male	55.6245	212.808	134.216	-1.64685	-3.13148820081725	0.472112	-3.48825	0.000486184	0.0275238	ref|XP_011248907.1| PREDICTED: carcinoembryonic antigen-related cell adhesion molecule 16 isoform X1 [Mus musculus]	XP_011248907	Ceacam16
TRINITY_DN350452_c2_g1_i8	female	male	168.352	0	84.1762	4.42032	21.4116	0.634561	6.96595	3.26e-12	5.83e-10	gb|AAA99783.1| glycine-, glutamate-, thienylcyclohexylpiperidine-binding protein [Rattus norvegicus]	AAA99783	Cep104
TRINITY_DN348335_c0_g1_i3	female	male	219.571	0	109.786	4.44228	21.74	0.638106	6.96166	3.36e-12	5.98e-10	ref|NP_808341.1| centrosomal protein of 104 kDa [Mus musculus]	NP_808341	Cep104
TRINITY_DN349735_c3_g1_i14	female	male	0	1257.46	628.729	-3.19847	-9.17983887115427	0.666137	-4.80152	1.57e-06	0.000175286	ref|NP_848801.2| centrosomal protein of 120 kDa [Mus musculus]	NP_848801	Cep120
TRINITY_DN332092_c0_g1_i14	female	male	946.609	2292.02	1619.31	-1.17694	-2.26097302057337	0.355987	-3.30615	0.000945889	0.0455076	ref|XP_006513591.1| PREDICTED: centrosomal protein of 290 kDa isoform X3 [Mus musculus]	XP_006513591	Cep290
TRINITY_DN345365_c2_g1_i5	female	male	526.745	4038.71	2282.73	-2.05128	-4.14473635674482	0.608708	-3.36989	0.000751976	0.0383733	ref|XP_006502535.1| PREDICTED: choline/ethanolaminephosphotransferase 1 isoform X1 [Mus musculus]	XP_006502535	Cept1
TRINITY_DN331706_c0_g1_i7	female	male	283.713	4.41354	144.063	2.71907	6.58446	0.664773	4.09022	4.31e-05	0.00362918	ref|XP_006498540.1| PREDICTED: probable inactive glycosyltransferase 25 family member 3 isoform X2 [Mus musculus]	XP_006498540	Cercam
TRINITY_DN342678_c4_g1_i7	female	male	354.087	118.175	236.131	1.41022	2.65779	0.415272	3.39591	0.000684009	0.035643	ref|XP_006502323.1| PREDICTED: ceramide synthase 2 isoform X1 [Mus musculus]	XP_006502323	Cers2
TRINITY_DN347457_c5_g2_i9	female	male	200.462	27.2897	113.876	2.35769	5.1255	0.510868	4.61507	3.93e-06	0.000405607	ref|XP_011236725.1| PREDICTED: CASP8 and FADD-like apoptosis regulator isoform X1 [Mus musculus]	XP_011236725	Cflar
TRINITY_DN352090_c0_g1_i11	female	male	2768.28	1362.11	2065.19	0.977198	1.96864	0.276506	3.53409	0.000409183	0.0241347	ref|XP_006513056.1| PREDICTED: coiled-coil-helix-coiled-coil-helix domain-containing protein 10, mitochondrial isoform X1 [Mus musculus]	XP_006513056	Chchd10
TRINITY_DN352186_c6_g1_i7	female	male	2271.09	5689.6	3980.34	-1.24535	-2.37076715430805	0.316781	-3.93127	8.45e-05	0.00654413	ref|NP_001136153.1| chitinase domain-containing protein 1 isoform 1 precursor [Mus musculus]	NP_001136153	Chid1
TRINITY_DN346498_c5_g1_i3	female	male	2464.12	858.2	1661.16	1.42783	2.69041	0.320525	4.45464	8.4e-06	0.000819982	ref|XP_006529174.1| PREDICTED: chitinase-3-like protein 1 isoform X1 [Mus musculus]	XP_006529174	Chil1
TRINITY_DN347929_c8_g1_i3	female	male	3183.68	9111.32	6147.5	-1.37668	-2.59669228515529	0.386409	-3.56274	0.000366999	0.0221844	ref|NP_061288.2| rab proteins geranylgeranyltransferase component A 1 [Mus musculus]	NP_061288	Chm
TRINITY_DN352515_c23_g2_i3	female	male	56.8266	186.004	121.415	-1.49466	-2.81798215549887	0.441687	-3.38399	0.000714417	0.0368989	ref|NP_067325.2| rab proteins geranylgeranyltransferase component A 2 [Mus musculus]	NP_067325	Chml
TRINITY_DN350297_c3_g1_i8	female	male	0.372033	449.813	225.093	-5.65712	-50.4619554282726	0.598196	-9.45697	3.16987e-21	1.19971e-18	ref|XP_021060439.1| cholinephosphotransferase 1 [Mus pahari]	XP_021060439.1	Chpt1
TRINITY_DN349510_c0_g1_i8	female	male	332.734	0	166.367	4.357	20.4921	0.645325	6.75163	1.46e-11	2.47e-09	ref|XP_006508396.1| PREDICTED: carbohydrate sulfotransferase 15 isoform X1 [Mus musculus]	XP_006508396	Chst15
TRINITY_DN342430_c3_g1_i15	female	male	1.48813	1030.68	516.085	-2.81794	-7.05153564016221	0.667148	-4.22386	2.4e-05	0.0021275	ref|XP_006501981.1| PREDICTED: CDGSH iron-sulfur domain-containing protein 2 isoform X1 [Mus musculus]	XP_006501981	Cisd2
TRINITY_DN345103_c1_g1_i7	female	male	0.744067	246.994	123.869	-4.72561	-26.4576370287629	0.616305	-7.66765	1.75e-14	3.74e-12	ref|NP_001037854.1| ATP-dependent Clp protease ATP-binding subunit clpX-like, mitochondrial isoform 2 [Mus musculus]	NP_001037854	Clpx
TRINITY_DN313146_c1_g1_i3	female	male	86.1983	2026.13	1056.17	-3.57213	-11.8937157013256	0.542013	-6.59048	4.38e-11	7.13e-09	ref|NP_705728.1| calsyntenin-3 precursor [Mus musculus]	NP_705728	Clstn3
TRINITY_DN344276_c0_g1_i4	female	male	195.312	29.9353	112.623	2.26974	4.82235	0.486885	4.66175	3.14e-06	0.000333736	ref|NP_705728.1| calsyntenin-3 precursor [Mus musculus]	NP_705728	Clstn3
TRINITY_DN352070_c16_g1_i11	female	male	11756.4	4119.61	7938	1.37729	2.5978	0.381103	3.61396	0.000301555	0.0187954	ref|XP_006518566.1| PREDICTED: clusterin isoform X1 [Mus musculus]	XP_006518566	Clu
TRINITY_DN351938_c2_g1_i13	female	male	696.907	0	348.453	6.76913	109.072	0.558288	12.1248	7.81e-34	8.86e-31	ref|NP_083350.2| nuclear envelope phosphatase-regulatory subunit 1 [Mus musculus]	NP_083350	Cnep1r1
TRINITY_DN351607_c4_g1_i6	female	male	1385.57	4402.77	2894.17	-1.58916	-3.00874775662188	0.283392	-5.60765	2.05e-08	2.76e-06	ref|NP_083350.2| nuclear envelope phosphatase-regulatory subunit 1 [Mus musculus]	NP_083350	Cnep1r1
TRINITY_DN315202_c0_g1_i2	female	male	234.337	0	117.168	5.15694	35.6773	0.608788	8.47083	2.44e-17	6.59e-15	ref|NP_031751.1| calponin-2 [Mus musculus]	NP_031751	Cnn2
TRINITY_DN351041_c0_g1_i22	female	male	3590.13	1690.76	2640.44	1.02958	2.04142	0.296508	3.47233	0.000515954	0.0286466	ref|XP_006530933.1| PREDICTED: CCR4-NOT transcription complex subunit 1 isoform X1 [Mus musculus]	XP_006530933	Cnot1
TRINITY_DN343882_c0_g1_i14	female	male	0.744067	561.303	281.024	-6.4283	-86.1213253689908	0.544954	-11.796	4.09e-32	4.04e-29	ref|NP_001157883.1| CCR4-NOT transcription complex subunit 4 isoform 3 [Mus musculus]	NP_001157883	Cnot4
TRINITY_DN332098_c0_g1_i2	female	male	3939.58	573.967	2256.77	2.48865	5.61253	0.407364	6.10916	1e-09	1.48e-07	ref|NP_034053.2| 2',3'-cyclic-nucleotide 3'-phosphodiesterase isoform 2 [Mus musculus]	NP_034053	Cnp
TRINITY_DN351202_c3_g2_i12	female	male	3962.93	625.948	2294.44	2.38571	5.22602	0.406663	5.86656	4.45e-09	6.37e-07	ref|NP_034053.2| 2',3'-cyclic-nucleotide 3'-phosphodiesterase isoform 2 [Mus musculus]	NP_034053	Cnp
TRINITY_DN340781_c5_g2_i5	female	male	99.1726	300.729	199.951	-1.43084	-2.6960413280631	0.412837	-3.46588	0.000528501	0.0292242	dbj|BAC26307.1| unnamed protein product [Mus musculus]	BAC26307	Cntln
TRINITY_DN325594_c3_g1_i8	female	male	671.38	45.8385	358.609	3.44283	10.8741	0.416295	8.27016	1.34e-16	3.41e-14	dbj|BAE22260.1| unnamed protein product [Mus musculus] >gi|74150177|dbj|BAE24385.1| unnamed protein product [Mus musculus] >gi|74152869|dbj|BAE43177.1| unnamed protein product [Mus musculus]	BAE22260	Cntn1
TRINITY_DN345469_c0_g1_i3	female	male	1632.99	135.807	884.397	2.41165	5.32083	0.620294	3.88792	0.000101109	0.00758593	dbj|BAE22260.1| unnamed protein product [Mus musculus] >gi|74150177|dbj|BAE24385.1| unnamed protein product [Mus musculus] >gi|74152869|dbj|BAE43177.1| unnamed protein product [Mus musculus]	BAE22260	Cntn1
TRINITY_DN344897_c3_g1_i2	female	male	131.349	5761.24	2946.3	-2.27842	-4.85145004696256	0.667133	-3.41524	0.000637265	0.033785	ref|NP_034060.2| collagen alpha-1(III) chain preproprotein [Mus musculus]	NP_034060	Col3a1
TRINITY_DN338975_c1_g1_i7	female	male	2302.39	377.764	1340.08	2.41413	5.32997	0.349241	6.91249	4.76e-12	8.36e-10	ref|NP_031767.2| collagen alpha-2(IX) chain precursor [Mus musculus]	NP_031767	Col9a2
TRINITY_DN352192_c3_g1_i14	female	male	274.642	64.2756	169.459	1.74742	3.35758	0.493273	3.54251	0.000396343	0.0235582	ref|NP_031767.2| collagen alpha-2(IX) chain precursor [Mus musculus]	NP_031767	Col9a2
TRINITY_DN349735_c3_g1_i1	female	male	3260.92	1309.48	2285.2	1.22862	2.34343	0.332338	3.6969	0.000218245	0.014605	ref|NP_059505.1| coatomer subunit gamma-1 isoform 1 [Mus musculus]	NP_059505	Copg1
TRINITY_DN324035_c1_g1_i4	female	male	2275.07	7722.87	4998.97	-1.62842	-3.09173712648374	0.354667	-4.5914	4.4e-06	0.000449688	ref|NP_001272436.1| COP9 signalosome complex subunit 2 isoform a [Mus musculus]	NP_001272436	Cops2
TRINITY_DN347993_c1_g1_i2	female	male	1666.89	4955.51	3311.2	-1.44599	-2.72449826653795	0.362401	-3.99003	6.61e-05	0.00528876	ref|NP_001156897.1| myeloma-overexpressed gene 2 protein homolog [Mus musculus]	NP_001156897	Cops9
TRINITY_DN343512_c4_g1_i3	female	male	0	184.825	92.4126	-4.82612	-28.366537150034	0.62427	-7.73082	1.07e-14	2.33e-12	ref|NP_035908.1| coronin-1B [Mus musculus]	NP_035908	Coro1b
TRINITY_DN342910_c0_g1_i10	female	male	169.221	0	84.6105	4.34361	20.3029	0.637609	6.81234	9.6e-12	1.64e-09	ref|NP_035909.2| coronin-1C [Mus musculus]	NP_035909	Coro1c
TRINITY_DN348846_c0_g1_i5	female	male	914.013	3271.22	2092.62	-1.71415	-3.28103942637044	0.335578	-5.10807	3.25e-07	3.87e-05	ref|NP_001017429.1| cytochrome c oxidase copper chaperone [Mus musculus]	NP_001017429	Cox17
TRINITY_DN335213_c1_g1_i10	female	male	893.918	0	446.959	2.59928	6.05983	0.666352	3.90076	9.59e-05	0.00724232	ref|NP_001017429.1| cytochrome c oxidase copper chaperone [Mus musculus]	NP_001017429	Cox17
TRINITY_DN342848_c3_g1_i23	female	male	1387.06	533.355	960.205	1.28779	2.44153	0.331847	3.88067	0.000104171	0.0077814	dbj|BAE20666.1| unnamed protein product [Mus musculus]	BAE20666	Crebbp
TRINITY_DN350755_c4_g1_i10	female	male	0	3351.51	1675.76	-2.5954	-6.04354575613243	0.666237	-3.89561	9.8e-05	0.00736544	ref|NP_001268883.1| cytotoxic and regulatory T-cell molecule isoform 1 precursor [Mus musculus]	NP_001268883	Crtam
TRINITY_DN349005_c2_g1_i1	female	male	1279.99	1.76797	640.881	5.68487	51.4418	0.604121	9.41015	4.95e-21	1.83e-18	ref|NP_777273.2| beta/gamma crystallin domain-containing protein 3 [Mus musculus]	NP_777273	Crybg3
TRINITY_DN348961_c0_g1_i9	female	male	202.818	781.497	492.158	-1.71773	-3.28917615690103	0.428003	-4.01336	5.99e-05	0.00486065	gb|EDL03808.1| crystallin, zeta (quinone reductase)-like 1, isoform CRA_d [Mus musculus]	EDL03808	Cryzl1
TRINITY_DN346066_c0_g1_i2	female	male	4742.79	9573.58	7158.18	-0.975139	-1.96583072837063	0.2541	-3.83761	0.000124236	0.00908111	ref|NP_076054.1| exportin-2 [Mus musculus]	NP_076054	Cse1l
TRINITY_DN340824_c1_g1_i16	female	male	604.852	0	302.426	6.25138	76.1821	0.582527	10.7315	7.24e-27	4.08e-24	ref|XP_006525649.1| PREDICTED: macrophage colony-stimulating factor 1 receptor isoform X1 [Mus musculus]	XP_006525649	Csf1r
TRINITY_DN350015_c1_g1_i7	female	male	1.48813	278.71	140.099	-4.61122	-24.4408119886677	0.610437	-7.55396	4.22e-14	8.66e-12	ref|XP_006525649.1| PREDICTED: macrophage colony-stimulating factor 1 receptor isoform X1 [Mus musculus]	XP_006525649	Csf1r
TRINITY_DN346288_c5_g1_i13	female	male	659.776	199.834	429.805	1.5079	2.84395	0.441194	3.41776	0.000631376	0.0335249	ref|NP_001291690.1| tyrosine-protein kinase CSK [Mus musculus]	NP_001291690	Csk
TRINITY_DN347067_c6_g2_i9	female	male	1109.56	0	554.781	7.28697	156.17	0.54835	13.2889	2.69e-40	5.23e-37	ref|XP_006526451.1| PREDICTED: casein kinase I isoform X7 [Mus musculus]	XP_006526451	Csnk1a1
TRINITY_DN347457_c5_g2_i5	female	male	89.7369	966.336	528.037	-2.35138	-5.10311090536285	0.613601	-3.83209	0.000127058	0.00926746	ref|XP_006526451.1| PREDICTED: casein kinase I isoform X7 [Mus musculus]	XP_006526451	Csnk1a1
TRINITY_DN351493_c1_g1_i13	female	male	0	287.075	143.538	-4.80722	-27.9973260174286	0.632653	-7.5985	3e-14	6.22e-12	ref|NP_663504.1| cleavage stimulation factor subunit 3 isoform 1 [Mus musculus]	NP_663504	Cstf3
TRINITY_DN349173_c5_g1_i1	female	male	332.622	98.2585	215.44	1.57292	2.97507	0.41147	3.82269	0.000132006	0.00957714	ref|XP_006530710.1| PREDICTED: transcriptional repressor CTCF isoform X4 [Mus musculus]	XP_006530710	Ctcf
TRINITY_DN351851_c4_g2_i14	female	male	0	182.205	91.1026	-4.29979	-19.6954577297866	0.643369	-6.68324	2.34e-11	3.87e-09	ref|XP_011245398.1| PREDICTED: RNA polymerase II subunit A C-terminal domain phosphatase isoform X3 [Mus musculus]	XP_011245398	Ctdp1
TRINITY_DN350531_c3_g2_i2	female	male	287.09	2.35729	144.724	4.07857	16.8956	0.62786	6.49599	8.25e-11	1.31e-08	ref|NP_080571.2| RNA polymerase II subunit A C-terminal domain phosphatase [Mus musculus]	NP_080571	Ctdp1
TRINITY_DN340524_c3_g1_i6	female	male	820.708	0	410.354	6.97468	125.774	0.553224	12.6073	1.92e-36	2.67e-33	ref|NP_031824.1| cathepsin B preproprotein [Mus musculus]	NP_031824	Ctsb
TRINITY_DN347437_c0_g1_i5	female	male	24491	11016.4	17753.7	1.07901	2.11258	0.326111	3.30872	0.000937244	0.045282	ref|NP_031824.1| cathepsin B preproprotein [Mus musculus]	NP_031824	Ctsb
TRINITY_DN348605_c4_g1_i5	female	male	746.464	0	373.232	6.87555	117.421	0.554872	12.3912	2.92e-35	3.68e-32	ref|NP_036172.1| cullin-1 [Mus musculus]	NP_036172	Cul1
TRINITY_DN323323_c0_g1_i1	female	male	1509.21	0	754.607	7.68722	206.103	0.538718	14.2695	3.39e-46	1.1e-42	ref|NP_057925.1| cullin-3 isoform 1 [Mus musculus]	NP_057925	Cul3
TRINITY_DN345951_c0_g1_i3	female	male	1450.02	4261.07	2855.54	-1.43639	-2.7064284182075	0.354487	-4.05203	5.08e-05	0.00419283	ref|NP_057925.1| cullin-3 isoform 1 [Mus musculus]	NP_057925	Cul3
TRINITY_DN331212_c6_g1_i8	female	male	2342.91	4750.67	3546.79	-0.973308	-1.96333758018585	0.278686	-3.49249	0.000478547	0.0271877	ref|NP_082564.3| cullin-4B [Mus musculus]	NP_082564	Cul4b
TRINITY_DN350858_c3_g1_i9	female	male	210.231	0	105.115	5.00531	32.1179	0.613317	8.16105	3.32e-16	8.26e-14	ref|XP_011245660.1| PREDICTED: CWF19-like protein 1 isoform X1 [Mus musculus]	XP_011245660	Cwf19l1
TRINITY_DN348502_c5_g1_i7	female	male	9428.98	3316.3	6372.64	1.36761	2.58044	0.386897	3.53483	0.000408041	0.0240882	ref|NP_598530.2| cytoplasmic FMR1-interacting protein 2 [Mus musculus]	NP_598530	Cyfip2
TRINITY_DN347986_c0_g1_i5	female	male	62.3309	711.92	387.125	-2.64424	-6.25164558435794	0.57086	-4.63202	3.62e-06	0.000377196	ref|XP_011247107.1| PREDICTED: cytohesin-1 isoform X3 [Mus musculus]	XP_011247107	Cyth1
TRINITY_DN330882_c2_g1_i4	female	male	512.117	155.944	334.031	1.55327	2.93482	0.388625	3.99684	6.42e-05	0.00515706	ref|NP_663579.2| UPF0183 protein C16orf70 homolog [Mus musculus]	NP_663579	D230025D16Rik
TRINITY_DN350119_c2_g1_i18	female	male	3376.88	8200.69	5788.79	-1.21911	-2.32802469820915	0.284374	-4.28699	1.81e-05	0.00165171	ref|NP_031856.1| acyl-CoA-binding protein isoform 2 [Mus musculus]	NP_031856	Dbi
TRINITY_DN346946_c2_g1_i3	female	male	6826.84	17018.4	11922.6	-1.22917	-2.34432816824053	0.334257	-3.67733	0.000235686	0.0154798	ref|NP_031856.1| acyl-CoA-binding protein isoform 2 [Mus musculus]	NP_031856	Dbi
TRINITY_DN352375_c3_g2_i2	female	male	973.534	2569.71	1771.62	-1.27855	-2.42595374626646	0.376466	-3.39619	0.000683305	0.035643	ref|NP_031856.1| acyl-CoA-binding protein isoform 2 [Mus musculus]	NP_031856	Dbi
TRINITY_DN342416_c0_g1_i8	female	male	1658.55	3705.78	2682.17	-1.08678	-2.12399107359052	0.324716	-3.34686	0.000817337	0.0409119	ref|NP_031856.1| acyl-CoA-binding protein isoform 2 [Mus musculus]	NP_031856	Dbi
TRINITY_DN348990_c0_g1_i2	female	male	131.549	5865.58	2998.57	-2.50795	-5.68809517189669	0.666009	-3.76564	0.000166126	0.0115956	ref|NP_031859.1| decorin preproprotein [Mus musculus]	NP_031859	Dcn
TRINITY_DN332014_c3_g1_i2	female	male	1032.34	25361.7	13197	-2.37748	-5.19627262688504	0.66253	-3.58848	0.00033261	0.0203403	ref|NP_031859.1| decorin preproprotein [Mus musculus]	NP_031859	Dcn
TRINITY_DN341421_c3_g1_i19	female	male	253.149	51.6286	152.389	2.01754	4.04892	0.432848	4.66107	3.15e-06	0.000334319	ref|NP_081357.2| protein DENND6B [Mus musculus]	NP_081357	Dennd6b
TRINITY_DN334179_c0_g1_i10	female	male	0	396.585	198.292	-4.92688	-30.4184955008411	0.632841	-7.78533	6.95e-15	1.54e-12	ref|XP_006504051.1| PREDICTED: DEP domain-containing protein 5 isoform X6 [Mus musculus]	XP_006504051	Depdc5
TRINITY_DN335935_c3_g1_i1	female	male	1.1161	341.177	171.147	-4.36587	-20.6185115182463	0.635161	-6.87364	6.26e-12	1.09e-09	ref|NP_034173.1| desmin [Mus musculus]	NP_034173	Des
TRINITY_DN348784_c2_g1_i2	female	male	1846.86	606.398	1226.63	1.46925	2.76877	0.372734	3.9418	8.09e-05	0.00632529	ref|XP_006508539.2| PREDICTED: 7-dehydrocholesterol reductase isoform X1 [Mus musculus]	XP_006508539	Dhcr7
TRINITY_DN341137_c0_g1_i4	female	male	39.4075	314.276	176.842	-2.29629	-4.91192863477915	0.56058	-4.09628	4.2e-05	0.00354424	ref|XP_011238542.1| PREDICTED: ATP-dependent RNA helicase DHX36 isoform X2 [Mus musculus]	XP_011238542	Dhx36
TRINITY_DN351903_c16_g2_i32	female	male	254.885	82.6521	168.769	1.43188	2.69799	0.432834	3.30816	0.00093912	0.0453099	ref|XP_006499170.1| PREDICTED: protein dispatched homolog 2 isoform X1 [Mus musculus]	XP_006499170	Disp2
TRINITY_DN346374_c3_g1_i1	female	male	961.283	2240.69	1600.98	-1.16689	-2.24527655746874	0.274332	-4.25358	2.1e-05	0.00188335	ref|NP_031887.2| dihydrolipoyl dehydrogenase, mitochondrial precursor [Mus musculus]	NP_031887	Dld
TRINITY_DN341738_c1_g1_i9	female	male	1384.7	491.383	938.043	1.38239	2.60701	0.35208	3.92636	8.62e-05	0.006646	ref|XP_006518605.1| PREDICTED: dematin isoform X7 [Mus musculus]	XP_006518605	Dmtn
TRINITY_DN352404_c9_g1_i14	female	male	780.758	0	390.379	2.90183	7.47373	0.667125	4.34975	1.36e-05	0.00128423	ref|NP_064349.2| dnaJ homolog subfamily B member 12 [Mus musculus]	NP_064349	Dnajb12
TRINITY_DN351824_c3_g1_i19	female	male	0.744067	323.206	161.975	-5.6728	-51.0133761593021	0.566954	-10.0058	1.44e-23	6.53e-21	ref|NP_700462.2| dedicator of cytokinesis protein 3 [Mus musculus]	NP_700462	Dock3
TRINITY_DN345104_c21_g1_i6	female	male	0	185.939	92.9695	-4.27474	-19.3564508791793	0.644351	-6.63418	3.26e-11	5.37e-09	ref|NP_700462.2| dedicator of cytokinesis protein 3 [Mus musculus]	NP_700462	Dock3
TRINITY_DN347541_c0_g1_i6	female	male	651.934	76.6557	364.295	2.60801	6.09663	0.481386	5.41771	6.04e-08	7.7e-06	ref|NP_700462.2| dedicator of cytokinesis protein 3 [Mus musculus]	NP_700462	Dock3
TRINITY_DN344447_c0_g1_i2	female	male	558.458	51.6328	305.045	2.92756	7.60821	0.471228	6.21261	5.21e-10	7.84e-08	ref|NP_808448.2| dedicator of cytokinesis protein 5 [Mus musculus]	NP_808448	Dock5
TRINITY_DN339946_c0_g1_i11	female	male	951.869	0	475.934	7.11558	138.677	0.551563	12.9007	4.46e-38	7.59e-35	ref|XP_006531917.1| PREDICTED: dipeptidyl peptidase 3 isoform X1 [Mus musculus]	XP_006531917	Dpp3
TRINITY_DN343081_c1_g1_i2	female	male	4683.99	1489.65	3086.82	1.45413	2.7399	0.433778	3.35223	0.000801627	0.040333	gb|EDL83370.1| dpy-19-like 1 (C. elegans) (predicted), isoform CRA_c [Rattus norvegicus]	EDL83370	Dpy19l1
TRINITY_DN304611_c0_g1_i1	female	male	86.0459	254.878	170.462	-1.39019	-2.62112908489047	0.419957	-3.31031	0.00093192	0.0450902	ref|XP_006512715.1| PREDICTED: dermatan-sulfate epimerase isoform X2 [Mus musculus]	XP_006512715	Dse
TRINITY_DN339946_c0_g1_i1	female	male	36.6319	583.948	310.29	-2.70906	-6.53896789969912	0.615758	-4.39956	1.08e-05	0.00104079	ref|XP_006500194.1| PREDICTED: DTW domain-containing protein 1 isoform X1 [Mus musculus]	XP_006500194	Dtwd1
TRINITY_DN324035_c1_g1_i6	female	male	652.608	114.618	383.613	1.9663	3.90764	0.5468	3.59601	0.000323139	0.0198681	gb|AAH64521.1| DYNC1H1 protein, partial [Homo sapiens]	AAH64521.1	Dync1h1
TRINITY_DN352119_c3_g1_i16	female	male	1445.91	12.363	729.138	5.20905	36.9896	0.548555	9.49595	2.18e-21	8.49e-19	ref|XP_006498740.1| PREDICTED: cytoplasmic dynein 1 intermediate chain 2 isoform X3 [Mus musculus]	XP_006498740	Dync1i2
TRINITY_DN352683_c24_g1_i6	female	male	2121.15	5505.23	3813.19	-1.26936	-2.41054123691285	0.356817	-3.55744	0.000374483	0.0225169	ref|NP_080251.3| dynein light chain Tctex-type 3 [Mus musculus]	NP_080251	Dynlt3
TRINITY_DN352119_c3_g1_i5	female	male	274.299	0	137.149	5.41368	42.6267	0.600156	9.02047	1.87e-19	5.88e-17	ref|NP_034153.2| enoyl-CoA delta isomerase 1, mitochondrial precursor [Mus musculus]	NP_034153	Eci1
TRINITY_DN347449_c1_g1_i2	female	male	1.38323	2869.76	1435.57	-4.95193	-30.9513723872144	0.639349	-7.74527	9.54e-15	2.1e-12	ref|NP_001239444.1| EH domain-binding protein 1 isoform 1 [Mus musculus]	NP_001239444	Ehbp1
TRINITY_DN322759_c3_g1_i3	female	male	189.817	18.7509	104.284	2.50261	5.66711	0.572434	4.37189	1.23e-05	0.00116711	dbj|BAC36229.1| unnamed protein product, partial [Mus musculus]	BAC36229	Eif3c
TRINITY_DN349185_c1_g1_i10	female	male	1927.66	615.943	1271.8	1.44094	2.71497	0.439958	3.27517	0.00105599	0.0494771	ref|XP_006521255.1| PREDICTED: eukaryotic translation initiation factor 3 subunit D isoform X1 [Mus musculus]	XP_006521255	Eif3d
TRINITY_DN341025_c4_g1_i1	female	male	448.964	1409.28	929.121	-1.47269	-2.77538209654374	0.412469	-3.57042	0.000356416	0.0216214	ref|NP_542366.1| eukaryotic translation initiation factor 3 subunit H [Mus musculus]	NP_542366	Eif3h
TRINITY_DN332869_c3_g1_i1	female	male	815.032	344.211	579.621	1.15591	2.22825	0.341916	3.38069	0.000723039	0.0372032	ref|NP_775539.1| eukaryotic translation initiation factor 5 [Mus musculus]	NP_775539	Eif5
TRINITY_DN352653_c10_g1_i6	female	male	1675.45	353.941	1014.69	2.11788	4.34056	0.306365	6.91292	4.75e-12	8.36e-10	ref|XP_006511463.1| PREDICTED: elongation of very long chain fatty acids protein 5 isoform X1 [Mus musculus]	XP_006511463	Elovl5
TRINITY_DN335684_c1_g1_i2	female	male	374.111	41.7994	207.955	2.41066	5.31719	0.56249	4.2857	1.82e-05	0.00165907	ref|NP_659121.1| echinoderm microtubule-associated protein-like 3 [Mus musculus]	NP_659121	Eml3
TRINITY_DN159735_c0_g1_i2	female	male	11737.6	4183.67	7960.62	1.33384	2.52073	0.406719	3.27951	0.00103986	0.0490247	ref|NP_082289.2| endonuclease domain-containing 1 protein precursor [Mus musculus]	NP_082289	Endod1
TRINITY_DN336045_c0_g1_i2	female	male	349.747	14.8278	182.287	2.91756	7.55567	0.629279	4.63635	3.55e-06	0.000370521	ref|NP_796368.1| endonuclease V isoform 2 [Mus musculus]	NP_796368	Endov
TRINITY_DN347986_c0_g1_i7	female	male	681.745	175.379	428.562	1.66581	3.17292	0.475081	3.50637	0.000454262	0.0260713	ref|NP_033978.1| ectonucleoside triphosphate diphosphohydrolase 1 isoform 2 [Mus musculus]	NP_033978	Entpd1
TRINITY_DN348220_c1_g1_i4	female	male	484.53	0	242.265	6.21973	74.5288	0.575668	10.8044	3.28e-27	1.91e-24	ref|NP_034267.3| endothelial PAS domain-containing protein 1 [Mus musculus]	NP_034267	Epas1
TRINITY_DN351491_c0_g1_i9	female	male	2522.6	3.92315	1263.26	4.24892	19.0131	0.649937	6.53743	6.26e-11	1e-08	ref|NP_001273489.1| endoplasmic reticulum-Golgi intermediate compartment protein 2 isoform 3 [Mus musculus]	NP_001273489	Ergic2
TRINITY_DN343421_c4_g1_i3	female	male	733.052	2201.21	1467.13	-1.47738	-2.78441811296986	0.337917	-4.37201	1.23e-05	0.00116711	ref|NP_001273489.1| endoplasmic reticulum-Golgi intermediate compartment protein 2 isoform 3 [Mus musculus]	NP_001273489	Ergic2
TRINITY_DN352650_c10_g1_i10	female	male	1266.76	3018.61	2142.68	-1.19895	-2.29572580518161	0.270427	-4.43354	9.27e-06	0.000899581	ref|XP_006500074.1| PREDICTED: ESF1 homolog isoform X1 [Mus musculus]	XP_006500074	Esf1
TRINITY_DN336396_c0_g1_i5	female	male	2201.76	5027.54	3614.65	-1.11784	-2.1702215369715	0.321031	-3.48204	0.000497608	0.027993	ref|NP_663590.3| electron transfer flavoprotein subunit alpha, mitochondrial [Mus musculus]	NP_663590	Etfa
TRINITY_DN352092_c3_g1_i4	female	male	179.628	510.203	344.916	-1.3906	-2.62187029207598	0.354223	-3.92576	8.65e-05	0.00665519	ref|NP_001239026.1| electron transfer flavoprotein beta subunit lysine methyltransferase isoform b [Mus musculus]	NP_001239026	Etfbkmt
TRINITY_DN343410_c0_g1_i1	female	male	399.41	71.5667	235.488	1.9842	3.95642	0.532084	3.7291	0.000192164	0.0131174	dbj|BAB29301.1| unnamed protein product, partial [Mus musculus]	BAB29301	Ewsr1
TRINITY_DN342863_c0_g1_i3	female	male	88.2403	306.275	197.258	-1.53677	-2.90143845515282	0.469336	-3.27434	0.00105907	0.0495405	ref|NP_079920.1| exosome complex component CSL4 isoform 1 [Mus musculus]	NP_079920	Exosc1
TRINITY_DN349989_c2_g1_i2	female	male	1210.93	3559.6	2385.27	-1.42606	-2.6871259715716	0.368963	-3.86506	0.000111061	0.00824185	dbj|BAC34681.1| unnamed protein product, partial [Mus musculus]	BAC34681	F8
TRINITY_DN351990_c0_g1_i9	female	male	1508.31	184.167	846.239	2.59964	6.06137	0.466187	5.5764	2.46e-08	3.27e-06	ref|NP_835187.2| fatty acid 2-hydroxylase [Mus musculus]	NP_835187	Fa2h
TRINITY_DN318604_c0_g1_i2	female	male	540.326	178.511	359.418	1.42171	2.67903	0.416047	3.41719	0.000632722	0.0335702	dbj|BAE23677.1| unnamed protein product, partial [Mus musculus]	BAE23677	Faah
TRINITY_DN349913_c4_g1_i22	female	male	877.203	9788.38	5332.79	-2.17865	-4.52729078203708	0.64002	-3.40403	0.000663994	0.0348226	ref|NP_077717.1| fatty acid-binding protein, adipocyte [Mus musculus]	NP_077717	Fabp4
TRINITY_DN348220_c1_g1_i14	female	male	0	1521.02	760.509	-7.38973	-167.699189957493	0.564147	-13.099	3.34e-39	6.15e-36	ref|XP_006510001.1| PREDICTED: protein FAM118B isoform X2 [Mus musculus]	XP_006510001	Fam118b
TRINITY_DN349753_c0_g2_i1	female	male	403.518	49.4564	226.487	2.41895	5.3478	0.530819	4.557	5.19e-06	0.000522915	gb|EDM16128.1| similar to RIKEN cDNA 1700010C24 (predicted) [Rattus norvegicus]	EDM16128	Fam135b
TRINITY_DN349696_c0_g1_i3	female	male	267.831	88.0337	177.932	1.41891	2.67383	0.424835	3.33991	0.000838064	0.0415827	ref|NP_663480.3| protein FAM160B1 [Mus musculus]	NP_663480	Fam160b1
TRINITY_DN371437_c0_g1_i21	female	male	1068.2	145.602	606.9	2.16711	4.49123	0.57183	3.78978	0.00015078	0.0106808	ref|NP_001074630.1| protein FAM171A1 isoform 1 precursor [Mus musculus]	NP_001074630	Fam171a1
TRINITY_DN351244_c11_g1_i9	female	male	169.964	544.208	357.086	-1.52436	-2.87659162384767	0.384399	-3.96557	7.32e-05	0.00578492	ref|XP_017171071.1| PREDICTED: protein FAM172A isoform X6 [Mus musculus]	XP_017171071	Fam172a
TRINITY_DN351715_c0_g1_i1	female	male	1298.7	406.727	852.713	1.53507	2.89802	0.369189	4.15794	3.21e-05	0.0027904	ref|NP_001107646.1| protein FAM189A2 [Mus musculus]	NP_001107646	Fam189a2
TRINITY_DN352178_c13_g2_i1	female	male	796.875	108.729	452.802	2.26115	4.79372	0.543206	4.16259	3.15e-05	0.00274115	ref|XP_006502044.1| PREDICTED: protein FAM189B isoform X4 [Mus musculus]	XP_006502044	Fam189b
TRINITY_DN350023_c3_g1_i3	female	male	1539.1	0	769.548	7.79887	222.686	0.532729	14.6395	1.57e-48	5.95e-45	ref|XP_006496800.1| PREDICTED: glycosaminoglycan xylosylkinase isoform X1 [Mus musculus]	XP_006496800	Fam20b
TRINITY_DN340668_c0_g1_i4	female	male	1168.54	0	584.271	6.85977	116.144	0.574004	11.9507	6.44e-33	6.84e-30	dbj|BAE34772.1| unnamed protein product, partial [Mus musculus]	BAE34772	Fam214a
TRINITY_DN350146_c4_g1_i5	female	male	0	793.5	396.75	-5.70324	-52.1011145162169	0.616765	-9.24702	2.31e-20	8.11e-18	dbj|BAE34772.1| unnamed protein product, partial [Mus musculus]	BAE34772	Fam214a
TRINITY_DN336684_c2_g2_i2	female	male	512.041	148.79	330.416	1.64503	3.12755	0.355401	4.62866	3.68e-06	0.0003822	gb|EDM04003.1| similar to hypothetical protein DKFZp761D0211, isoform CRA_b [Rattus norvegicus]	EDM04003	Fam234a
TRINITY_DN275382_c0_g1_i17	female	male	0	207.968	103.984	-5.14057	-35.2748795383708	0.612753	-8.3893	4.89e-17	1.31e-14	ref|NP_082049.1| protein FAM57A [Mus musculus]	NP_082049	Fam57a
TRINITY_DN347664_c0_g1_i13	female	male	0	372.704	186.352	-4.8591	-29.0224468817187	0.634213	-7.66162	1.84e-14	3.9e-12	ref|NP_082049.1| protein FAM57A [Mus musculus]	NP_082049	Fam57a
TRINITY_DN243702_c0_g1_i1	female	male	273.906	0	136.953	5.4769	44.536	0.596596	9.18025	4.3e-20	1.46e-17	ref|XP_006502282.1| PREDICTED: protein FAM63A isoform X1 [Mus musculus]	XP_006502282	Fam63a
TRINITY_DN351900_c0_g1_i21	female	male	258.529	0	129.265	5.44882	43.6775	0.59605	9.14154	6.16e-20	2.03e-17	ref|NP_080896.2| protein FAM98B [Mus musculus]	NP_080896	Fam98b
TRINITY_DN350097_c0_g1_i6	female	male	3778.12	1599.37	2688.75	1.18377	2.2717	0.277678	4.26311	2.02e-05	0.00181188	ref|XP_006518977.1| PREDICTED: FERM, RhoGEF and pleckstrin domain-containing protein 1 isoform X1 [Mus musculus]	XP_006518977	Farp1
TRINITY_DN349768_c2_g1_i7	female	male	673.665	0	336.833	6.39578	84.2017	0.578699	11.052	2.14e-28	1.36e-25	ref|NP_032014.3| fatty acid synthase [Mus musculus]	NP_032014	Fasn
TRINITY_DN349090_c0_g1_i12	female	male	520.65	0	260.325	4.85033	28.8467	0.635623	7.63083	2.33e-14	4.87e-12	ref|NP_062268.1| fructose-1,6-bisphosphatase 1 [Mus musculus]	NP_062268	Fbp1
TRINITY_DN352186_c6_g1_i1	female	male	0	495.733	247.866	-6.59822	-96.8859412680583	0.563385	-11.7117	1.11e-31	1.05e-28	ref|XP_006512358.1| PREDICTED: F-box/LRR-repeat protein 2 isoform X3 [Mus musculus]	XP_006512358	Fbxl2
TRINITY_DN336476_c0_g1_i1	female	male	37.118	360.829	198.973	-2.70518	-6.52137008774482	0.503106	-5.37695	7.58e-08	9.56e-06	ref|NP_001074503.1| F-box only protein 11 [Mus musculus]	NP_001074503	Fbxo11
TRINITY_DN336722_c0_g1_i4	female	male	66.6617	366.141	216.401	-2.12138	-4.35109841880212	0.456506	-4.647	3.37e-06	0.000354087	ref|NP_001074503.1| F-box only protein 11 [Mus musculus]	NP_001074503	Fbxo11
TRINITY_DN348502_c5_g1_i14	female	male	542.005	185.023	363.514	1.3894	2.6197	0.406908	3.41453	0.000638924	0.0338466	ref|NP_663539.1| F-box only protein 21 [Mus musculus]	NP_663539	Fbxo21
TRINITY_DN352691_c13_g3_i4	female	male	1294.34	201.77	748.056	2.39751	5.26895	0.409204	5.85896	4.66e-09	6.64e-07	ref|NP_034337.2| fibroblast growth factor receptor 2 isoform IIIc [Mus musculus]	NP_034337	Fgfr2
TRINITY_DN349843_c2_g1_i5	female	male	227.861	20.7987	124.33	2.22031	4.65993	0.632171	3.51219	0.000444423	0.0256796	ref|XP_006501391.1| PREDICTED: FH2 domain-containing protein 1 isoform X1 [Mus musculus]	XP_006501391	Fhdc1
TRINITY_DN347450_c3_g1_i7	female	male	532.161	157.148	344.655	1.53775	2.90342	0.4424	3.47594	0.000509071	0.0284266	ref|NP_598760.1| polyphosphoinositide phosphatase [Mus musculus]	NP_598760	Fig4
TRINITY_DN342337_c1_g1_i5	female	male	847.772	384.943	616.358	1.06879	2.09767	0.32108	3.32873	0.000872417	0.0429594	ref|NP_598760.1| polyphosphoinositide phosphatase [Mus musculus]	NP_598760	Fig4
TRINITY_DN348204_c10_g1_i3	female	male	670.55	1820.99	1245.77	-1.34749	-2.54469179282383	0.329882	-4.08477	4.41e-05	0.00370163	ref|NP_705801.1| peptidyl-prolyl cis-trans isomerase FKBP14 precursor [Mus musculus]	NP_705801	Fkbp14
TRINITY_DN295023_c0_g1_i1	female	male	66.7953	295.68	181.238	-1.84383	-3.58961367442399	0.462679	-3.98511	6.74e-05	0.00537742	gb|AAH34313.1| Fkbp14 protein [Mus musculus]	AAH34313	Fkbp14
TRINITY_DN337450_c0_g1_i1	female	male	384.067	1.76797	192.918	4.83868	28.6147	0.604696	8.00185	1.23e-15	2.83e-13	ref|XP_006534145.1| PREDICTED: forkhead box protein K2 isoform X5 [Mus musculus]	XP_006534145	Foxk2
TRINITY_DN347664_c0_g1_i15	female	male	668.958	0	334.479	6.08099	67.6958	0.594265	10.2328	1.41e-24	6.6e-22	ref|NP_038550.2| protein FRG1 [Mus musculus]	NP_038550	Frg1
TRINITY_DN352691_c13_g3_i2	female	male	312.597	74.2037	193.4	1.69232	3.23177	0.516589	3.27596	0.00105304	0.0494405	ref|XP_006497505.1| PREDICTED: FERM domain-containing protein 4A isoform X6 [Mus musculus]	XP_006497505	Frmd4a
TRINITY_DN348538_c6_g1_i14	female	male	365.933	43.4812	204.707	2.63604	6.21624	0.463736	5.68437	1.31e-08	1.79e-06	ref|NP_082470.2| protein furry homolog-like [Mus musculus]	NP_082470	Fryl
TRINITY_DN337599_c3_g1_i2	female	male	204.65	0	102.325	4.95384	30.9924	0.615136	8.05325	8.06e-16	1.92e-13	ref|XP_006530983.1| PREDICTED: L-fucose kinase isoform X2 [Mus musculus]	XP_006530983	Fuk
TRINITY_DN343917_c2_g1_i1	female	male	4016.4	10579.1	7297.76	-1.2714	-2.41396485165767	0.382019	-3.32812	0.000874345	0.043007	ref|NP_080402.3| FUN14 domain-containing protein 2 [Mus musculus]	NP_080402	Fundc2
TRINITY_DN290486_c0_g1_i5	female	male	376.4	1200.32	788.359	-1.49247	-2.81370784232936	0.414249	-3.60284	0.000314758	0.0194711	ref|NP_081204.2| fucose mutarotase isoform 1 [Mus musculus]	NP_081204	Fuom
TRINITY_DN347679_c0_g1_i5	female	male	4664.06	2125.91	3394.99	1.07485	2.1065	0.295311	3.63972	0.000272934	0.0174261	ref|NP_001074265.1| ras GTPase-activating protein-binding protein 2 isoform b [Mus musculus]	NP_001074265	G3bp2
TRINITY_DN350150_c1_g1_i5	female	male	469.613	52.2956	260.954	2.13242	4.38452	0.620312	3.43766	0.000586766	0.0317347	ref|NP_065615.1| gamma-aminobutyric acid receptor-associated protein-like 1 [Mus musculus]	NP_065615	Gabarapl1
TRINITY_DN336626_c0_g1_i4	female	male	0	3661.05	1830.52	-3.61958	-12.2914644687549	0.662739	-5.46156	4.72e-08	6.09e-06	ref|NP_032096.1| gamma-aminobutyric acid receptor subunit beta-2 precursor [Mus musculus]	NP_032096	Gabrb2
TRINITY_DN336356_c1_g1_i2	female	male	1053.23	3529.87	2291.55	-1.5774	-2.98431537487485	0.392485	-4.01901	5.84e-05	0.00475685	ref|XP_006503801.1| PREDICTED: gamma-aminobutyric acid receptor subunit gamma-1 isoform X3 [Mus musculus]	XP_006503801	Gabrg1
TRINITY_DN324486_c1_g1_i7	female	male	6491.96	17254.6	11873.3	-1.30275	-2.4669951083307	0.354103	-3.67903	0.000234123	0.0154102	ref|NP_032099.1| gamma-aminobutyric acid receptor subunit gamma-2 isoform 1 precursor [Mus musculus]	NP_032099	Gabrg2
TRINITY_DN331212_c6_g1_i5	female	male	32.7011	216.167	124.434	-2.07419	-4.21107728434837	0.564008	-3.67759	0.000235448	0.0154798	dbj|BAE28456.1| unnamed protein product, partial [Mus musculus]	BAE28456	Gcc2
TRINITY_DN351086_c2_g1_i4	female	male	25593.4	6031.83	15812.6	1.79128	3.46122	0.463639	3.86353	0.000111762	0.00827582	ref|NP_034407.2| glial fibrillary acidic protein isoform 2 [Mus musculus]	NP_034407	Gfap
TRINITY_DN341025_c4_g1_i11	female	male	1525.72	627.57	1076.64	1.18514	2.27386	0.351562	3.37109	0.000748722	0.0382359	ref|XP_017171851.1| PREDICTED: ADP-ribosylation factor-binding protein GGA1 isoform X1 [Mus musculus]	XP_017171851	Gga1
TRINITY_DN344829_c3_g1_i2	female	male	3480.46	8569.5	6024.98	-1.20796	-2.31010843915449	0.34216	-3.5304	0.000414933	0.0243295	ref|XP_011242582.1| PREDICTED: geranylgeranyl pyrophosphate synthase isoform X1 [Mus musculus]	XP_011242582	Ggps1
TRINITY_DN323536_c0_g1_i7	female	male	795.042	5202.37	2998.7	-2.03487	-4.09786231861453	0.574375	-3.54276	0.000395969	0.0235582	ref|NP_001273299.1| growth hormone receptor isoform 1 precursor [Mus musculus]	NP_001273299	Ghr
TRINITY_DN325594_c3_g1_i12	female	male	754.259	172.574	463.416	1.84861	3.60154	0.450261	4.10565	4.03e-05	0.00344495	ref|NP_033175.1| Golgi apparatus protein 1 precursor [Mus musculus]	NP_033175	Glg1
TRINITY_DN318556_c0_g1_i3	female	male	1161.12	0	580.558	4.83317	28.5056	0.641383	7.53555	4.86e-14	9.95e-12	ref|XP_006519732.2| PREDICTED: glycosyltransferase 8 domain-containing protein 1 isoform X1 [Mus musculus]	XP_006519732	Glt8d1
TRINITY_DN343184_c0_g3_i3	female	male	464.901	0	232.451	4.01756	16.1959	0.654818	6.13539	8.5e-10	1.26e-07	ref|XP_006519732.2| PREDICTED: glycosyltransferase 8 domain-containing protein 1 isoform X1 [Mus musculus]	XP_006519732	Glt8d1
TRINITY_DN351456_c3_g1_i16	female	male	1652.23	704.798	1178.51	1.15863	2.23246	0.309651	3.74174	0.000182754	0.0125632	ref|NP_062795.2| glycolipid transfer protein [Mus musculus]	NP_062795	Gltp
TRINITY_DN302123_c1_g1_i2	female	male	258.377	656.869	457.623	-1.23823	-2.35908934121002	0.363139	-3.4098	0.000650115	0.0341473	ref|XP_017174877.1| PREDICTED: zinc finger protein 120-like isoform X2 [Mus musculus]	XP_017174877	Gm10130
TRINITY_DN349356_c15_g1_i6	female	male	5032.34	0	2516.17	8.32792	321.331	0.552359	15.077	2.3e-51	1.2e-47	ref|XP_003945495.1| PREDICTED: transmembrane emp24 domain-containing protein 2 [Mus musculus]	XP_003945495	Gm10698
TRINITY_DN323188_c1_g1_i8	female	male	1126.63	3.43276	565.033	4.64846	25.0799	0.631267	7.3637	1.79e-13	3.44e-11	ref|XP_003945495.1| PREDICTED: transmembrane emp24 domain-containing protein 2 [Mus musculus]	XP_003945495	Gm10698
TRINITY_DN348468_c1_g1_i6	female	male	4953.88	13913.1	9433.47	-1.33591	-2.52434667161463	0.406033	-3.29015	0.00100134	0.0476119	ref|XP_003945495.1| PREDICTED: transmembrane emp24 domain-containing protein 2 [Mus musculus]	XP_003945495	Gm10698
TRINITY_DN335870_c2_g2_i2	female	male	131.015	415.899	273.457	-1.46941	-2.76909006441604	0.430487	-3.41337	0.000641636	0.0339375	ref|XP_017170893.1| PREDICTED: uncharacterized protein LOC13999 isoform X1 [Mus musculus]	XP_017170893	Gm14288
TRINITY_DN352259_c5_g1_i5	female	male	101.443	373.798	237.62	-1.64275	-3.12259561424192	0.443136	-3.70709	0.000209652	0.0141142	ref|NP_001292061.1| predicted gene 14296 isoform 1 [Mus musculus]	NP_001292061	Gm14296
TRINITY_DN350305_c8_g1_i5	female	male	102.063	278.241	190.152	-1.31337	-2.48520585792574	0.387096	-3.39287	0.000691645	0.0359957	ref|XP_017170776.1| PREDICTED: zinc finger protein 120-like [Mus musculus]	XP_017170776	Gm32719
TRINITY_DN325594_c3_g1_i15	female	male	144.695	364.239	254.467	-1.2223	-2.33318249127889	0.367856	-3.32277	0.000891296	0.0435944	ref|XP_017170776.1| PREDICTED: zinc finger protein 120-like [Mus musculus]	XP_017170776	Gm32719
TRINITY_DN23823_c0_g1_i1	female	male	281.529	935.065	608.297	-1.56123	-2.95104426084101	0.397901	-3.92366	8.72e-05	0.00669088	ref|XP_017170787.1| PREDICTED: zinc finger protein 431-like isoform X1 [Mus musculus]	XP_017170787	Gm40848
TRINITY_DN351126_c2_g1_i2	female	male	226.382	33.1745	129.778	2.14685	4.42859	0.553134	3.88125	0.000103923	0.00777141	ref|XP_017170772.1| PREDICTED: endogenous retrovirus group K member 25 Pol protein-like, partial [Mus musculus]	XP_017170772	Gm46310
TRINITY_DN340551_c3_g1_i6	female	male	2351.11	643.506	1497.31	1.58097	2.99172	0.481453	3.28375	0.00102435	0.048461	ref|NP_001291457.1| predicted gene 4737 [Mus musculus]	NP_001291457	Gm4737
TRINITY_DN352165_c1_g1_i12	female	male	153.424	0	76.7118	4.03918	16.4404	0.646708	6.24575	4.22e-10	6.43e-08	ref|NP_034438.1| guanine nucleotide-binding protein G(o) subunit alpha isoform A [Mus musculus]	NP_034438	Gnao1
TRINITY_DN352173_c2_g1_i6	female	male	4908.61	1546.24	3227.43	1.56144	2.95148	0.324391	4.81345	1.48344e-06	0.000166216	CAB46639.1 Go protein, partial [Homo sapiens]	CAB46639.1	Gnao1
TRINITY_DN352650_c10_g1_i4	female	male	2672.6	9681.3	6176.95	-1.66223	-3.16504339244169	0.408432	-4.06977	4.71e-05	0.00390964	ref|NP_079607.1| guanine nucleotide-binding protein G(I)/G(S)/G(O) subunit gamma-11 precursor [Mus musculus]	NP_079607	Gng11
TRINITY_DN349356_c15_g1_i4	female	male	98.5047	302.497	200.501	-1.46356	-2.75787607520809	0.394536	-3.70956	0.000207618	0.0140317	ref|NP_034452.3| dihydroxyacetone phosphate acyltransferase [Mus musculus]	NP_034452	Gnpat
TRINITY_DN271566_c0_g1_i3	female	male	46.495	445.964	246.229	-2.31378	-4.9718508438255	0.600323	-3.85423	0.000116093	0.00855938	ref|NP_062298.1| glucosamine 6-phosphate N-acetyltransferase [Mus musculus]	NP_062298	Gnpnat1
TRINITY_DN349197_c7_g1_i2	female	male	144.705	0	72.3523	3.78319	13.7675	0.653448	5.78959	7.06e-09	9.87e-07	ref|NP_766117.2| N-acetylglucosamine-1-phosphotransferase subunit gamma precursor [Mus musculus]	NP_766117	Gnptg
TRINITY_DN338122_c8_g7_i2	female	male	1451.11	568.426	1009.77	1.25113	2.38028	0.351469	3.55972	0.000371252	0.0224017	ref|NP_081583.3| Golgi membrane protein 1 [Mus musculus]	NP_081583	Golm1
TRINITY_DN349479_c4_g1_i13	female	male	839.533	0	419.767	5.14966	35.4979	0.63158	8.15362	3.53e-16	8.75e-14	ref|NP_666245.2| Golgi phosphoprotein 3-like isoform 1 [Mus musculus]	NP_666245	Golph3l
TRINITY_DN352136_c4_g1_i7	female	male	0	354.99	177.495	-5.50557	-45.4299649746127	0.609585	-9.03167	1.69e-19	5.33e-17	ref|XP_006527688.1| PREDICTED: probable G-protein coupled receptor 34 isoform X1 [Mus musculus]	XP_006527688	Gpr34
TRINITY_DN350622_c2_g1_i9	female	male	3544.03	1204.27	2374.15	1.46549	2.76157	0.314221	4.66388	3.1e-06	0.00033134	ref|NP_001156489.1| G-protein coupled receptor-associated sorting protein 2 [Mus musculus]	NP_001156489	Gprasp2
TRINITY_DN350695_c0_g1_i5	female	male	0	1874.96	937.481	-7.56998	-190.016570126604	0.56244	-13.4592	2.72e-41	5.61e-38	ref|NP_071865.1| G-protein coupled receptor family C group 5 member B isoform 2 precursor [Mus musculus]	NP_071865	Gprc5b
TRINITY_DN338749_c2_g1_i5	female	male	516.314	206.708	361.511	1.21638	2.32364	0.360608	3.37315	0.000743135	0.0380076	ref|XP_006533850.1| PREDICTED: G protein pathway suppressor 2 isoform X4 [Mus musculus]	XP_006533850	Gps2
TRINITY_DN345820_c2_g1_i12	female	male	147.08	0	73.5401	3.67266	12.7521	0.656268	5.59628	2.19e-08	2.93e-06	gb|EDL81963.1| similar to Pins (predicted) [Rattus norvegicus]	EDL81963	Gpsm2
TRINITY_DN352377_c0_g3_i8	female	male	43.9103	261.334	152.622	-2.0309	-4.08658724472383	0.542322	-3.74482	0.000180525	0.0124351	ref|NP_077160.1| glutathione peroxidase 7 precursor [Mus musculus]	NP_077160	Gpx7
TRINITY_DN346265_c3_g1_i2	female	male	48.8992	221.14	135.02	-1.89931	-3.73035484128101	0.441935	-4.29772	1.73e-05	0.00158863	ref|XP_006521957.1| PREDICTED: GRAM domain-containing protein 1C isoform X2 [Mus musculus]	XP_006521957	Gramd1c
TRINITY_DN296199_c0_g1_i1	female	male	0	537.818	268.909	-4.3213	-19.9912688218588	0.650179	-6.64632	3.01e-11	4.96e-09	ref|NP_001106796.1| glutamate receptor 1 isoform 1 precursor [Mus musculus]	NP_001106796	Gria1
TRINITY_DN350696_c0_g2_i7	female	male	241.588	860.299	550.943	-1.67059	-3.18343918305057	0.379416	-4.40304	1.07e-05	0.00102711	ref|NP_034486.2| glutathione S-transferase A3 isoform a [Mus musculus]	NP_034486	Gsta3
TRINITY_DN332577_c57_g1_i2	female	male	5837.11	15318.5	10577.8	-1.27886	-2.42647561208713	0.364341	-3.51007	0.000447989	0.0258073	ref|NP_001275546.1| glutathione S-transferase A3 isoform b [Mus musculus]	NP_001275546	Gsta3
TRINITY_DN350921_c3_g1_i13	female	male	286.975	1164.16	725.569	-1.7574	-3.38087979722233	0.447986	-3.92289	8.75e-05	0.00669723	ref|XP_017174482.1| PREDICTED: LOW QUALITY PROTEIN: zinc finger protein 501 [Mus musculus]	XP_017174482	Gt(pU21)140Imeg
TRINITY_DN335654_c0_g1_i4	female	male	0	739.931	369.965	-6.68724	-103.053082581565	0.57456	-11.6389	2.61e-31	2.25e-28	ref|XP_006522722.1| PREDICTED: general transcription factor IIE subunit 1 isoform X1 [Mus musculus]	XP_006522722	Gtf2e1
TRINITY_DN351622_c4_g1_i4	female	male	0	786.355	393.177	-5.45296	-43.8031216586231	0.6244	-8.73312	2.48e-18	7.21e-16	ref|NP_071294.3| general transcription factor IIH subunit 2 [Mus musculus]	NP_071294	Gtf2h2
TRINITY_DN346094_c3_g1_i7	female	male	691.978	2.45197	347.215	4.34588	20.3348	0.637818	6.81367	9.51e-12	1.63e-09	ref|NP_071294.3| general transcription factor IIH subunit 2 [Mus musculus]	NP_071294	Gtf2h2
TRINITY_DN347302_c4_g2_i10	female	male	170.128	0	85.064	3.74324	13.3914	0.655622	5.70944	1.13e-08	1.55e-06	ref|NP_071294.3| general transcription factor IIH subunit 2 [Mus musculus]	NP_071294	Gtf2h2
TRINITY_DN348657_c4_g1_i1	female	male	1543.53	3748.57	2646.05	-1.20506	-2.30547529946049	0.31318	-3.84784	0.000119166	0.00874802	ref|NP_001028366.1| general transcription factor 3C polypeptide 3 [Mus musculus]	NP_001028366	Gtf3c3
TRINITY_DN332006_c2_g1_i3	female	male	1563.25	717.027	1140.14	1.05766	2.08155	0.315814	3.349	0.000811042	0.0407164	ref|XP_006534760.1| PREDICTED: putative GTP-binding protein 6 isoform X1 [Mus musculus]	XP_006534760	Gtpbp6
TRINITY_DN349753_c0_g2_i4	female	male	1333.49	305.095	819.293	1.74545	3.35299	0.511282	3.41386	0.000640492	0.0339033	ref|NP_077246.2| hydroxyacylglutathione hydrolase, mitochondrial isoform 1 precursor [Mus musculus]	NP_077246	Hagh
TRINITY_DN349341_c0_g1_i3	female	male	8027.99	1286.67	4657.33	2.2354	4.70892	0.48017	4.65542	3.23e-06	0.000342022	ref|XP_006502211.1| PREDICTED: hyaluronan and proteoglycan link protein 2 isoform X1 [Mus musculus]	XP_006502211	Hapln2
TRINITY_DN349809_c11_g1_i14	female	male	1875.49	209.676	1042.58	2.56376	5.91247	0.519804	4.93217	8.13e-07	9.34e-05	ref|XP_006512866.1| PREDICTED: HBS1-like protein isoform X1 [Mus musculus]	XP_006512866	Hbs1l
TRINITY_DN346464_c2_g1_i1	female	male	839.192	47.3097	443.251	3.34074	10.1312	0.522793	6.39017	1.66e-10	2.55e-08	ref|NP_032251.2| hematopoietic lineage cell-specific protein [Mus musculus]	NP_032251	Hcls1
TRINITY_DN351554_c11_g1_i1	female	male	2440.11	4641.08	3540.59	-0.888679	-1.85148000082396	0.266949	-3.32902	0.000871535	0.0429594	ref|NP_032255.2| histone deacetylase 2 [Mus musculus]	NP_032255	Hdac2
TRINITY_DN346550_c4_g1_i3	female	male	1201.01	407.101	804.053	1.38421	2.61029	0.422471	3.27646	0.00105117	0.0493868	ref|XP_006522778.1| PREDICTED: protein HEG homolog 1 isoform X1 [Mus musculus]	XP_006522778	Heg1
TRINITY_DN349356_c15_g1_i3	female	male	362.892	3.43276	183.162	3.57807	11.9428	0.647878	5.52274	3.34e-08	4.36e-06	ref|XP_011241215.1| PREDICTED: hemK methyltransferase family member 1 isoform X1 [Mus musculus]	XP_011241215	Hemk1
TRINITY_DN343319_c2_g1_i7	female	male	3608.32	909.836	2259.08	1.77512	3.42267	0.412219	4.30626	1.66e-05	0.0015348	ref|NP_034552.1| beta-hexosaminidase subunit beta precursor [Mus musculus]	NP_034552	Hexb
TRINITY_DN324334_c0_g1_i2	female	male	222.632	0.589324	111.61	4.7965	27.7901	0.609665	7.86743	3.62e-15	8.22e-13	ref|NP_058564.2| hypoxia-inducible factor 3-alpha isoform 2 [Mus musculus]	NP_058564	Hif3a
TRINITY_DN343420_c2_g1_i8	female	male	175.478	0.589324	88.0339	4.36499	20.6059	0.624946	6.98458	2.86e-12	5.14e-10	ref|NP_058564.2| hypoxia-inducible factor 3-alpha isoform 2 [Mus musculus]	NP_058564	Hif3a
TRINITY_DN340552_c0_g1_i4	female	male	2539.62	1001.18	1770.4	1.27787	2.42481	0.285965	4.46864	7.87e-06	0.000770509	ref|XP_006530432.1| PREDICTED: huntingtin-interacting protein 1-related protein isoform X1 [Mus musculus]	XP_006530432	Hip1r
TRINITY_DN347710_c3_g1_i5	female	male	385.185	121.13	253.158	1.49819	2.82488	0.405601	3.69376	0.000220964	0.014758	ref|XP_006530432.1| PREDICTED: huntingtin-interacting protein 1-related protein isoform X1 [Mus musculus]	XP_006530432	Hip1r
TRINITY_DN351706_c9_g1_i36	female	male	503.025	175.598	339.311	1.37209	2.58846	0.394591	3.47726	0.000506568	0.0283101	ref|XP_006530433.1| PREDICTED: huntingtin-interacting protein 1-related protein isoform X2 [Mus musculus]	XP_006530433	Hip1r
TRINITY_DN312356_c2_g1_i7	female	male	3172.28	1388.39	2280.34	1.1109	2.15981	0.335903	3.30721	0.000942305	0.0453993	ref|NP_659507.3| huntingtin-interacting protein 1-related protein [Mus musculus]	NP_659507	Hip1r
TRINITY_DN92331_c0_g1_i8	female	male	1371.26	528.257	949.758	1.28246	2.43254	0.336685	3.80909	0.00013948	0.0100551	ref|NP_766334.1| HIRA-interacting protein 3 [Mus musculus]	NP_766334	Hirip3
TRINITY_DN338804_c11_g2_i6	female	male	167.952	433.806	300.879	-1.26132	-2.39714291262694	0.358599	-3.51734	0.000435895	0.0252539	ref|NP_783593.1| histone H2A type 2-C [Mus musculus]	NP_783593	Hist2h2ac
TRINITY_DN340131_c6_g1_i5	female	male	2996.92	1365.13	2181.03	1.08122	2.11583	0.282527	3.82698	0.000129726	0.00945194	ref|XP_006513310.1| PREDICTED: hexokinase-1 isoform X4 [Mus musculus]	XP_006513310	Hk1
TRINITY_DN352616_c7_g1_i9	female	male	1628.79	5374.84	3501.81	-1.51954	-2.8669980453815	0.429814	-3.53534	0.000407247	0.0240622	ref|NP_778249.1| high mobility group nucleosome-binding domain-containing protein 3 isoform Hmgn3b [Mus musculus]	NP_778249	Hmgn3
TRINITY_DN349052_c4_g1_i10	female	male	1570.79	475.124	1022.96	1.57185	2.97286	0.379503	4.14186	3.44e-05	0.0029783	ref|NP_598895.2| HMG domain-containing protein 3 isoform 2 [Mus musculus]	NP_598895	Hmgxb3
TRINITY_DN345805_c3_g1_i2	female	male	135.756	519.552	327.654	-1.65181	-3.14227476398548	0.4705	-3.51076	0.000446834	0.0257971	ref|XP_006509214.1| PREDICTED: protein Hook homolog 3 isoform X4 [Mus musculus]	XP_006509214	Hook3
TRINITY_DN343194_c1_g1_i14	female	male	0	334.127	167.064	-5.99339	-63.7076616905693	0.582925	-10.2816	8.53e-25	4.09e-22	ref|XP_011238748.1| PREDICTED: neuron-specific calcium-binding protein hippocalcin isoform X1 [Mus musculus]	XP_011238748	Hpca
TRINITY_DN330554_c0_g2_i5	female	male	421.996	0	210.998	5.74181	53.5126	0.59706	9.6168	6.79e-22	2.72e-19	ref|NP_032318.2| peroxisomal multifunctional enzyme type 2 [Mus musculus]	NP_032318	Hsd17b4
TRINITY_DN341756_c1_g1_i2	female	male	18771.5	5331.12	12051.3	1.62988	3.09488	0.404463	4.02975	5.58e-05	0.00455549	ref|NP_032328.2| heat shock protein HSP 90-beta [Mus musculus]	NP_032328	Hsp90ab1
TRINITY_DN352373_c22_g1_i7	female	male	225.36	1025.22	625.289	-1.94875	-3.86039009457692	0.414193	-4.70493	2.54e-06	0.000273314	ref|XP_006503489.1| PREDICTED: intraflagellar transport protein 25 homolog isoform X2 [Mus musculus]	XP_006503489	Hspb11
TRINITY_DN341418_c4_g1_i7	female	male	177.329	496.8	337.064	-1.34225	-2.53547147563547	0.393349	-3.41238	0.000643987	0.0339377	ref|XP_006503489.1| PREDICTED: intraflagellar transport protein 25 homolog isoform X2 [Mus musculus]	XP_006503489	Hspb11
TRINITY_DN322002_c2_g1_i11	female	male	5008.18	1305.28	3156.73	1.75922	3.38514	0.387749	4.53699	5.71e-06	0.000571665	ref|XP_006504977.1| PREDICTED: heat shock protein 105 kDa isoform X1 [Mus musculus]	XP_006504977	Hsph1
TRINITY_DN349090_c0_g1_i25	female	male	1154	254.444	704.224	1.8088	3.50351	0.500499	3.614	0.000301509	0.0187954	ref|XP_006516889.1| PREDICTED: isoleucine--tRNA ligase, cytoplasmic isoform X1 [Mus musculus]	XP_006516889	Iars
TRINITY_DN350811_c0_g1_i5	female	male	77.9752	364.626	221.301	-1.81561	-3.52007304616304	0.514092	-3.53167	0.000412941	0.0242933	ref|NP_034641.1| interferon gamma receptor 1 precursor [Mus musculus]	NP_034641	Ifngr1
TRINITY_DN348301_c6_g1_i11	female	male	181.259	800.401	490.83	-1.89451	-3.71796790658466	0.425315	-4.45438	8.41e-06	0.000819982	ref|NP_061342.1| intraflagellar transport protein 20 homolog [Mus musculus]	NP_061342	Ift20
TRINITY_DN345070_c37_g1_i3	female	male	77.8709	629.604	353.737	-2.63797	-6.22456688189926	0.440942	-5.98258	2.2e-09	3.19e-07	ref|NP_001300939.1| insulin-like growth factor I isoform 4 preproprotein [Mus musculus]	NP_001300939	Igf1
TRINITY_DN345560_c6_g1_i1	female	male	952.413	319.369	635.891	1.45491	2.74139	0.354915	4.09931	4.14e-05	0.00351122	ref|XP_011244153.1| PREDICTED: immunoglobulin superfamily member 11 isoform X3 [Mus musculus]	XP_011244153	Igsf11
TRINITY_DN345926_c32_g2_i3	female	male	207.808	34.6456	121.227	2.22769	4.68383	0.457484	4.86943	1.12e-06	0.000126652	ref|XP_017168633.1| PREDICTED: interleukin enhancer-binding factor 3 isoform X11 [Mus musculus]	XP_017168633	Ilf3
TRINITY_DN343710_c0_g1_i8	female	male	862.377	259.812	561.095	1.61391	3.06081	0.335265	4.81384	1.48e-06	0.000166171	ref|NP_848716.2| U3 small nucleolar ribonucleoprotein protein IMP4 [Mus musculus]	NP_848716	Imp4
TRINITY_DN335769_c0_g1_i8	female	male	1630.3	557.608	1093.95	1.38644	2.61433	0.407365	3.40343	0.00066546	0.0348727	ref|NP_035960.2| inosine-5'-monophosphate dehydrogenase 2 [Mus musculus]	NP_035960	Impdh2
TRINITY_DN349384_c0_g2_i9	female	male	76.5157	2084.05	1080.28	-2.30473	-4.94074425056095	0.665434	-3.4635	0.000533205	0.0294364	ref|NP_033375.1| indolethylamine N-methyltransferase [Mus musculus]	NP_033375	Inmt
TRINITY_DN348926_c6_g1_i5	female	male	635.196	240.743	437.969	1.27142	2.41399	0.383499	3.31531	0.000915416	0.0443863	dbj|BAC26127.1| unnamed protein product, partial [Mus musculus]	BAC26127	Ino80
TRINITY_DN348240_c0_g1_i2	female	male	180.725	549.404	365.065	-1.44605	-2.72461932446283	0.397325	-3.63948	0.000273192	0.0174262	ref|XP_011236744.1| PREDICTED: inositol polyphosphate 1-phosphatase isoform X1 [Mus musculus]	XP_011236744	Inpp1
TRINITY_DN323956_c0_g1_i4	female	male	211.959	0	105.98	3.7971	13.9008	0.655762	5.79036	7.02e-09	9.85e-07	ref|NP_001103662.1| phosphatidylinositol 3,4,5-trisphosphate 5-phosphatase 1 isoform 2 [Mus musculus]	NP_001103662	Inpp5d
TRINITY_DN349770_c4_g1_i4	female	male	461.106	15.4171	238.261	2.78988	6.91571	0.650703	4.28748	1.81e-05	0.00165025	ref|XP_011247550.1| PREDICTED: integrator complex subunit 2 isoform X1 [Mus musculus]	XP_011247550	Ints2
TRINITY_DN341137_c0_g1_i14	female	male	430.134	83.4521	256.793	1.88685	3.69826	0.5351	3.52616	0.000421639	0.024656	gb|AAH13813.1| Ints4 protein [Mus musculus]	AAH13813	Ints4
TRINITY_DN351265_c7_g1_i1	female	male	477.175	19.6328	248.404	3.86327	14.5533	0.482654	8.00423	1.2e-15	2.79e-13	ref|NP_766367.1| protein DDX26B [Mus musculus]	NP_766367	Ints6l
TRINITY_DN322911_c0_g1_i3	female	male	2315.6	45.1673	1180.38	3.55742	11.7731	0.630101	5.64579	1.64e-08	2.22e-06	ref|XP_006528040.1| PREDICTED: protein DDX26B isoform X1 [Mus musculus]	XP_006528040	Ints6l
TRINITY_DN351830_c3_g1_i5	female	male	264.675	3.23915	133.957	3.54471	11.6698	0.642907	5.51356	3.52e-08	4.58e-06	ref|XP_006528040.1| PREDICTED: protein DDX26B isoform X1 [Mus musculus]	XP_006528040	Ints6l
TRINITY_DN337428_c4_g1_i2	female	male	2209.21	1118.72	1663.97	0.936149	1.91341	0.280451	3.33801	0.0008438	0.0418064	BAB14575.1 importin 13 [Homo sapiens]	BAB14575.1	IPO13
TRINITY_DN349356_c15_g1_i1	female	male	282.654	0	141.327	5.52657	46.0961	0.594917	9.28965	1.55e-20	5.55e-18	ref|NP_077229.4| importin-4 [Mus musculus]	NP_077229	Ipo4
TRINITY_DN340524_c3_g1_i2	female	male	371.096	0	185.548	5.69395	51.7667	0.595308	9.56472	1.13e-21	4.46e-19	ref|XP_006497538.1| PREDICTED: integrin alpha-8 isoform X1 [Mus musculus]	XP_006497538	Itga8
TRINITY_DN351533_c5_g1_i1	female	male	71.8415	638.903	355.372	-2.26081	-4.79261853081424	0.596377	-3.79091	0.000150094	0.0106607	ref|NP_032429.1| integrin beta-1-binding protein 1 [Mus musculus]	NP_032429	Itgb1bp1
TRINITY_DN347302_c4_g2_i6	female	male	571.761	19.2285	295.495	2.58875	6.01578	0.659169	3.9273	8.59e-05	0.00662783	ref|XP_011244270.1| PREDICTED: kalirin isoform X24 [Mus musculus]	XP_011244270	Kalrn
TRINITY_DN349723_c13_g1_i5	female	male	3722.46	1267	2494.73	1.3949	2.6297	0.404831	3.44563	0.000569725	0.0309263	ref|NP_001181933.1| histone acetyltransferase KAT7 isoform 2 [Mus musculus]	NP_001181933	Kat7
TRINITY_DN318614_c2_g1_i4	female	male	3244.97	6894.25	5069.61	-1.03786	-2.0531787982082	0.277663	-3.73783	0.000185614	0.0127213	ref|NP_001019306.2| kelch repeat and BTB domain-containing protein 7 [Mus musculus]	NP_001019306	Kbtbd7
TRINITY_DN352092_c3_g1_i9	female	male	4570.54	1077.03	2823.79	1.81071	3.50814	0.450677	4.01775	5.88e-05	0.00477667	ref|NP_001034573.1| ATP-sensitive inward rectifier potassium channel 10 [Mus musculus]	NP_001034573	Kcnj10
TRINITY_DN268923_c0_g1_i1	female	male	2651.27	9218.97	5935.12	-1.64222	-3.12144756677485	0.37496	-4.37971	1.19e-05	0.0011323	ref|NP_001239139.1| inward rectifier potassium channel 16 [Mus musculus]	NP_001239139	Kcnj16
TRINITY_DN347680_c0_g1_i14	female	male	2648.94	1151.94	1900.44	1.12394	2.17942	0.32808	3.42582	0.000612958	0.0327512	ref|XP_017172699.1| PREDICTED: potassium channel subfamily T member 1 isoform X25 [Mus musculus]	XP_017172699	Kcnt1
TRINITY_DN350893_c2_g2_i5	female	male	163.526	19.7317	91.6291	2.16902	4.49716	0.599426	3.61849	0.000296328	0.0185716	dbj|BAE22812.1| unnamed protein product [Mus musculus]	BAE22812	Kdm4a
TRINITY_DN350640_c6_g2_i1	female	male	2846.26	1158.68	2002.47	1.20226	2.30099	0.346757	3.46715	0.000526007	0.0291098	ref|XP_006503073.1| PREDICTED: lysine-specific demethylase 4A isoform X1 [Mus musculus]	XP_006503073	Kdm4a
TRINITY_DN326930_c0_g1_i1	female	male	280.612	49.0904	164.851	1.89256	3.71293	0.573793	3.29833	0.000972621	0.0465308	ref|XP_011248502.1| PREDICTED: kinesin-like protein KIF1B isoform X7 [Mus musculus]	XP_011248502	Kif1b
TRINITY_DN352136_c4_g1_i2	female	male	242.836	0	121.418	5.12177	34.8183	0.611659	8.37357	5.59e-17	1.48e-14	ref|NP_001034561.1| kinesin-like protein KIF21B [Mus musculus]	NP_001034561	Kif21b
TRINITY_DN317514_c0_g1_i1	female	male	139.525	0	69.7624	3.53805	11.6161	0.658857	5.36999	7.87e-08	9.9e-06	ref|XP_017171112.1| PREDICTED: kinesin-like protein KIF27 isoform X4 [Mus musculus]	XP_017171112	Kif27
TRINITY_DN340119_c0_g1_i3	female	male	974.395	3944.52	2459.46	-1.77571	-3.42406198559527	0.432533	-4.10537	4.04e-05	0.00344495	ref|XP_006525006.1| PREDICTED: kelch domain-containing protein 3 isoform X1 [Mus musculus]	XP_006525006	Klhdc3
TRINITY_DN350683_c1_g1_i2	female	male	3040.38	5.39433	1522.89	3.54447	11.6679	0.661862	5.3553	8.54e-08	1.07e-05	ref|NP_001298065.1| kelch-like protein 12 isoform 1 [Mus musculus]	NP_001298065	Klhl12
TRINITY_DN349256_c1_g1_i6	female	male	292.901	955.323	624.112	-1.51654	-2.8610433117747	0.419679	-3.61357	0.000302007	0.0188064	ref|NP_001298065.1| kelch-like protein 12 isoform 1 [Mus musculus]	NP_001298065	Klhl12
TRINITY_DN332300_c0_g1_i2	female	male	236.293	718.551	477.422	-1.43266	-2.69943367640125	0.412502	-3.47309	0.000514503	0.0286055	ref|XP_011245790.1| PREDICTED: kelch-like protein 13 isoform X2 [Mus musculus]	XP_011245790	Klhl13
TRINITY_DN347042_c7_g1_i2	female	male	1158.65	3165.88	2162.26	-1.31019	-2.4797348187858	0.394038	-3.32502	0.000884114	0.0433623	ref|XP_011245789.1| PREDICTED: kelch-like protein 13 isoform X1 [Mus musculus]	XP_011245789	Klhl13
TRINITY_DN352562_c6_g1_i4	female	male	229.948	3.04129	116.495	4.20107	18.3929	0.59329	7.08098	1.43e-12	2.63e-10	ref|NP_001156492.1| kelch-like protein 32 isoform 1 [Mus musculus]	NP_001156492	Klhl32
TRINITY_DN328568_c4_g1_i1	female	male	179.323	1.66904	90.4961	4.2425	18.9287	0.606869	6.9908	2.73e-12	4.93e-10	ref|NP_001156492.1| kelch-like protein 32 isoform 1 [Mus musculus]	NP_001156492	Klhl32
TRINITY_DN340307_c2_g1_i2	female	male	1067.31	290.384	678.848	1.64953	3.1373	0.435324	3.78919	0.000151138	0.0106808	ref|NP_796235.4| protein very KIND [Mus musculus]	NP_796235	Kndc1
TRINITY_DN344791_c1_g1_i2	female	male	1217.43	0	608.714	5.44006	43.4132	0.626777	8.67943	3.98e-18	1.15e-15	ref|NP_001095881.1| kininogen-1 isoform 1 precursor [Mus musculus]	NP_001095881	Kng1
TRINITY_DN284008_c1_g1_i2	female	male	0	321.154	160.577	-6.01304	-64.5811755507216	0.580159	-10.3645	3.6e-25	1.78e-22	ref|NP_848725.2| KRR1 small subunit processome component homolog [Mus musculus]	NP_848725	Krr1
TRINITY_DN346766_c4_g1_i4	female	male	15286.4	977.168	8131.79	3.01187	8.06608	0.5652	5.32885	9.88e-08	1.23e-05	ref|NP_001177913.1| lanC-like protein 1 [Mus musculus]	NP_001177913	Lancl1
TRINITY_DN345333_c0_g1_i2	female	male	44.2824	819.443	431.863	-3.10952	-8.63092935950588	0.57883	-5.37207	7.78e-08	9.8e-06	ref|NP_598498.1| lanC-like protein 2 [Mus musculus]	NP_598498	Lancl2
TRINITY_DN338902_c0_g1_i1	female	male	1970.97	135.158	1053.07	2.3303	5.02908	0.64627	3.60576	0.000311241	0.0193108	ref|NP_034816.1| lysosomal-associated transmembrane protein 5 [Mus musculus]	NP_034816	Laptm5
TRINITY_DN350096_c9_g1_i14	female	male	0.372033	1757.55	878.959	-5.85618	-57.9277494152451	0.617479	-9.48402	2.45e-21	9.47e-19	ref|NP_001289694.1| L-lactate dehydrogenase B chain isoform 2 [Mus musculus]	NP_001289694	Ldhb
TRINITY_DN350845_c2_g1_i8	female	male	6.11477	984.385	495.25	-4.92481	-30.3749000845401	0.596809	-8.25191	1.56e-16	3.96e-14	ref|NP_001303251.1| L-lactate dehydrogenase B chain isoform Ldhbx [Mus musculus]	NP_001303251	Ldhb
TRINITY_DN338005_c4_g1_i8	female	male	1472.89	437.212	955.053	1.60479	3.04151	0.370931	4.32637	1.52e-05	0.00141271	ref|NP_780738.1| leukocyte receptor cluster member 9 [Mus musculus]	NP_780738	Leng9
TRINITY_DN351008_c9_g1_i6	female	male	1073.79	68.9817	571.388	2.43716	5.41573	0.641709	3.79792	0.000145918	0.0103982	ref|NP_660254.1| leucine-rich repeat LGI family member 3 precursor [Mus musculus]	NP_660254	Lgi3
TRINITY_DN348508_c2_g1_i1	female	male	2181.42	709.142	1445.28	1.5101	2.8483	0.336724	4.48468	7.3e-06	0.000720963	ref|XP_017170484.1| PREDICTED: legumain isoform X1 [Mus musculus]	XP_017170484	Lgmn
TRINITY_DN344729_c1_g1_i4	female	male	199.766	47.0087	123.387	1.7887	3.45504	0.463948	3.8554	0.00011554	0.0085278	dbj|BAE36577.1| unnamed protein product, partial [Mus musculus]	BAE36577	Lig1
TRINITY_DN352091_c8_g1_i5	female	male	1823.61	637.899	1230.76	1.39842	2.63612	0.35538	3.93499	8.32e-05	0.00646288	ref|NP_001001980.2| LIM and calponin homology domains-containing protein 1 isoform 1 [Mus musculus]	NP_001001980	Limch1
TRINITY_DN351909_c5_g1_i7	female	male	343.155	48.9958	196.075	2.03014	4.08446	0.59376	3.41913	0.000628212	0.0334351	ref|XP_006504242.1| PREDICTED: LIM and calponin homology domains-containing protein 1 isoform X1 [Mus musculus]	XP_006504242	Limch1
TRINITY_DN346976_c3_g1_i1	female	male	280.583	3.92315	142.253	2.62507	6.16914	0.666329	3.9396	8.1619e-05	0.00636189	ref|XP_006040331.1| PREDICTED: ryanodine receptor 3-like [Bubalus bubalis]	XP_006040331.1	LOC102404975
TRINITY_DN348337_c3_g1_i3	female	male	1213.74	2940.84	2077.29	-1.22242	-2.3333733348869	0.269051	-4.54344	5.53e-06	0.00055526	ref|XP_011245044.1| PREDICTED: zinc finger protein 431-like [Mus musculus]	XP_011245044	LOC102640673
TRINITY_DN241689_c0_g1_i2	female	male	64.6491	241.732	153.191	-1.69527	-3.23837510618248	0.416984	-4.06555	4.79e-05	0.00396658	ref|XP_017167910.1| PREDICTED: zinc finger protein 431-like isoform X2 [Mus musculus]	XP_017167910	LOC102642386
TRINITY_DN352465_c5_g1_i9	female	male	55.0805	395.154	225.117	-2.01331	-4.0370717414409	0.602086	-3.34389	0.000826132	0.0411405	ref|XP_007114739.1| PREDICTED: DDB1- and CUL4-associated factor 6-like, partial [Physeter catodon]	XP_007114739.1	LOC102982350
TRINITY_DN346766_c4_g1_i3	female	male	546.049	140.544	343.297	1.78623	3.44912	0.37599	4.75073	2.02682e-06	0.000222705	ref|XP_010122959.1| PREDICTED: disco-interacting protein 2 homolog A-like [Chlamydotis macqueenii]	XP_010122959.1	LOC104483000
TRINITY_DN336046_c4_g1_i1	female	male	103.465	341.807	222.636	-1.50939	-2.84688916260193	0.4398	-3.43198	0.000599184	0.0322683	ref|XP_017174889.1| PREDICTED: zinc finger protein 431-like isoform X1 [Mus musculus]	XP_017174889	LOC105244402
TRINITY_DN312459_c0_g1_i3	female	male	348.048	79.5076	213.778	1.87291	3.6627	0.434159	4.31388	1.60417e-05	0.00148484	ref|XP_012431533.1| PREDICTED: death-inducer obliterator 1-like [Taeniopygia guttata]	XP_012431533.1	LOC105759775
TRINITY_DN145477_c0_g1_i1	female	male	5687.64	2061.09	3874.37	1.32588	2.50687	0.390202	3.39794	0.000678947	0.0354703	ref|XP_014942923.1| PREDICTED: tubulin beta chain, partial [Acinonyx jubatus]	XP_014942923.1	LOC106988967
TRINITY_DN348096_c4_g1_i30	female	male	99.1817	530.921	315.051	-2.13306	-4.38648272835764	0.430001	-4.96061	7.03e-07	8.11e-05	ref|XP_017176716.1| PREDICTED: zinc finger protein 431-like isoform X2 [Mus musculus]	XP_017176716	LOC108169060
TRINITY_DN349112_c1_g1_i11	female	male	764.167	0	382.083	6.6554	100.804	0.569187	11.6928	1.38686e-31	1.25973e-28	ref|XP_006746095.1| PREDICTED: histone acetyltransferase KAT6A-like [Leptonychotes weddellii]	XP_006746095.1	LOC108642943
TRINITY_DN352485_c3_g1_i5	female	male	428.875	0	214.437	6.14269	70.6534	0.575112	10.6808	1.25127e-26	6.93028e-24	ref|XP_019791694.1| PREDICTED: netrin receptor UNC5B-like [Tursiops truncatus]	XP_019791694.1	LOC109550150
TRINITY_DN343834_c2_g1_i5	female	male	588.902	12.9481	300.925	3.08642	8.49388	0.649778	4.74997	2.03451e-06	0.000222832	ref|XP_019791694.1| PREDICTED: netrin receptor UNC5B-like [Tursiops truncatus]	XP_019791694.1	LOC109550150
TRINITY_DN330077_c0_g1_i4	female	male	63.9056	1599.14	831.521	-2.91599	-7.54747268698458	0.634847	-4.59322	4.36454e-06	0.000446448	ref|XP_021080091.1| protein furry homolog [Mesocricetus auratus]	XP_021080091.1	LOC110339931
TRINITY_DN348950_c4_g1_i2	female	male	0	10564.8	5282.41	-8.82125	-452.336048211764	0.556292	-15.8572	1.25269e-56	9.48217e-53	ref|XP_021514718.1| protein piccolo-like [Meriones unguiculatus]	XP_021514718.1	LOC110562326
TRINITY_DN343107_c3_g1_i5	female	male	208.41	0	104.205	4.6805	25.6431	0.628113	7.45168	9.21621e-14	1.83048e-11	ref|XP_021515472.1| voltage-dependent R-type calcium channel subunit alpha-1E [Meriones unguiculatus]	XP_021515472.1	LOC110562892
TRINITY_DN338539_c0_g1_i16	female	male	323.942	785.975	554.958	-1.18232	-2.26941406602144	0.353553	-3.34411	0.000825465	0.0411405	ref|NP_001034577.1| ligand-dependent nuclear receptor-interacting factor 1 isoform 1 [Mus musculus]	NP_001034577	Lrif1
TRINITY_DN347789_c0_g1_i9	female	male	0	308.962	154.481	-5.05004	-33.129325662965	0.62519	-8.0776	6.61e-16	1.59e-13	ref|NP_032403.2| leucine-rich repeats and immunoglobulin-like domains protein 1 precursor [Mus musculus]	NP_032403	Lrig1
TRINITY_DN348809_c5_g1_i1	female	male	156.208	12117	6136.62	-3.07329	-8.4169150813956	0.660591	-4.65234	3.28e-06	0.000346105	ref|NP_032550.2| lumican precursor [Mus musculus]	NP_032550	Lum
TRINITY_DN338411_c0_g1_i1	female	male	3688.79	9414.85	6551.82	-1.24622	-2.37218782654388	0.358112	-3.47997	0.000501479	0.028141	ref|XP_006495535.1| PREDICTED: acyl-protein thioesterase 1 isoform X2 [Mus musculus]	XP_006495535	Lypla1
TRINITY_DN350673_c3_g1_i1	female	male	2133.55	0	1066.78	5.86222	58.1708	0.619961	9.4558	3.21e-21	1.21e-18	ref|NP_001186066.1| microtubule-actin cross-linking factor 1 isoform 2 [Mus musculus]	NP_001186066	Macf1
TRINITY_DN274430_c0_g1_i3	female	male	496.254	0	248.127	6.07925	67.6139	0.58468	10.3976	2.54e-25	1.27e-22	ref|NP_598908.2| O-acetyl-ADP-ribose deacetylase MACROD1 [Mus musculus]	NP_598908	Macrod1
TRINITY_DN328373_c0_g1_i2	female	male	606.314	0	303.157	5.50308	45.3515	0.616156	8.93131	4.21e-19	1.3e-16	ref|NP_598908.2| O-acetyl-ADP-ribose deacetylase MACROD1 [Mus musculus]	NP_598908	Macrod1
TRINITY_DN331212_c6_g1_i10	female	male	548.284	90.709	319.496	2.0789	4.22486	0.530889	3.91589	9.01e-05	0.00684825	ref|NP_034882.2| mitotic spindle assembly checkpoint protein MAD1 [Mus musculus]	NP_034882	Mad1l1
TRINITY_DN343825_c0_g1_i26	female	male	262.422	63.0066	162.714	1.74771	3.35825	0.474832	3.68069	0.000232599	0.0153364	ref|NP_001291760.1| transcription factor MafF isoform 2 [Mus musculus]	NP_001291760	Maff
TRINITY_DN338783_c5_g1_i8	female	male	446.562	1197.06	821.811	-1.28658	-2.43949390036762	0.392472	-3.27815	0.00104491	0.0491943	ref|NP_079840.2| protein mago nashi homolog 2 isoform 1 [Mus musculus]	NP_079840	Magohb
TRINITY_DN346626_c0_g1_i4	female	male	0	955.284	477.642	-5.04063	-32.9139890936847	0.636758	-7.91608	2.45e-15	5.62e-13	ref|NP_080729.1| protein MAK16 homolog [Mus musculus]	NP_080729	Mak16
TRINITY_DN351787_c0_g1_i2	female	male	275.271	0	137.635	5.53422	46.341	0.593465	9.32526	1.11e-20	4.01e-18	ref|NP_056621.4| mitogen-activated protein kinase 6 [Mus musculus]	NP_056621	Mapk6
TRINITY_DN351897_c2_g1_i5	female	male	602.733	137.615	370.174	1.95072	3.86568	0.371349	5.25306	1.5e-07	1.83e-05	ref|NP_001156413.1| microtubule-associated protein RP/EB family member 2 isoform 2 [Mus musculus]	NP_001156413	Mapre2
TRINITY_DN346708_c0_g1_i1	female	male	1808.5	87.1986	947.847	2.20676	4.61637	0.664269	3.32209	0.000893471	0.0436641	ref|XP_006522082.1| PREDICTED: meiosis arrest female protein 1 isoform X2 [Mus musculus]	XP_006522082	Marf1
TRINITY_DN332785_c0_g1_i2	female	male	166.006	3934.67	2050.34	-3.26791	-9.63249698288288	0.593181	-5.50912	3.61e-08	4.68e-06	ref|NP_001157520.1| myoglobin [Mus musculus]	NP_001157520	Mb
TRINITY_DN352299_c4_g1_i3	female	male	402.823	950.488	676.655	-1.165	-2.24232762226706	0.315497	-3.69257	0.000221997	0.014798	ref|NP_034904.2| methyl-CpG-binding domain protein 4 [Mus musculus]	NP_034904	Mbd4
TRINITY_DN351990_c0_g1_i17	female	male	1516.39	490.541	1003.47	1.5418	2.91158	0.298696	5.16177	2.45e-07	2.94e-05	ref|NP_076133.3| methylcrotonoyl-CoA carboxylase subunit alpha, mitochondrial [Mus musculus]	NP_076133	Mccc1
TRINITY_DN300849_c0_g1_i4	female	male	2011.73	753.76	1382.74	1.29786	2.45863	0.36874	3.5197	0.000432033	0.0250914	ref|NP_032593.1| DNA replication licensing factor MCM6 isoform 1 [Mus musculus]	NP_032593	Mcm6
TRINITY_DN351706_c9_g1_i39	female	male	1101.43	4086.77	2594.1	-1.69048	-3.2276409509763	0.411293	-4.11016	3.95382e-05	0.00339664	gb|ELK38641.1| Nuclear prelamin A recognition factor [Myotis davidii]	ELK38641.1	MDA_GLEAN10003196
TRINITY_DN298870_c0_g1_i3	female	male	0	539.451	269.726	-6.40774	-84.9029061110076	0.577977	-11.0865	1.46e-28	9.38e-26	ref|NP_034916.1| E3 ubiquitin-protein ligase Mdm2 isoform 1 [Mus musculus]	NP_034916	Mdm2
TRINITY_DN347662_c6_g1_i7	female	male	53.9741	214.653	134.314	-1.69198	-3.23100471516265	0.473472	-3.57356	0.000352156	0.0214202	ref|NP_080344.2| mediator of RNA polymerase II transcription subunit 31 [Mus musculus]	NP_080344	Med31
TRINITY_DN301567_c3_g1_i3	female	male	903.134	2696.8	1799.97	-1.40139	-2.64156437346481	0.421131	-3.32769	0.000875693	0.0430423	ref|NP_080344.2| mediator of RNA polymerase II transcription subunit 31 [Mus musculus]	NP_080344	Med31
TRINITY_DN339207_c5_g1_i1	female	male	1552.57	3722.41	2637.49	-1.17238	-2.25383640951681	0.342492	-3.42309	0.000619127	0.0330549	ref|XP_006516274.1| PREDICTED: mediator of RNA polymerase II transcription subunit 6 isoform X1 [Mus musculus]	XP_006516274	Med6
TRINITY_DN335287_c1_g1_i2	female	male	523.632	1527.64	1025.64	-1.42278	-2.68102230686166	0.359925	-3.953	7.72e-05	0.00605031	ref|XP_006500442.1| PREDICTED: probable methyltransferase-like protein 15 isoform X1 [Mus musculus]	XP_006500442	Mettl15
TRINITY_DN350014_c4_g1_i2	female	male	467.958	0	233.979	6.32964	80.4286	0.567307	11.1573	6.59e-29	4.32e-26	ref|NP_077162.2| mitofusin-1 [Mus musculus]	NP_077162	Mfn1
TRINITY_DN349561_c4_g2_i1	female	male	237.123	0	118.561	5.28331	38.9435	0.60234	8.77131	1.77e-18	5.21e-16	ref|NP_077162.2| mitofusin-1 [Mus musculus]	NP_077162	Mfn1
TRINITY_DN349809_c11_g1_i9	female	male	1184.43	0	592.214	7.25826	153.093	0.553086	13.1232	2.42e-39	4.59e-36	ref|XP_017175503.1| PREDICTED: mitofusin-2 isoform X2 [Mus musculus]	XP_017175503	Mfn2
TRINITY_DN343474_c0_g1_i2	female	male	0	180.3	90.15	-4.78632	-27.5947485635436	0.625448	-7.65263	1.97e-14	4.17e-12	ref|NP_080089.1| major facilitator superfamily domain-containing protein 1 [Mus musculus]	NP_080089	Mfsd1
TRINITY_DN351997_c5_g3_i2	female	male	362.327	72.4443	217.386	1.99238	3.97894	0.465909	4.27634	1.9e-05	0.0017166	ref|XP_011239069.1| PREDICTED: major facilitator superfamily domain-containing protein 10 isoform X1 [Mus musculus]	XP_011239069	Mfsd10
TRINITY_DN350929_c3_g1_i5	female	male	1632.9	193.88	913.392	2.64438	6.25229	0.461477	5.73026	1e-08	1.38e-06	ref|XP_006521895.1| PREDICTED: E3 ubiquitin-protein ligase MGRN1 isoform X1 [Mus musculus]	XP_006521895	Mgrn1
TRINITY_DN349544_c7_g1_i1	female	male	1760.6	10653.6	6207.11	-1.94726	-3.85642208223776	0.575488	-3.38367	0.000715228	0.0369128	ref|XP_006506481.1| PREDICTED: microsomal glutathione S-transferase 1 isoform X1 [Mus musculus]	XP_006506481	Mgst1
TRINITY_DN312443_c0_g1_i1	female	male	751.481	0	375.741	3.04186	8.2355	0.666787	4.56196	5.07e-06	0.000511464	ref|NP_084386.1| calcium uptake protein 3, mitochondrial [Mus musculus]	NP_084386	Micu3
TRINITY_DN345341_c2_g1_i14	female	male	93.4579	765.911	429.685	-2.66629	-6.34795573440378	0.432855	-6.15979	7.28e-10	1.08e-07	ref|NP_777357.2| mitoguardin-1 isoform 1 [Mus musculus]	NP_777357	Miga1
TRINITY_DN340521_c0_g1_i9	female	male	424.869	1257.86	841.364	-1.47786	-2.78535811968663	0.307617	-4.80423	1.55e-06	0.000173495	ref|XP_006505149.1| PREDICTED: WD repeat-containing protein mio isoform X1 [Mus musculus]	XP_006505149	Mios
TRINITY_DN350919_c15_g1_i2	female	male	0	746.206	373.103	-3.95066	-15.4620872303755	0.657587	-6.00781	1.88e-09	2.74e-07	ref|NP_001273912.1| McKusick-Kaufman/Bardet-Biedl syndromes putative chaperonin isoform 3 [Mus musculus]	NP_001273912	Mkks
TRINITY_DN236253_c0_g1_i1	female	male	530.52	1345.42	937.97	-1.2327	-2.35005958045914	0.366716	-3.36145	0.000775343	0.0393593	AAG23823.1 McKusick-Kaufman syndrome, isoform CRA_a [Homo sapiens]	AAG23823.1	MKKS
TRINITY_DN297853_c0_g1_i2	female	male	30.5549	240.2	135.378	-2.5382	-5.80864032115112	0.469283	-5.40867	6.35e-08	8.07e-06	ref|NP_001276391.1| neprilysin [Mus musculus]	NP_001276391	Mme
TRINITY_DN337869_c1_g1_i5	female	male	203.506	42.3068	122.906	1.89676	3.72375	0.491393	3.85996	0.000113407	0.00838853	ref|NP_032638.2| CDK-activating kinase assembly factor MAT1 [Mus musculus]	NP_032638	Mnat1
TRINITY_DN342245_c10_g1_i5	female	male	706.828	2675.59	1691.21	-1.64765	-3.13323433914326	0.465416	-3.54017	0.000399869	0.0236879	ref|NP_032638.2| CDK-activating kinase assembly factor MAT1 [Mus musculus]	NP_032638	Mnat1
TRINITY_DN351111_c5_g1_i13	female	male	4189.4	11025.1	7607.24	-1.33236	-2.51814946517602	0.278409	-4.78564	1.7e-06	0.000189175	ref|NP_079559.2| MOB-like protein phocein isoform 1 [Mus musculus]	NP_079559	Mob4
TRINITY_DN425858_c3_g1_i3	female	male	2191.05	4933	3562.02	-1.10197	-2.14647028686336	0.314356	-3.50547	0.000455794	0.0261152	ref|NP_001106845.1| molybdopterin synthase sulfur carrier subunit isoform Mocs2B [Mus musculus]	NP_001106845	Mocs2
TRINITY_DN345910_c1_g1_i17	female	male	125.435	458.05	291.743	-1.58183	-2.99348543555958	0.481766	-3.28339	0.00102566	0.0484893	ref|XP_006530424.1| PREDICTED: M-phase phosphoprotein 9 isoform X1 [Mus musculus]	XP_006530424	Mphosph9
TRINITY_DN331284_c0_g1_i2	female	male	1104.97	3677.36	2391.17	-1.63672	-3.10958490399487	0.307598	-5.32098	1.03e-07	1.28e-05	gb|EDK98617.1| fibroblast growth factor inducible 15 [Mus musculus]	EDK98617	Mpp6
TRINITY_DN348644_c9_g1_i11	female	male	183.081	1381.64	782.361	-2.41571	-5.3358301151446	0.500606	-4.82558	1.4e-06	0.000157192	ref|NP_064323.2| MAGUK p55 subfamily member 6 isoform b [Mus musculus]	NP_064323	Mpp6
TRINITY_DN351436_c1_g1_i3	female	male	391.507	0	195.754	5.40565	42.39	0.610997	8.84726	8.97e-19	2.69e-16	ref|XP_006520883.1| PREDICTED: metallophosphoesterase domain-containing protein 1 isoform X2 [Mus musculus]	XP_006520883	Mpped1
TRINITY_DN344400_c1_g1_i2	female	male	192.421	0	96.2103	4.80181	27.8925	0.620879	7.73388	1.04e-14	2.28e-12	gb|EDL34507.1| mitchondrial ribosomal protein S7, isoform CRA_b [Mus musculus]	EDL34507	Mrps7
TRINITY_DN352279_c6_g1_i3	female	male	6595.87	1370.17	3983.02	1.89006	3.7065	0.496005	3.81056	0.000138652	0.010006	ref|NP_034963.2| moesin [Mus musculus]	NP_034963	Msn
TRINITY_DN341690_c0_g1_i4	female	male	957.02	304.394	630.707	1.49165	2.81211	0.395752	3.76917	0.000163793	0.0114563	ref|NP_620084.2| C-1-tetrahydrofolate synthase, cytoplasmic [Mus musculus]	NP_620084	Mthfd1
TRINITY_DN349240_c6_g1_i3	female	male	2156.86	97.4884	1127.18	3.7686	13.629	0.481087	7.83352	4.74e-15	1.07e-12	ref|NP_001269048.1| translation initiation factor IF-2, mitochondrial isoform 2 [Mus musculus]	NP_001269048	Mtif2
TRINITY_DN349768_c3_g1_i7	female	male	2002.7	865.276	1433.99	1.14162	2.20629	0.309015	3.69439	0.000220417	0.0147359	ref|XP_006532446.1| PREDICTED: myotubularin-related protein 4 isoform X1 [Mus musculus]	XP_006532446	Mtmr4
TRINITY_DN339389_c2_g1_i16	female	male	3370.69	1673.46	2522.08	0.962431	1.94859	0.282902	3.402	0.000668955	0.0350288	ref|NP_780393.2| multivesicular body subunit 12B [Mus musculus]	NP_780393	Mvb12b
TRINITY_DN332092_c0_g1_i3	female	male	4136.89	1318.61	2727.75	1.45925	2.74965	0.425859	3.4266	0.000611183	0.032682	ref|NP_071855.2| myosin-9 [Mus musculus]	NP_071855	Myh9
TRINITY_DN348912_c12_g2_i1	female	male	176.901	2617.24	1397.07	-2.77862	-6.86197071079611	0.596019	-4.66197	3.13e-06	0.000333736	ref|NP_001106858.1| myosin light chain 1/3, skeletal muscle isoform isoform 3f [Mus musculus]	NP_001106858	Myl1
TRINITY_DN347549_c1_g1_i1	female	male	26.3863	491.476	258.931	-2.5488	-5.85148968538719	0.644242	-3.95628	7.61e-05	0.00598162	ref|XP_006530249.1| PREDICTED: myosin regulatory light chain 2, ventricular/cardiac muscle isoform isoform X1 [Mus musculus]	XP_006530249	Myl2
TRINITY_DN349010_c3_g2_i2	female	male	443.508	59.5908	251.549	2.37775	5.19725	0.509822	4.66388	3.1e-06	0.00033134	ref|NP_796364.2| unconventional myosin-Id [Mus musculus]	NP_796364	Myo1d
TRINITY_DN334451_c0_g1_i9	female	male	164.145	31.7075	97.9265	1.9092	3.756	0.527526	3.61915	0.000295575	0.0185415	ref|XP_011241116.1| PREDICTED: unconventional myosin-Ie isoform X1 [Mus musculus]	XP_011241116	Myo1e
TRINITY_DN331035_c1_g1_i1	female	male	961.156	199.687	580.421	1.85357	3.61393	0.514439	3.60308	0.000314464	0.0194711	ref|NP_851417.2| unconventional myosin-Ie [Mus musculus]	NP_851417	Myo1e
TRINITY_DN318194_c0_g1_i2	female	male	106.66	2849.81	1478.24	-2.8224	-7.07338575286426	0.645035	-4.37558	1.21e-05	0.00115073	dbj|BAC28265.1| unnamed protein product, partial [Mus musculus]	BAC28265	Myom3
TRINITY_DN348508_c1_g1_i1	female	male	0	20917.5	10458.8	-9.15471	-569.958073367353	0.556818	-16.4411	9.71e-61	9.45e-57	gb|EDL18689.1| mCG11475, isoform CRA_b, partial [Mus musculus]	EDL18689	NA
TRINITY_DN290251_c0_g1_i3	female	male	58.6868	1717.92	888.305	-4.50215	-22.6612411464846	0.349961	-12.8647	7.11e-38	1.18e-34	gb|EDL35184.1| mCG124360, partial [Mus musculus]	EDL35184	NA
TRINITY_DN341797_c0_g1_i24	female	male	381.542	0	190.771	5.48843	44.8932	0.6065	9.04934	1.44e-19	4.58e-17	gb|EDL08917.1| mCG1044630, isoform CRA_a [Mus musculus]	EDL08917	NA
TRINITY_DN339349_c6_g1_i3	female	male	283.33	0	141.665	4.99697	31.933	0.621316	8.04257	8.8e-16	2.08e-13	gb|EDL27180.1| mCG13968, partial [Mus musculus]	EDL27180	NA
TRINITY_DN352346_c6_g1_i12	female	male	337.618	0	168.809	4.21274	18.5422	0.649095	6.49018	8.57e-11	1.36e-08	gb|EDL84376.1| rCG41008 [Rattus norvegicus]	EDL84376	NA
TRINITY_DN350896_c2_g1_i3	female	male	630.337	0	315.168	3.96634	15.631	0.656592	6.0408	1.53e-09	2.25e-07	gb|EDL20124.1| mCG1030693, isoform CRA_a [Mus musculus]	EDL20124	NA
TRINITY_DN272376_c0_g1_i1	female	male	6.03853	171.985	89.0116	-3.13476	-8.78326155424907	0.622906	-5.03247	4.84e-07	5.68e-05	gb|EDM02006.1| rCG29619, isoform CRA_b [Rattus norvegicus]	EDM02006	NA
TRINITY_DN350858_c3_g1_i6	female	male	3285.11	779.889	2032.5	1.88938	3.70475	0.379947	4.97274	6.6e-07	7.65e-05	gb|EDL81932.1| rCG28534 [Rattus norvegicus]	EDL81932	NA
TRINITY_DN331585_c1_g2_i2	female	male	716.289	2033.08	1374.68	-1.40864	-2.6548594926382	0.326087	-4.31982	1.56e-05	0.00144737	gb|EDL87583.1| rCG41941, isoform CRA_a, partial [Rattus norvegicus] >gi|149032730|gb|EDL87585.1| rCG41941, isoform CRA_a, partial [Rattus norvegicus]	EDL87583	NA
TRINITY_DN345086_c3_g1_i1	female	male	9435.57	3290.35	6362.96	1.41269	2.66233	0.341572	4.13584	3.54e-05	0.00305359	gb|EDL79128.1| rCG62986, partial [Rattus norvegicus]	EDL79128	NA
TRINITY_DN349678_c3_g1_i6	female	male	34.3039	176.097	105.201	-1.98311	-3.95345753934936	0.48648	-4.07646	4.57e-05	0.00381753	gb|EDL33388.1| mCG1045525, partial [Mus musculus]	EDL33388	NA
TRINITY_DN344687_c5_g3_i2	female	male	458.553	1233.72	846.137	-1.33537	-2.52339645966786	0.327966	-4.07167	4.67e-05	0.00388269	gb|EDK98534.1| mCG128032, partial [Mus musculus]	EDK98534	NA
TRINITY_DN347067_c5_g1_i3	female	male	1324.72	6.48256	665.603	2.69066	6.45611	0.667148	4.03309	5.5e-05	0.00449666	gb|EDM11193.1| rCG52977 [Rattus norvegicus]	EDM11193	NA
TRINITY_DN352027_c8_g1_i5	female	male	4123	1872.28	2997.64	1.08853	2.12658	0.274034	3.97225	7.12e-05	0.00563323	gb|EDL18621.1| mCG1689, isoform CRA_b, partial [Mus musculus]	EDL18621	NA
TRINITY_DN340027_c0_g2_i6	female	male	529.82	2381.17	1455.5	-1.82185	-3.53533110151701	0.48771	-3.73551	0.000187334	0.0128263	gb|EDL12147.1| mCG145184, partial [Mus musculus]	EDL12147	NA
TRINITY_DN348952_c2_g1_i5	female	male	1808.95	634.779	1221.86	1.38086	2.60424	0.374546	3.68676	0.000227128	0.015037	gb|EDL28583.1| mCG16317, isoform CRA_b [Mus musculus]	EDL28583	NA
TRINITY_DN350076_c4_g1_i5	female	male	1381.17	3022.02	2201.6	-1.07158	-2.10173230973649	0.294552	-3.63799	0.000274772	0.0175106	gb|EDL93086.1| rCG22046 [Rattus norvegicus]	EDL93086	NA
TRINITY_DN338986_c0_g1_i3	female	male	110.706	375.076	242.891	-1.55407	-2.93643813419244	0.429651	-3.61704	0.000297986	0.0186583	gb|EDL05752.1| mCG140705, isoform CRA_a, partial [Mus musculus]	EDL05752	NA
TRINITY_DN329657_c0_g1_i2	female	male	460.171	7097	3778.59	-2.31251	-4.96745749902249	0.650824	-3.5532	0.000380576	0.0228228	ref|XP_014698121.1| PREDICTED: 40S ribosomal protein S17 [Equus asinus] >gi|1048484920|ref|XP_017503385.1| PREDICTED: 40S ribosomal protein S17 [Manis javanica] >gi|148675003|gb|EDL06950.1| mCG15301, isoform CRA_d [Mus musculus] >gi|149018834|gb|EDL77475.1| rCG62923, partial [Rattus norvegicus] >gi|149057358|gb|EDM08681.1| rCG24688, isoform CRA_c [Rattus norvegicus] >gi|149057359|gb|EDM08682.1| r…	XP_014698121	NA
TRINITY_DN352182_c10_g1_i17	female	male	460.171	7097	3778.59	-2.31251	-4.96745749902249	0.650824	-3.5532	0.000380576	0.0228228	ref|XP_014698121.1| PREDICTED: 40S ribosomal protein S17 [Equus asinus] >gi|1048484920|ref|XP_017503385.1| PREDICTED: 40S ribosomal protein S17 [Manis javanica] >gi|148675003|gb|EDL06950.1| mCG15301, isoform CRA_d [Mus musculus] >gi|149018834|gb|EDL77475.1| rCG62923, partial [Rattus norvegicus] >gi|149057358|gb|EDM08681.1| rCG24688, isoform CRA_c [Rattus norvegicus] >gi|149057359|gb|EDM08682.1| r…	XP_014698121	NA
TRINITY_DN352461_c1_g2_i3	female	male	1247.92	3029.63	2138.77	-1.1908	-2.28278597893663	0.33926	-3.50998	0.000448148	0.0258073	gb|EDL92951.1| rCG22113 [Rattus norvegicus]	EDL92951	NA
TRINITY_DN350897_c3_g1_i17	female	male	1758.23	456.09	1107.16	1.65727	3.15419	0.473672	3.49877	0.000467413	0.0266242	gb|EDM11193.1| rCG52977 [Rattus norvegicus]	EDM11193	NA
TRINITY_DN331186_c3_g1_i4	female	male	548.471	1336.73	942.6	-1.19343	-2.28696394467937	0.342447	-3.48502	0.000492101	0.0277749	dbj|BAE37676.1| unnamed protein product, partial [Mus musculus]	BAE37676	NA
TRINITY_DN349025_c3_g1_i4	female	male	466.903	4124.86	2295.88	-2.12949	-4.37562888364674	0.619158	-3.43933	0.000583149	0.0315795	gb|EDL86434.1| rCG56744 [Rattus norvegicus]	EDL86434	NA
TRINITY_DN345937_c0_g1_i15	female	male	877.783	384.638	631.211	1.11323	2.16329	0.328244	3.39146	0.000695211	0.0360985	gb|EDL96699.1| rCG32303 [Rattus norvegicus]	EDL96699	NA
TRINITY_DN344894_c2_g2_i12	female	male	647.768	210.008	428.888	1.43726	2.70806	0.425207	3.38014	0.000724479	0.0372211	gb|EDL05878.1| mCG145039, isoform CRA_b, partial [Mus musculus]	EDL05878	NA
TRINITY_DN352700_c48_g1_i6	female	male	776.586	124.262	450.424	1.96218	3.89652	0.580668	3.37919	0.000727008	0.0373065	gb|EDL08821.1| mCG1044576 [Mus musculus]	EDL08821	NA
TRINITY_DN336375_c7_g1_i5	female	male	231.942	36.7189	134.33	1.93921	3.83496	0.590022	3.28668	0.00101377	0.0480939	gb|EDM10486.1| rCG55177, isoform CRA_b [Rattus norvegicus]	EDM10486	NA
TRINITY_DN312446_c23_g1_i3	female	male	2039.23	3902.94	2971.09	-0.89544	-1.86017654159699	0.273403	-3.27517	0.001056	0.0494771	gb|EDL76288.1| rCG49442 [Rattus norvegicus]	EDL76288	NA
TRINITY_DN332409_c0_g1_i1	female	male	2973.62	6089.75	4531.69	-0.980512	-1.97316538275197	0.295656	-3.3164	0.000911859	0.0442453	ref|NP_001273184.1| NAD kinase 2, mitochondrial isoform 4 [Mus musculus]	NP_001273184	Nadk2
TRINITY_DN351037_c4_g2_i6	female	male	428.791	0	214.395	6.04422	65.992	0.581016	10.4028	2.41e-25	1.21e-22	ref|NP_062606.1| beta-soluble NSF attachment protein [Mus musculus]	NP_062606	Napb
TRINITY_DN318864_c0_g1_i3	female	male	317.293	57.9133	187.603	2.08478	4.2421	0.475393	4.38538	1.16e-05	0.00110628	ref|XP_006524891.1| PREDICTED: cytosolic Fe-S cluster assembly factor NARFL isoform X1 [Mus musculus]	XP_006524891	Narfl
TRINITY_DN311896_c0_g1_i14	female	male	238.555	0	119.277	4.76129	27.1201	0.627512	7.58758	3.26e-14	6.75e-12	ref|XP_006501585.1| PREDICTED: neurobeachin isoform X4 [Mus musculus]	XP_006501585	Nbea
TRINITY_DN342646_c5_g2_i10	female	male	80.408	246.636	163.522	-1.42957	-2.69366532687867	0.424939	-3.36417	0.00076773	0.0390602	ref|NP_038780.3| nibrin [Mus musculus]	NP_038780	Nbn
TRINITY_DN25512_c0_g1_i2	female	male	172.75	19.4307	96.0905	2.50133	5.66206	0.533167	4.69145	2.71e-06	0.000291034	ref|NP_001239152.1| next to BRCA1 gene 1 protein isoform 3 [Mus musculus]	NP_001239152	Nbr1
TRINITY_DN332577_c57_g1_i3	female	male	1247.05	6281.12	3764.08	-2.02035	-4.05682316072206	0.453714	-4.45292	8.47e-06	0.000823233	ref|XP_011243668.1| PREDICTED: neurocalcin-delta isoform X1 [Mus musculus]	XP_011243668	Ncald
TRINITY_DN344609_c8_g1_i2	female	male	1063.51	0	531.755	3.57886	11.9494	0.662698	5.40044	6.65e-08	8.43e-06	ref|XP_017168689.1| PREDICTED: neural cell adhesion molecule 1 isoform X30 [Mus musculus]	XP_017168689	Ncam1
TRINITY_DN243892_c4_g1_i4	female	male	591.164	135.249	363.207	1.73044	3.31829	0.518398	3.33806	0.00084367	0.0418064	ref|XP_006521213.1| PREDICTED: condensin-2 complex subunit H2 isoform X2 [Mus musculus]	XP_006521213	Ncaph2
TRINITY_DN352206_c14_g1_i2	female	male	1566.75	4684.92	3125.83	-1.4405	-2.71413979613745	0.378488	-3.80592	0.00014128	0.0101471	ref|XP_006510903.1| PREDICTED: cytoplasmic protein NCK1 isoform X1 [Mus musculus]	XP_006510903	Nck1
TRINITY_DN351660_c6_g2_i3	female	male	0	232.655	116.328	-5.05823	-33.3180884823601	0.619313	-8.16749	3.15e-16	7.86e-14	ref|XP_017169251.1| PREDICTED: nicalin isoform X1 [Mus musculus]	XP_017169251	Ncln
TRINITY_DN244701_c0_g1_i2	female	male	113.978	404.641	259.309	-1.65986	-3.15986507455133	0.386291	-4.29692	1.73e-05	0.00159224	ref|NP_001025445.1| NADH dehydrogenase [ubiquinone] iron-sulfur protein 5 [Mus musculus]	NP_001025445	Ndufs5
TRINITY_DN338518_c2_g1_i1	female	male	1122.25	0	561.123	6.62727	98.8568	0.583777	11.3524	7.21e-30	5.29e-27	ref|NP_032710.2| neogenin isoform 1 precursor [Mus musculus]	NP_032710	Neo1
TRINITY_DN347793_c5_g1_i3	female	male	466.93	44.4748	255.702	2.61906	6.1435	0.55546	4.71513	2.42e-06	0.000261628	ref|NP_766112.1| magnesium transporter NIPA4 [Mus musculus]	NP_766112	Nipal4
TRINITY_DN348892_c2_g1_i6	female	male	941.489	79.5161	510.503	2.24766	4.74911	0.637934	3.52333	0.000426153	0.0248346	ref|XP_006519417.2| PREDICTED: nischarin isoform X2 [Mus musculus]	XP_006519417	Nisch
TRINITY_DN334273_c0_g1_i1	female	male	379.479	1295.74	837.612	-1.59078	-3.01212827255487	0.403151	-3.94587	7.95e-05	0.00622597	ref|NP_067401.3| sodium/potassium-transporting ATPase subunit beta-1-interacting protein 4 isoform 1 precursor [Mus musculus]	NP_067401	Nkain4
TRINITY_DN304283_c0_g1_i1	female	male	952.358	80.0842	516.221	3.05315	8.30022	0.466851	6.53988	6.16e-11	9.92e-09	ref|XP_011241242.1| PREDICTED: NK-tumor recognition protein isoform X5 [Mus musculus]	XP_011241242	Nktr
TRINITY_DN335119_c4_g1_i5	female	male	1201.29	3644.09	2422.69	-1.42492	-2.68499001482399	0.41758	-3.41232	0.000644118	0.0339377	ref|NP_598548.1| 60S ribosomal export protein NMD3 [Mus musculus]	NP_598548	Nmd3
TRINITY_DN345887_c1_g2_i3	female	male	566.684	1755.89	1161.29	-1.47181	-2.77370097096552	0.397026	-3.70709	0.000209653	0.0141142	ref|NP_001280242.1| nucleoside diphosphate kinase 7 isoform 1 [Mus musculus]	NP_001280242	Nme7
TRINITY_DN341455_c0_g1_i4	female	male	3099.35	6399.1	4749.23	-0.992	-1.98893995133052	0.295357	-3.35865	0.00078325	0.0396426	ref|XP_006517021.1| PREDICTED: nucleolar protein 8 isoform X2 [Mus musculus]	XP_006517021	Nol8
TRINITY_DN342489_c1_g1_i7	female	male	1294.57	343.811	819.191	1.77618	3.42517	0.343471	5.17126	2.33e-07	2.8e-05	ref|NP_032746.2| Niemann-Pick C1 protein precursor [Mus musculus]	NP_032746	Npc1
TRINITY_DN346133_c0_g2_i3	female	male	1036.73	94.4471	565.587	2.53224	5.78471	0.585567	4.32443	1.53e-05	0.0014213	ref|NP_032746.2| Niemann-Pick C1 protein precursor [Mus musculus]	NP_032746	Npc1
TRINITY_DN349147_c19_g1_i1	female	male	270.625	1027.19	648.91	-1.79069	-3.4597962452781	0.338605	-5.28843	1.23e-07	1.52e-05	ref|NP_001034270.1| atrial natriuretic peptide receptor 3 isoform b precursor [Mus musculus]	NP_001034270	Npr3
TRINITY_DN349025_c3_g1_i1	female	male	76.6968	414.118	245.407	-1.87361	-3.66447729384319	0.558393	-3.35536	0.000792631	0.0399985	ref|NP_001273324.1| atrial natriuretic peptide receptor 3 isoform c [Mus musculus]	NP_001273324	Npr3
TRINITY_DN327290_c0_g1_i7	female	male	470.164	0	235.082	6.01573	64.7018	0.586193	10.2624	1.04e-24	4.96e-22	ref|NP_032732.3| NAD(P)H dehydrogenase [quinone] 1 [Mus musculus]	NP_032732	Nqo1
TRINITY_DN341311_c8_g1_i3	female	male	0	191.704	95.8518	-4.86092	-29.0592194373442	0.623563	-7.7954	6.42e-15	1.43e-12	ref|XP_006501182.1| PREDICTED: GTPase NRas isoform X1 [Mus musculus]	XP_006501182	Nras
TRINITY_DN349356_c15_g1_i2	female	male	695.531	226.789	461.16	1.42415	2.68357	0.431111	3.30344	0.000955053	0.0458836	ref|XP_006520835.1| PREDICTED: nuclear receptor-binding protein 2 isoform X1 [Mus musculus]	XP_006520835	Nrbp2
TRINITY_DN350057_c9_g2_i1	female	male	0	9511.84	4755.92	-4.27614	-19.3752710235256	0.654263	-6.53582	6.33e-11	1.01e-08	ref|XP_017172806.1| PREDICTED: neurexin-1 isoform X27 [Mus musculus]	XP_017172806	Nrxn1
TRINITY_DN340923_c1_g1_i7	female	male	4089.54	0	2044.77	6.39019	83.876	0.611086	10.4571	1.36e-25	6.96e-23	ref|NP_001278003.1| NSFL1 cofactor p47 isoform b [Mus musculus]	NP_001278003	Nsfl1c
TRINITY_DN349894_c0_g1_i9	female	male	248.619	0	124.31	4.62821	24.7303	0.633387	7.30709	2.73e-13	5.2e-11	ref|XP_006537727.1| PREDICTED: protein FAN isoform X3 [Mus musculus]	XP_006537727	Nsmaf
TRINITY_DN346941_c9_g1_i2	female	male	376.813	0	188.406	3.93905	15.3381	0.655556	6.00871	1.87e-09	2.73e-07	ref|NP_001159413.1| putative methyltransferase NSUN6 isoform a [Mus musculus]	NP_001159413	Nsun6
TRINITY_DN347952_c0_g1_i12	female	male	687.92	0	343.96	6.79535	111.072	0.555995	12.222	2.37e-34	2.84e-31	ref|NP_780540.2| 5'-nucleotidase domain-containing protein 3 [Mus musculus]	NP_780540	Nt5dc3
TRINITY_DN254320_c0_g1_i1	female	male	0	239.676	119.838	-5.48993	-44.9399017714277	0.599103	-9.16357	5.02e-20	1.69e-17	ref|NP_780540.2| 5'-nucleotidase domain-containing protein 3 [Mus musculus]	NP_780540	Nt5dc3
TRINITY_DN144870_c0_g1_i1	female	male	2455.39	1214.76	1835.07	0.968054	1.9562	0.280789	3.44762	0.000565547	0.030724	ref|XP_006540759.1| PREDICTED: nucleobindin-1 isoform X1 [Mus musculus]	XP_006540759	Nucb1
TRINITY_DN289766_c0_g1_i2	female	male	1212.29	3059.09	2135.69	-1.2517	-2.38121159085464	0.323878	-3.86472	0.000111218	0.00824453	ref|NP_001107026.1| nudC domain-containing protein 1 isoform 2 [Mus musculus]	NP_001107026	Nudcd1
TRINITY_DN344920_c0_g1_i12	female	male	0	478.832	239.416	-6.46914	-88.5939460880477	0.569716	-11.355	7e-30	5.19e-27	gb|EDL99507.1| nudix (nucleoside diphosphate linked moiety X)-type motif 9, isoform CRA_c [Rattus norvegicus]	EDL99507	Nudt9
TRINITY_DN351267_c3_g1_i9	female	male	342.935	102.478	222.707	1.54142	2.9108	0.426485	3.61424	0.000301232	0.0187954	ref|XP_006498008.1| PREDICTED: nuclear pore complex protein Nup214 isoform X1 [Mus musculus]	XP_006498008	Nup214
TRINITY_DN352609_c13_g1_i8	female	male	1362.17	3496.88	2429.52	-1.26425	-2.40201720047934	0.341065	-3.70677	0.000209923	0.0141175	ref|NP_081367.1| nucleoporin NUP53 isoform 1 [Mus musculus]	NP_081367	Nup35
TRINITY_DN348803_c0_g1_i29	female	male	385.938	70.1987	228.069	1.94481	3.84987	0.541209	3.59345	0.000326323	0.0199963	gb|AAF61721.1| oligodendrocyte-specific bHLH transcription factor Olig1 [Mus musculus] >gi|11602814|dbj|BAB18906.1| Olig1 bHLH protein [Mus musculus] >gi|148671886|gb|EDL03833.1| oligodendrocyte transcription factor 1 [Mus musculus]	AAF61721	Olig1
TRINITY_DN349916_c5_g1_i47	female	male	632.733	55.5773	344.155	2.44915	5.46094	0.606894	4.03554	5.45e-05	0.00445519	ref|NP_058663.2| oligodendrocyte transcription factor 2 [Mus musculus]	NP_058663	Olig2
TRINITY_DN342540_c0_g1_i3	female	male	1621.67	0	810.835	4.00972	16.1082	0.657317	6.10013	1.06e-09	1.56e-07	ref|XP_011237289.1| PREDICTED: optineurin isoform X1 [Mus musculus]	XP_011237289	Optn
TRINITY_DN352203_c1_g2_i7	female	male	471.612	156.043	313.828	1.44695	2.72632	0.386169	3.74695	0.000179001	0.0123676	ref|NP_001297438.1| oxysterol-binding protein-related protein 7 isoform 1 [Mus musculus]	NP_001297438	Osbpl7
TRINITY_DN336576_c1_g1_i9	female	male	231.179	20.4242	125.802	2.33376	5.04117	0.622451	3.74931	0.000177325	0.0122767	ref|NP_775555.1| prolyl 3-hydroxylase 2 precursor [Mus musculus]	NP_775555	P3h2
TRINITY_DN351411_c1_g1_i3	female	male	1393.76	575.735	984.746	1.19423	2.28822	0.325242	3.67182	0.000240833	0.0156852	ref|XP_006515842.1| PREDICTED: phosphofurin acidic cluster sorting protein 2 isoform X9 [Mus musculus]	XP_006515842	Pacs2
TRINITY_DN348989_c18_g1_i8	female	male	686.043	228.388	457.216	1.406	2.65002	0.422922	3.3245	0.000885788	0.0434132	ref|NP_062331.2| RNA polymerase II-associated factor 1 homolog [Mus musculus]	NP_062331	Paf1
TRINITY_DN343276_c0_g1_i4	female	male	811.603	0	405.802	6.05632	66.5476	0.600291	10.089	6.18e-24	2.85e-21	ref|XP_006511783.1| PREDICTED: poly [ADP-ribose] polymerase 3 isoform X2 [Mus musculus]	XP_006511783	Parp3
TRINITY_DN278142_c1_g1_i1	female	male	652.382	0.980788	326.681	5.69707	51.8786	0.590666	9.64515	5.15e-22	2.08e-19	ref|NP_899198.1| pre-B-cell leukemia transcription factor 1 isoform a [Mus musculus]	NP_899198	Pbx1
TRINITY_DN305110_c0_g1_i1	female	male	1812.44	187.634	1000.03	2.47161	5.54663	0.569774	4.33788	1.44e-05	0.00134807	ref|NP_001278113.1| proprotein convertase subtilisin/kexin type 6 isoform 2 precursor [Mus musculus]	NP_001278113	Pcsk6
TRINITY_DN346931_c1_g1_i12	female	male	1172.01	2608.28	1890.15	-1.09428	-2.13506752032955	0.296497	-3.6907	0.000223638	0.0148783	ref|XP_006498315.1| PREDICTED: phosducin-like protein isoform X1 [Mus musculus]	XP_006498315	Pdcl
TRINITY_DN332233_c1_g1_i1	female	male	575.435	25.8271	300.631	2.39214	5.24935	0.659781	3.62566	0.000288226	0.0182315	ref|NP_032829.1| high affinity cAMP-specific and IBMX-insensitive 3',5'-cyclic phosphodiesterase 8A [Mus musculus]	NP_032829	Pde8a
TRINITY_DN343444_c0_g1_i3	female	male	789.746	0.490394	395.118	4.76155	27.1249	0.638127	7.46175	8.54e-14	1.7e-11	ref|NP_742146.1| pyridoxal kinase [Mus musculus]	NP_742146	Pdxk
TRINITY_DN339481_c1_g1_i1	female	male	883.947	109.723	496.835	2.73334	6.64993	0.383441	7.12846	1.02e-12	1.88e-10	ref|NP_001273431.1| proenkephalin-B preproprotein [Mus musculus]	NP_001273431	Pdyn
TRINITY_DN1627_c0_g1_i4	female	male	0	356.57	178.285	-6.17568	-72.2879289127826	0.574735	-10.7453	6.24e-27	3.54e-24	ref|XP_006531978.1| PREDICTED: peroxisome assembly protein 12 isoform X1 [Mus musculus]	XP_006531978	Pex12
TRINITY_DN414412_c0_g1_i1	female	male	1526.78	445.464	986.123	1.6532	3.1453	0.339083	4.8755	1.09e-06	0.000123028	ref|XP_006531978.1| PREDICTED: peroxisome assembly protein 12 isoform X1 [Mus musculus]	XP_006531978	Pex12
TRINITY_DN146181_c2_g2_i1	female	male	108.044	353.39	230.717	-1.50236	-2.83306471064023	0.434443	-3.45814	0.000543929	0.0298519	ref|XP_006504121.1| PREDICTED: phosphoglucomutase-1 isoform X3 [Mus musculus]	XP_006504121	Pgm1
TRINITY_DN344827_c8_g1_i1	female	male	200.128	65.8585	132.993	1.42325	2.68189	0.42104	3.38032	0.000724026	0.0372211	ref|XP_017176871.1| PREDICTED: polyhomeotic-like protein 1 isoform X5 [Mus musculus]	XP_017176871	Phc1
TRINITY_DN330554_c0_g2_i11	female	male	344.184	131.515	237.849	1.27119	2.41361	0.368993	3.44502	0.000571007	0.0309712	ref|XP_006499035.1| PREDICTED: PHD finger protein 21A isoform X4 [Mus musculus]	XP_006499035	Phf21a
TRINITY_DN319209_c0_g1_i1	female	male	371.181	890.648	630.914	-1.17134	-2.25221065239056	0.346374	-3.38173	0.000720316	0.0370911	ref|XP_006530597.1| PREDICTED: phosphorylase b kinase regulatory subunit beta isoform X3 [Mus musculus]	XP_006530597	Phkb
TRINITY_DN344783_c2_g1_i18	female	male	474.205	76.1695	275.187	2.2199	4.65861	0.486173	4.56607	4.97e-06	0.00050233	ref|NP_598582.3| PH domain leucine-rich repeat-containing protein phosphatase 1 [Mus musculus]	NP_598582	Phlpp1
TRINITY_DN208574_c1_g1_i1	female	male	571.146	184.821	377.984	1.49989	2.82821	0.359518	4.17195	3.02004e-05	0.00264447	ref|XP_007606581.2| PREDICTED: PH domain leucine-rich repeat-containing protein phosphatase 1 isoform X2, partial [Cricetulus griseus]	XP_007606581.2	Phlpp1
TRINITY_DN274559_c0_g1_i2	female	male	110.658	375.647	243.153	-1.58427	-2.99855781794727	0.403696	-3.92441	8.69e-05	0.00667756	ref|XP_006519319.1| PREDICTED: progesterone-induced-blocking factor 1 isoform X5 [Mus musculus]	XP_006519319	Pibf1
TRINITY_DN341660_c0_g1_i7	female	male	335.191	0	167.595	4.73627	26.6537	0.634039	7.46999	8.02e-14	1.61e-11	ref|NP_061377.2| GPI mannosyltransferase 3 [Mus musculus]	NP_061377	Pigb
TRINITY_DN352182_c9_g1_i2	female	male	456.541	163.614	310.077	1.34993	2.54899	0.37718	3.57899	0.000344919	0.0210175	ref|XP_006541219.1| PREDICTED: PIH1 domain-containing protein 1 isoform X1 [Mus musculus]	XP_006541219	Pih1d1
TRINITY_DN343319_c2_g1_i2	female	male	162.095	0	81.0475	4.1947	18.3118	0.642305	6.53071	6.55e-11	1.04e-08	ref|XP_006507503.1| PREDICTED: phosphatidylinositol 4-phosphate 3-kinase C2 domain-containing subunit alpha isoform X1 [Mus musculus]	XP_006507503	Pik3c2a
TRINITY_DN315282_c0_g1_i9	female	male	1314.33	489.719	902.024	1.31759	2.4925	0.350442	3.7598	0.00017005	0.0118211	ref|NP_001070963.1| phosphatidylinositol 3-kinase regulatory subunit alpha isoform 2 [Mus musculus]	NP_001070963	Pik3r1
TRINITY_DN345414_c0_g1_i10	female	male	1461.77	10.311	736.042	4.27845	19.4063	0.629417	6.79748	1.06e-11	1.81e-09	ref|NP_659108.1| E3 ubiquitin-protein ligase Praja-2 isoform b [Mus musculus]	NP_659108	Pja2
TRINITY_DN347929_c8_g1_i6	female	male	174.42	0	87.2102	4.21282	18.5432	0.642705	6.55482	5.57e-11	9.01e-09	ref|NP_001108135.1| inactive phospholipase C-like protein 1 [Mus musculus]	NP_001108135	Plcl1
TRINITY_DN352367_c0_g1_i3	female	male	0	176.48	88.24	-4.70299	-26.045933701224	0.628492	-7.48297	7.27e-14	1.46e-11	ref|XP_011247096.1| PREDICTED: phospholipase D2 isoform X1 [Mus musculus]	XP_011247096	Pld2
TRINITY_DN349356_c15_g1_i5	female	male	1196.59	18.6435	607.619	3.85371	14.4571	0.621238	6.20327	5.53e-10	8.26e-08	ref|XP_006515708.1| PREDICTED: pleckstrin homology domain-containing family H member 1 isoform X1 [Mus musculus]	XP_006515708	Plekhh1
TRINITY_DN352674_c6_g1_i9	female	male	514.306	2.35729	258.332	3.22607	9.35717	0.663158	4.86471	1.15e-06	0.000129497	ref|XP_006515708.1| PREDICTED: pleckstrin homology domain-containing family H member 1 isoform X1 [Mus musculus]	XP_006515708	Plekhh1
TRINITY_DN299862_c0_g1_i3	female	male	671.218	171.146	421.182	1.69329	3.23394	0.462856	3.65836	0.000253838	0.0163757	ref|NP_075809.1| pleckstrin homology domain-containing family O member 1 [Mus musculus]	NP_075809	Plekho1
TRINITY_DN326726_c1_g1_i1	female	male	858.489	112.712	485.601	2.20491	4.61045	0.572459	3.85164	0.000117329	0.00863178	ref|NP_080661.1| plasmolipin [Mus musculus]	NP_080661	Pllp
TRINITY_DN333467_c2_g1_i2	female	male	203.019	50.2436	126.631	1.666	3.17333	0.501824	3.31988	0.00090055	0.0438877	ref|NP_080204.1| polyamine-modulated factor 1 isoform 1 [Mus musculus]	NP_080204	Pmf1
TRINITY_DN338616_c0_g1_i1	female	male	519.796	1321.76	920.776	-1.26513	-2.40349195587296	0.317476	-3.98497	6.75e-05	0.00537742	ref|XP_011236799.1| PREDICTED: PMS1 protein homolog 1 isoform X1 [Mus musculus]	XP_011236799	Pms1
TRINITY_DN352635_c23_g1_i3	female	male	2203.78	5810.2	4006.99	-1.30006	-2.46239922207437	0.341641	-3.80535	0.000141604	0.0101491	ref|NP_079719.1| RNA-binding protein PNO1 [Mus musculus]	NP_079719	Pno1
TRINITY_DN347867_c0_g1_i9	female	male	275.662	63.4023	169.532	1.88345	3.68957	0.419049	4.49459	6.97e-06	0.000690196	ref|XP_006508892.1| PREDICTED: neuropathy target esterase isoform X5 [Mus musculus]	XP_006508892	Pnpla6
TRINITY_DN352416_c7_g1_i6	female	male	853.926	0	426.963	3.29238	9.79725	0.66535	4.94834	7.49e-07	8.61e-05	ref|XP_017173519.1| PREDICTED: patatin-like phospholipase domain-containing protein 7 isoform X9 [Mus musculus]	XP_017173519	Pnpla7
TRINITY_DN331552_c0_g1_i12	female	male	454.844	9.81639	232.33	4.30685	19.792	0.537476	8.0131	1.12e-15	2.62e-13	ref|NP_598782.1| pyridoxine-5'-phosphate oxidase [Mus musculus]	NP_598782	Pnpo
TRINITY_DN352244_c4_g2_i3	female	male	1601.52	5265.91	3433.71	-1.51542	-2.85881520187421	0.429252	-3.53037	0.000414985	0.0243295	ref|XP_006539102.1| PREDICTED: proline-rich nuclear receptor coactivator 2 isoform X1 [Mus musculus]	XP_006539102	Pnrc2
TRINITY_DN345807_c0_g1_i1	female	male	0	204.725	102.363	-5.0657	-33.4909602417341	0.615915	-8.22467	1.96e-16	4.94e-14	ref|NP_082016.1| POC1 centriolar protein homolog B [Mus musculus]	NP_082016	Poc1b
TRINITY_DN331839_c0_g1_i1	female	male	0	4797.6	2398.8	-8.80614	-447.624001142514	0.536461	-16.4153	1.49e-60	1.27e-56	ref|NP_001287756.1| protein O-glucosyltransferase 1 isoform 2 [Mus musculus]	NP_001287756	Poglut1
TRINITY_DN345855_c1_g1_i4	female	male	0	1112.15	556.077	-7.16619	-143.627746039157	0.564402	-12.697	6.15e-37	9.1e-34	ref|NP_084039.2| DNA-directed RNA polymerase III subunit RPC6 [Mus musculus]	NP_084039	Polr3f
TRINITY_DN349439_c5_g1_i1	female	male	1177.86	3685.26	2431.56	-1.45576	-2.74300501528715	0.425703	-3.41966	0.000627003	0.0333969	ref|XP_006505019.1| PREDICTED: protection of telomeres protein 1 isoform X1 [Mus musculus]	XP_006505019	Pot1a
TRINITY_DN326826_c0_g1_i2	female	male	0	1406.38	703.192	-5.17038	-36.0112552864319	0.635592	-8.13474	4.13e-16	1.01e-13	ref|NP_001192270.1| liprin-alpha-2 isoform 1 [Mus musculus]	NP_001192270	Ppfia2
TRINITY_DN348316_c3_g1_i6	female	male	99.4195	853.153	476.286	-2.3388	-5.05883301645064	0.570313	-4.10091	4.12e-05	0.00349127	ref|NP_082953.1| peptidyl-prolyl cis-trans isomerase H isoform 1 [Mus musculus]	NP_082953	Ppih
TRINITY_DN349039_c2_g1_i2	female	male	823.221	2793.52	1808.37	-1.56044	-2.94942848201021	0.425326	-3.66879	0.000243697	0.0158264	ref|NP_067504.2| serine/threonine-protein phosphatase 2A regulatory subunit B'' subunit gamma [Mus musculus]	NP_067504	Ppp2r3c
TRINITY_DN350608_c7_g1_i1	female	male	350.097	1266.5	808.298	-1.57446	-2.97824127892788	0.476824	-3.30197	0.000960078	0.0460322	ref|NP_001300905.1| cAMP-dependent protein kinase type I-alpha regulatory subunit [Mus musculus]	NP_001300905	Prkar1a
TRINITY_DN333530_c0_g1_i2	female	male	1447.87	4305.24	2876.56	-1.49229	-2.81335905035187	0.293328	-5.08747	3.63e-07	4.31e-05	ref|NP_082720.1| protein kinase C delta-binding protein [Mus musculus]	NP_082720	Prkcdbp
TRINITY_DN345310_c0_g1_i10	female	male	259.321	34.6456	146.983	2.55563	5.87925	0.43023	5.94015	2.84765e-09	4.11881e-07	ref|YP_002000606.1| Hypothetical mature RT protein [Gibbon ape leukemia virus]	YP_002000606.1	pro-pol
TRINITY_DN347489_c6_g2_i2	female	male	40.7907	202.793	121.792	-1.99088	-3.9747827553438	0.459544	-4.33228	1.48e-05	0.00137906	ref|XP_006516092.1| PREDICTED: pre-mRNA-processing factor 39 isoform X2 [Mus musculus]	XP_006516092	Prpf39
TRINITY_DN340810_c0_g2_i1	female	male	889.869	264.931	577.4	1.58499	3.00006	0.38864	4.0783	4.53664e-05	0.00379269	ref|XP_012377154.1| pre-mRNA processing factor 8 [ Dasypus novemcinctus (nine-banded armadillo) ]	XP_012377154.1	PRPF8
TRINITY_DN351697_c1_g1_i16	female	male	0	981.326	490.663	-7.43993	-173.637145433415	0.543582	-13.6869	1.22e-42	3.07e-39	ref|XP_006534081.1| PREDICTED: phosphoribosyl pyrophosphate synthase-associated protein 1 isoform X3 [Mus musculus]	XP_006534081	Prpsap1
TRINITY_DN342145_c2_g2_i4	female	male	1150.72	0	575.359	5.23034	37.5395	0.631875	8.27749	1.26e-16	3.22e-14	ref|XP_006534081.1| PREDICTED: phosphoribosyl pyrophosphate synthase-associated protein 1 isoform X3 [Mus musculus]	XP_006534081	Prpsap1
TRINITY_DN330292_c2_g1_i3	female	male	224.215	0	112.107	4.82424	28.3296	0.623572	7.73646	1.02e-14	2.24e-12	gb|AAQ74242.1| EMO2 [Mus musculus] >gi|62871632|gb|AAH94374.1| RIKEN cDNA C330019G07 gene [Mus musculus]	AAQ74242	Prr14l
TRINITY_DN342981_c2_g1_i13	female	male	25203.7	7429.76	16316.7	1.63875	3.11396	0.340562	4.8119	1.5e-06	0.000167241	ref|NP_001139593.1| prosaposin isoform C precursor [Mus musculus]	NP_001139593	Psap
TRINITY_DN351997_c5_g2_i8	female	male	0	1480.6	740.3	-7.24071	-151.241049974468	0.570271	-12.697	6.15e-37	9.1e-34	ref|NP_036095.1| proteasome subunit alpha type-1 [Mus musculus]	NP_036095	Psma1
TRINITY_DN334336_c2_g1_i2	female	male	1704.36	53.4997	878.932	2.49508	5.63759	0.663313	3.76154	0.000168869	0.011763	ref|NP_035318.1| 26S protease regulatory subunit 7 [Mus musculus]	NP_035318	Psmc2
TRINITY_DN343477_c0_g1_i2	female	male	4156.94	11962.6	8059.79	-1.36807	-2.58125022627466	0.405265	-3.37574	0.000736178	0.03768	ref|NP_035318.1| 26S protease regulatory subunit 7 [Mus musculus]	NP_035318	Psmc2
TRINITY_DN340841_c6_g1_i7	female	male	1337.23	0	668.613	7.46414	176.575	0.546433	13.6597	1.77e-42	4.3e-39	ref|NP_036004.2| 26S protease regulatory subunit 6B [Mus musculus]	NP_036004	Psmc4
TRINITY_DN347746_c5_g1_i4	female	male	0	3002.63	1501.32	-4.91093	-30.0841371712082	0.642828	-7.63957	2.18e-14	4.57e-12	ref|NP_542121.2| 26S proteasome non-ATPase regulatory subunit 5 [Mus musculus]	NP_542121	Psmd5
TRINITY_DN315234_c0_g1_i1	female	male	16.8848	838.21	427.547	-4.9944	-31.8760098947024	0.412481	-12.1082	9.56e-34	1.05e-30	dbj|BAE22423.1| unnamed protein product [Mus musculus] >gi|74202547|dbj|BAE24848.1| unnamed protein product [Mus musculus]	BAE22423	Ptchd1
TRINITY_DN352199_c3_g1_i11	female	male	697.582	160.413	428.998	1.79037	3.45905	0.48364	3.70188	0.000214011	0.0143782	ref|XP_006501210.1| PREDICTED: prostaglandin F2 receptor negative regulator isoform X2 [Mus musculus]	XP_006501210	Ptgfrn
TRINITY_DN320524_c0_g2_i2	female	male	720.367	148.627	434.497	1.85576	3.61941	0.516909	3.5901	0.000330551	0.0202325	ref|XP_006516985.1| PREDICTED: protein tyrosine phosphatase domain-containing protein 1 isoform X1 [Mus musculus]	XP_006516985	Ptpdc1
TRINITY_DN339897_c8_g1_i20	female	male	0	1691.28	845.64	-2.99067	-7.94840817896641	0.667014	-4.48366	7.34e-06	0.000723379	ref|XP_006529319.1| PREDICTED: tyrosine-protein phosphatase non-receptor type 4 isoform X4 [Mus musculus]	XP_006529319	Ptpn4
TRINITY_DN350503_c2_g1_i10	female	male	587.193	63.1268	325.16	2.65245	6.28734	0.505534	5.24683	1.55e-07	1.89e-05	ref|XP_017175565.1| PREDICTED: receptor-type tyrosine-protein phosphatase delta isoform X35 [Mus musculus]	XP_017175565	Ptprd
TRINITY_DN349916_c5_g1_i49	female	male	1069.6	48.0926	558.846	2.26484	4.80602	0.66383	3.41178	0.000645394	0.033978	ref|XP_006496507.1| PREDICTED: receptor-type tyrosine-protein phosphatase-like N isoform X1 [Mus musculus]	XP_006496507	Ptprn
TRINITY_DN347302_c4_g2_i4	female	male	0	948.336	474.168	-7.15103	-142.125924267681	0.55904	-12.7916	1.83e-37	2.83e-34	ref|XP_006523939.1| PREDICTED: receptor-type tyrosine-protein phosphatase S isoform X2 [Mus musculus]	XP_006523939	Ptprs
TRINITY_DN345720_c4_g1_i3	female	male	0	514.409	257.205	-6.06778	-67.0787428542546	0.593674	-10.2207	1.6e-24	7.42e-22	ref|XP_006523938.1| PREDICTED: receptor-type tyrosine-protein phosphatase S isoform X1 [Mus musculus]	XP_006523938	Ptprs
TRINITY_DN348790_c3_g1_i8	female	male	201.665	0	100.832	4.83319	28.506	0.620588	7.78808	6.8e-15	1.51e-12	ref|XP_006523949.1| PREDICTED: receptor-type tyrosine-protein phosphatase S isoform X12 [Mus musculus]	XP_006523949	Ptprs
TRINITY_DN271548_c0_g1_i1	female	male	339.928	14.9224	177.425	3.52027	11.4738	0.542639	6.48731	8.74e-11	1.38e-08	dbj|BAE37859.1| unnamed protein product, partial [Mus musculus]	BAE37859	Ptprs
TRINITY_DN331716_c0_g1_i7	female	male	1067.73	191.299	629.512	1.9278	3.80473	0.553345	3.4839	0.000494172	0.0278688	dbj|BAE21845.1| unnamed protein product, partial [Mus musculus]	BAE21845	Pygb
TRINITY_DN307214_c4_g1_i5	female	male	0	204.191	102.096	-4.68464	-25.7167584150177	0.63185	-7.41416	1.22e-13	2.41e-11	ref|XP_006514225.1| PREDICTED: R3H domain-containing protein 2 isoform X6 [Mus musculus]	XP_006514225	R3hdm2
TRINITY_DN348695_c1_g1_i5	female	male	0	691.691	345.846	-6.86017	-116.175823093311	0.56241	-12.1978	3.19e-34	3.69e-31	ref|NP_033022.1| ras-related protein Rab-1A [Mus musculus]	NP_033022	Rab1a
TRINITY_DN242889_c0_g1_i1	female	male	1031.48	0	515.739	6.72939	106.108	0.576301	11.6769	1.67e-31	1.48e-28	ref|NP_033022.1| ras-related protein Rab-1A [Mus musculus]	NP_033022	Rab1a
TRINITY_DN349112_c1_g1_i12	female	male	0	527.707	263.854	-6.59183	-96.4583885979099	0.566579	-11.6344	2.75e-31	2.35e-28	ref|NP_001289727.1| ras-related protein Rab-27B isoform 1 [Mus musculus]	NP_001289727	Rab27b
TRINITY_DN348498_c0_g1_i1	female	male	566.194	0	283.097	2.93318	7.63791	0.667064	4.39715	1.1e-05	0.00105093	ref|NP_001289727.1| ras-related protein Rab-27B isoform 1 [Mus musculus]	NP_001289727	Rab27b
TRINITY_DN334406_c0_g1_i5	female	male	427.884	0	213.942	6.19867	73.4488	0.57148	10.8467	2.07e-27	1.24e-24	ref|XP_006533920.1| PREDICTED: ras-related protein Rab-37 isoform X2 [Mus musculus]	XP_006533920	Rab37
TRINITY_DN339316_c3_g1_i7	female	male	421.912	0	210.956	6.2052	73.7824	0.570415	10.8784	1.46e-27	8.81e-25	ref|NP_077249.1| ras-related protein Rab-6A isoform 2 [Mus musculus]	NP_077249	Rab6a
TRINITY_DN344565_c0_g1_i1	female	male	0	6377.31	3188.65	-5.17593	-36.1501545770351	0.638733	-8.10344	5.34e-16	1.3e-13	ref|NP_077249.1| ras-related protein Rab-6A isoform 2 [Mus musculus]	NP_077249	Rab6a
TRINITY_DN348755_c1_g1_i6	female	male	21.1108	416.82	218.965	-3.24937	-9.50952342868114	0.564576	-5.75543	8.64e-09	1.2e-06	ref|NP_035362.2| cell cycle checkpoint protein RAD1 isoform 1 [Mus musculus]	NP_035362	Rad1
TRINITY_DN343256_c5_g1_i7	female	male	220.23	12.3673	116.299	2.83487	7.13478	0.610271	4.64527	3.4e-06	0.000356515	ref|NP_033046.1| V(D)J recombination-activating protein 2 [Mus musculus]	NP_033046	Rag2
TRINITY_DN346006_c1_g1_i1	female	male	217.385	47.1161	132.251	1.91962	3.78323	0.448468	4.28039	1.87e-05	0.00168789	dbj|BAC36578.1| unnamed protein product, partial [Mus musculus]	BAC36578	Rapgef1
TRINITY_DN332412_c0_g1_i1	female	male	987.582	259.661	623.621	1.65575	3.15088	0.464253	3.56649	0.000361793	0.0219086	ref|XP_006534442.1| PREDICTED: ras-GEF domain-containing family member 1C isoform X2 [Mus musculus]	XP_006534442	Rasgef1c
TRINITY_DN327102_c2_g1_i1	female	male	729.238	232.634	480.936	1.44442	2.72153	0.438913	3.2909	0.000998661	0.0475428	ref|XP_006511939.1| PREDICTED: RNA-binding protein 5 isoform X4 [Mus musculus]	XP_006511939	Rbm5
TRINITY_DN346145_c6_g1_i6	female	male	1609.4	572.469	1090.93	1.36328	2.5727	0.373879	3.64632	0.000266018	0.0170231	ref|XP_006532424.1| PREDICTED: ATP-dependent DNA helicase Q5 isoform X4 [Mus musculus]	XP_006532424	Recql5
TRINITY_DN350088_c18_g2_i4	female	male	6017.44	697.603	3357.52	2.08268	4.23592	0.62293	3.34336	0.000827717	0.0411894	ref|NP_062512.1| rho-related GTP-binding protein RhoG precursor [Mus musculus]	NP_062512	Rhog
TRINITY_DN343512_c4_g1_i6	female	male	548.044	94.0514	321.048	2.07069	4.20087	0.517492	4.00139	6.3e-05	0.0050889	ref|NP_082173.3| rhophilin-2 [Mus musculus]	NP_082173	Rhpn2
TRINITY_DN334251_c1_g1_i3	female	male	0	1137.42	568.708	-5.26622	-38.4849810550966	0.632297	-8.32872	8.17e-17	2.11e-14	ref|NP_033838.1| rho-related GTP-binding protein RhoN precursor [Mus musculus]	NP_033838	Rnd2
TRINITY_DN349813_c0_g1_i5	female	male	0	149.401	74.7005	-4.02358	-16.2636450041578	0.649424	-6.19561	5.81e-10	8.65e-08	ref|NP_033838.1| rho-related GTP-binding protein RhoN precursor [Mus musculus]	NP_033838	Rnd2
TRINITY_DN335971_c3_g1_i1	female	male	288.75	68.5945	178.672	1.77001	3.41056	0.468625	3.77703	0.00015871	0.011158	ref|XP_006534422.1| PREDICTED: RING finger protein 145 isoform X2 [Mus musculus]	XP_006534422	Rnf145
TRINITY_DN351706_c9_g1_i11	female	male	0	347.285	173.643	-4.54762	-23.38682471945	0.642456	-7.0785	1.46e-12	2.67e-10	ref|XP_006507250.1| PREDICTED: E3 ubiquitin-protein ligase RNF169 isoform X2 [Mus musculus]	XP_006507250	Rnf169
TRINITY_DN336709_c0_g1_i1	female	male	226.515	0	113.258	4.95733	31.0675	0.61772	8.02521	1.01e-15	2.38e-13	ref|NP_080015.3| E3 ubiquitin-protein ligase Rnf220 isoform 1 [Mus musculus]	NP_080015	Rnf220
TRINITY_DN298955_c0_g1_i1	female	male	1365.17	456.342	910.755	1.41824	2.67259	0.405261	3.49957	0.00046601	0.0265664	ref|NP_067288.2| E3 ubiquitin-protein ligase RNF25 isoform 1 [Mus musculus]	NP_067288	Rnf25
TRINITY_DN352625_c17_g2_i5	female	male	1451.91	0	725.956	7.43597	173.161	0.551771	13.4765	2.15e-41	4.88e-38	ref|NP_573448.2| protein rogdi homolog [Mus musculus]	NP_573448	Rogdi
TRINITY_DN85200_c0_g1_i1	female	male	369.893	96.6757	233.284	1.77333	3.41841	0.369168	4.80358	1.56e-06	0.000173769	ref|NP_573448.2| protein rogdi homolog [Mus musculus]	NP_573448	Rogdi
TRINITY_DN340671_c0_g1_i1	female	male	927.987	3267.48	2097.73	-1.63538	-3.10670183548173	0.398769	-4.10108	4.11e-05	0.00349127	ref|NP_080908.1| replication protein A 14 kDa subunit [Mus musculus]	NP_080908	Rpa3
TRINITY_DN339237_c38_g1_i6	female	male	12442.1	621.968	6532.05	3.94271	15.3771	0.376751	10.465	1.25e-25	6.45e-23	ref|NP_031501.1| 60S acidic ribosomal protein P0 [Mus musculus]	NP_031501	Rplp0
TRINITY_DN352010_c6_g1_i7	female	male	0	381.139	190.57	-5.03403	-32.7637135258221	0.628913	-8.00432	1.2e-15	2.79e-13	ref|XP_011237272.1| PREDICTED: ribonuclease P protein subunit p38 isoform X1 [Mus musculus]	XP_011237272	Rpp38
TRINITY_DN351472_c4_g1_i4	female	male	104.38	499.88	302.13	-1.83798	-3.57509671052979	0.517729	-3.55009	0.000385102	0.0230537	ref|XP_011237272.1| PREDICTED: ribonuclease P protein subunit p38 isoform X1 [Mus musculus]	XP_011237272	Rpp38
TRINITY_DN348950_c4_g1_i12	female	male	272.344	40.04	156.192	1.97717	3.93721	0.597964	3.30651	0.000944673	0.0454812	ref|XP_006531376.1| PREDICTED: RING finger and SPRY domain-containing protein 1 isoform X1 [Mus musculus]	XP_006531376	Rspry1
TRINITY_DN343947_c2_g1_i10	female	male	1121.61	0	560.807	5.95029	61.8322	0.610393	9.74829	1.88e-22	7.7e-20	ref|NP_766145.1| RUN and FYVE domain-containing protein 1 [Mus musculus]	NP_766145	Rufy1
TRINITY_DN350637_c1_g1_i2	female	male	5327.36	1021.52	3174.44	2.25095	4.75996	0.305139	7.37681	1.62e-13	3.15e-11	ref|NP_081806.1| protein RUFY3 isoform 4 [Mus musculus]	NP_081806	Rufy3
TRINITY_DN351822_c2_g1_i1	female	male	3095.37	8602.94	5849.15	-1.33446	-2.52180419808221	0.391213	-3.41107	0.000647073	0.03404	gb|EDL88524.1| rap2 interacting protein x, isoform CRA_e [Rattus norvegicus] >gi|149033729|gb|EDL88525.1| rap2 interacting protein x, isoform CRA_e [Rattus norvegicus]	EDL88524	Rufy3
TRINITY_DN342504_c13_g1_i1	female	male	805.648	2751.38	1778.51	-1.5892	-3.00881936546697	0.405672	-3.91744	8.94936e-05	0.00682727	ref|XP_005080297.2| protein S100-A6 isoform X1 [Mesocricetus auratus]	XP_005080297.2	S100a6
TRINITY_DN351265_c7_g1_i3	female	male	128.268	472.418	300.343	-1.62035	-3.07449401844844	0.461593	-3.51034	0.000447528	0.0258073	ref|NP_031927.2| sphingosine 1-phosphate receptor 1 [Mus musculus]	NP_031927	S1pr1
TRINITY_DN339734_c1_g1_i5	female	male	1671.89	8780.73	5226.31	-1.93395	-3.82100223880282	0.523891	-3.69152	0.000222921	0.0148451	ref|XP_006519290.1| PREDICTED: sacsin isoform X2 [Mus musculus]	XP_006519290	Sacs
TRINITY_DN324736_c0_g1_i6	female	male	1727.92	738.918	1233.42	1.1461	2.21315	0.329237	3.48108	0.000499406	0.028071	ref|XP_017172934.1| PREDICTED: scaffold attachment factor B1 isoform X2 [Mus musculus]	XP_017172934	Safb
TRINITY_DN176194_c0_g1_i1	female	male	153.242	567.179	360.211	-1.72633	-3.30885381761022	0.37207	-4.6398	3.49e-06	0.000364946	ref|XP_006521148.1| PREDICTED: sterile alpha motif domain-containing protein 12 isoform X6 [Mus musculus]	XP_006521148	Samd12
TRINITY_DN307404_c0_g1_i3	female	male	0	1128.79	564.395	-3.46894	-11.0727432875965	0.663993	-5.22436	1.75e-07	2.12e-05	ref|NP_001074637.1| histone deacetylase complex subunit SAP30L [Mus musculus]	NP_001074637	Sap30l
TRINITY_DN323536_c0_g1_i9	female	male	385.598	0.589324	193.093	4.74586	26.8316	0.627855	7.55885	4.07e-14	8.37e-12	ref|NP_079640.1| SAP domain-containing ribonucleoprotein [Mus musculus]	NP_079640	Sarnp
TRINITY_DN318043_c0_g1_i1	female	male	480.26	0.589324	240.425	3.78218	13.7578	0.657228	5.75475	8.68e-09	1.2e-06	ref|NP_079640.1| SAP domain-containing ribonucleoprotein [Mus musculus]	NP_079640	Sarnp
TRINITY_DN339161_c3_g2_i5	female	male	1909.04	5654.35	3781.7	-1.46328	-2.75734340570563	0.331169	-4.41853	9.94e-06	0.000958929	ref|NP_079640.1| SAP domain-containing ribonucleoprotein [Mus musculus]	NP_079640	Sarnp
TRINITY_DN342245_c10_g1_i3	female	male	638.322	1639.97	1139.15	-1.24209	-2.36541108261968	0.37617	-3.30194	0.000960173	0.0460322	ref|XP_006514012.1| PREDICTED: SAP domain-containing ribonucleoprotein isoform X1 [Mus musculus]	XP_006514012	Sarnp
TRINITY_DN346761_c2_g1_i1	female	male	556.196	1766.77	1161.48	-1.45491	-2.74140271655594	0.444017	-3.27671	0.00105026	0.0493839	ref|NP_079640.1| SAP domain-containing ribonucleoprotein [Mus musculus]	NP_079640	Sarnp
TRINITY_DN349179_c2_g2_i5	female	male	174.19	520.657	347.424	-1.43003	-2.69452457935638	0.3892	-3.67428	0.000238519	0.0156091	ref|XP_011240136.1| PREDICTED: stabilizer of axonemal microtubules 2 isoform X2 [Mus musculus]	XP_011240136	Saxo2
TRINITY_DN339546_c1_g1_i1	female	male	5177.72	180.644	2679.18	3.2333	9.40416	0.617485	5.23624	1.64e-07	2e-05	gb|AAH02185.1| Scamp1 protein, partial [Mus musculus]	AAH02185	Scamp1
TRINITY_DN279195_c0_g1_i2	female	male	1499.36	388.81	944.086	1.68332	3.21166	0.456171	3.6901	0.000224163	0.0148986	EGW03888.1 Acyl-CoA desaturase 1 [Cricetulus griseus]	EGW03888.1	Scd1
TRINITY_DN323213_c2_g1_i1	female	male	21873	5571.97	13722.5	1.86915	3.65317	0.297693	6.27879	3.41e-10	5.21e-08	ref|NP_033154.2| acyl-CoA desaturase 2 [Mus musculus]	NP_033154	Scd2
TRINITY_DN343196_c5_g1_i1	female	male	515.593	0	257.797	4.79948	27.8476	0.636976	7.53479	4.89e-14	9.98e-12	ref|XP_006529809.1| PREDICTED: selenocysteine lyase isoform X4 [Mus musculus]	XP_006529809	Scly
TRINITY_DN348594_c2_g4_i6	female	male	169.784	0	84.892	4.29199	19.5893	0.639562	6.71083	1.94e-11	3.22e-09	ref|NP_057926.2| selenocysteine lyase [Mus musculus]	NP_057926	Scly
TRINITY_DN338330_c0_g1_i3	female	male	345.795	29.931	187.863	2.97694	7.87317	0.479212	6.21216	5.23e-10	7.84e-08	ref|XP_006520302.1| PREDICTED: protein scribble homolog isoform X2 [Mus musculus]	XP_006520302	Scrib
TRINITY_DN323101_c1_g1_i6	female	male	809.65	252.826	531.238	1.47206	2.77418	0.438591	3.35634	0.000789819	0.0399157	ref|NP_598850.1| protein scribble homolog isoform 1 [Mus musculus]	NP_598850	Scrib
TRINITY_DN350349_c0_g1_i6	female	male	1251.78	3842.11	2546.94	-1.47706	-2.78381522912483	0.375651	-3.93201	8.42e-05	0.00653606	ref|NP_064335.1| signal peptidase complex catalytic subunit SEC11A [Mus musculus]	NP_064335	Sec11a
TRINITY_DN345405_c7_g1_i4	female	male	1269.96	109.885	689.923	2.28845	4.88532	0.631229	3.62539	0.000288523	0.0182334	ref|XP_006526213.1| PREDICTED: signal peptidase complex catalytic subunit SEC11C isoform X1 [Mus musculus]	XP_006526213	Sec11c
TRINITY_DN337108_c0_g1_i10	female	male	1625.66	4351.74	2988.7	-1.2892	-2.44392371269466	0.386792	-3.33305	0.000858986	0.0423739	ref|NP_077133.1| protein transport protein Sec61 subunit beta [Mus musculus]	NP_077133	Sec61b
TRINITY_DN340683_c1_g1_i13	female	male	619.085	3126.37	1872.73	-2.12544	-4.3633744583971	0.382342	-5.55901	2.71e-08	3.6e-06	ref|NP_035473.2| protein transport protein Sec61 subunit gamma isoform 1 [Mus musculus]	NP_035473	Sec61g
TRINITY_DN308469_c3_g1_i10	female	male	1777.94	8437.05	5107.49	-2.02698	-4.07551835558624	0.395967	-5.11907	3.07e-07	3.67e-05	ref|NP_001103442.1| protein transport protein Sec61 subunit gamma isoform 2 [Mus musculus]	NP_001103442	Sec61g
TRINITY_DN338370_c0_g2_i1	female	male	560.627	2733.83	1647.23	-2.01849	-4.05158185795457	0.42846	-4.71102	2.46e-06	0.000266106	ref|NP_001103442.1| protein transport protein Sec61 subunit gamma isoform 2 [Mus musculus]	NP_001103442	Sec61g
TRINITY_DN348238_c1_g1_i2	female	male	339.729	1082.52	711.123	-1.52086	-2.86962242189461	0.382461	-3.97651	6.99e-05	0.00554621	ref|NP_035473.2| protein transport protein Sec61 subunit gamma isoform 1 [Mus musculus]	NP_035473	Sec61g
TRINITY_DN338815_c7_g1_i2	female	male	191.81	843.68	517.745	-1.82507	-3.54323659069854	0.470118	-3.88215	0.000103538	0.00775111	ref|NP_035473.2| protein transport protein Sec61 subunit gamma isoform 1 [Mus musculus]	NP_035473	Sec61g
TRINITY_DN336739_c2_g2_i4	female	male	899.095	346.353	622.724	1.28249	2.43259	0.335243	3.82555	0.00013048	0.00948662	ref|NP_808276.2| selenocysteine insertion sequence-binding protein 2-like [Mus musculus]	NP_808276	Secisbp2l
TRINITY_DN336615_c2_g2_i9	female	male	3864.49	1627.38	2745.94	1.19028	2.28196	0.279644	4.2564	2.08e-05	0.00186468	ref|NP_001034178.1| protein sel-1 homolog 1 isoform a precursor [Mus musculus]	NP_001034178	Sel1l
TRINITY_DN340808_c3_g1_i2	female	male	0	1140.66	570.332	-6.34588	-81.3391852093943	0.600428	-10.5689	4.15e-26	2.23e-23	ref|XP_006510952.1| PREDICTED: semaphorin-7A isoform X1 [Mus musculus]	XP_006510952	Sema7a
TRINITY_DN341603_c2_g1_i6	female	male	920.197	2.35729	461.277	5.76123	54.2381	0.579793	9.93672	2.88e-23	1.23e-20	ref|XP_006510952.1| PREDICTED: semaphorin-7A isoform X1 [Mus musculus]	XP_006510952	Sema7a
TRINITY_DN344754_c7_g1_i9	female	male	754.61	3.43276	379.021	2.20063	4.5968	0.662974	3.31933	0.000902335	0.0439397	ref|XP_006522752.1| PREDICTED: sentrin-specific protease 2 isoform X2 [Mus musculus]	XP_006522752	Senp2
TRINITY_DN342980_c7_g2_i8	female	male	274.203	756.335	515.269	-1.31787	-2.49297043584568	0.399582	-3.29811	0.000973389	0.0465348	ref|NP_001165542.1| sentrin-specific protease 8 isoform b [Mus musculus]	NP_001165542	Senp8
TRINITY_DN162452_c1_g1_i1	female	male	7206.19	18299.8	12753	-1.26144	-2.39734634097609	0.32118	-3.92752	8.58e-05	0.00662783	ref|NP_109610.1| stress-associated endoplasmic reticulum protein 1 [Mus musculus]	NP_109610	Serp1
TRINITY_DN348844_c21_g1_i1	female	male	12077.5	341.456	6209.47	2.55198	5.8644	0.663408	3.84678	0.000119682	0.00877647	ref|XP_011242348.1| PREDICTED: serine protease inhibitor A3N isoform X1 [Mus musculus]	XP_011242348	Serpina3n
TRINITY_DN346859_c0_g1_i6	female	male	60.4134	374.463	217.438	-2.01877	-4.05238260676556	0.560861	-3.59942	0.000318933	0.0196798	ref|XP_011242603.1| PREDICTED: serpin B6 isoform X1 [Mus musculus]	XP_011242603	Serpinb6a
TRINITY_DN352286_c5_g3_i2	female	male	369.015	107.09	238.053	1.61879	3.07118	0.388601	4.1657	3.1e-05	0.00271107	gb|AAH10250.1| Setd1a protein, partial [Mus musculus]	AAH10250	Setd1a
TRINITY_DN349824_c7_g2_i3	female	male	1541.57	728.432	1135	1.02055	2.0287	0.307341	3.32059	0.000898289	0.043859	ref|NP_001074809.2| histone-lysine N-methyltransferase SETD2 [Mus musculus]	NP_001074809.2	Setd2
TRINITY_DN352339_c8_g2_i1	female	male	263.966	83.1255	173.546	1.47773	2.7851	0.421658	3.50457	0.000457337	0.0261816	gb|EDL91512.1| similar to mKIAA1757 protein (predicted), isoform CRA_c [Rattus norvegicus]	EDL91512	Setd5
TRINITY_DN346673_c2_g1_i1	female	male	696.352	1806.26	1251.3	-1.28385	-2.43487990608102	0.33126	-3.87565	0.000106339	0.00793462	ref|NP_848478.2| histone-lysine N-methyltransferase SETMAR isoform 1 [Mus musculus]	NP_848478	Setmar
TRINITY_DN329057_c1_g1_i7	female	male	284.335	59.0919	171.713	1.82359	3.5396	0.52714	3.4594	0.00054139	0.0297677	ref|NP_084385.2| splicing factor 3B subunit 2 [Mus musculus]	NP_084385	Sf3b2
TRINITY_DN348608_c21_g1_i3	female	male	2752.95	996.192	1874.57	1.33843	2.52876	0.37694	3.55078	0.000384089	0.0230133	ref|XP_006530581.1| PREDICTED: splicing factor 3B subunit 3 isoform X1 [Mus musculus]	XP_006530581	Sf3b3
TRINITY_DN350098_c0_g1_i2	female	male	161.647	771.018	466.332	-2.01624	-4.04528003822176	0.410586	-4.91064	9.08e-07	0.000103766	ref|NP_080282.1| vesicle transport protein SFT2C [Mus musculus]	NP_080282	Sft2d3
TRINITY_DN349500_c1_g1_i2	female	male	406.108	0	203.054	4.95122	30.9361	0.629456	7.86587	3.67e-15	8.3e-13	ref|XP_006530038.1| PREDICTED: SH3 domain-binding protein 4 isoform X1 [Mus musculus]	XP_006530038	Sh3bp4
TRINITY_DN338749_c2_g1_i2	female	male	0	5360.91	2680.46	-9.75586	-864.582910666062	0.489515	-19.9297	2.25e-88	1.53e-83	ref|NP_062337.1| endophilin-B1 isoform 2 [Mus musculus]	NP_062337	Sh3glb1
TRINITY_DN348144_c0_g1_i3	female	male	0	417.343	208.672	-6.39548	-84.1842071026794	0.568128	-11.2571	2.14e-29	1.5e-26	ref|NP_062337.1| endophilin-B1 isoform 2 [Mus musculus]	NP_062337	Sh3glb1
TRINITY_DN334515_c2_g2_i1	female	male	1282.3	589.513	935.905	1.05239	2.07397	0.320257	3.28609	0.00101588	0.0481269	ref|XP_011237380.1| PREDICTED: endophilin-B2 isoform X6 [Mus musculus]	XP_011237380	Sh3glb2
TRINITY_DN327066_c0_g1_i8	female	male	659.077	24.1367	341.607	3.29036	9.78358	0.605191	5.43689	5.42e-08	6.96e-06	ref|XP_017174075.1| PREDICTED: SH3 domain-containing kinase-binding protein 1 isoform X9 [Mus musculus]	XP_017174075	Sh3kbp1
TRINITY_DN346859_c0_g1_i5	female	male	236.368	0	118.184	4.9719	31.3827	0.618166	8.04299	8.77e-16	2.08e-13	ref|NP_001028587.1| protein shisa-3 homolog precursor [Mus musculus]	NP_001028587	Shisa3
TRINITY_DN351399_c8_g2_i1	female	male	0	452.106	226.053	-6.15894	-71.4537967051087	0.585	-10.5281	6.41e-26	3.41e-23	ref|NP_001277220.1| protein shisa-7 isoform 2 precursor [Mus musculus]	NP_001277220	Shisa7
TRINITY_DN326677_c0_g1_i3	female	male	430.663	0	215.332	4.48506	22.3943	0.643988	6.96451	3.3e-12	5.88e-10	ref|XP_006512803.1| PREDICTED: E3 ubiquitin-protein ligase SHPRH isoform X1 [Mus musculus]	XP_006512803	Shprh
TRINITY_DN352023_c5_g1_i2	female	male	451.332	32.2022	241.767	3.05191	8.29311	0.527733	5.78307	7.34e-09	1.02e-06	ref|NP_033200.2| E3 ubiquitin-protein ligase SIAH2 [Mus musculus]	NP_033200	Siah2
TRINITY_DN347129_c1_g1_i4	female	male	2299.87	689.436	1494.65	1.53856	2.90505	0.424925	3.62079	0.000293704	0.0184752	ref|NP_081774.3| serine/threonine-protein kinase SIK3 [Mus musculus]	NP_081774	Sik3
TRINITY_DN371786_c1_g1_i1	female	male	913.434	201.623	557.528	1.96582	3.90636	0.397037	4.95123	7.37e-07	8.5e-05	ref|NP_795961.3| SUMO-interacting motif-containing protein 1 [Mus musculus]	NP_795961	Simc1
TRINITY_DN345342_c1_g1_i6	female	male	0	171.275	85.6376	-4.62307	-24.6423918811294	0.631142	-7.32493	2.39e-13	4.59e-11	ref|XP_017172694.1| PREDICTED: helicase SKI2W isoform X1 [Mus musculus]	XP_017172694	Skiv2l
TRINITY_DN271548_c0_g1_i2	female	male	465.792	90.025	277.909	1.94622	3.85362	0.511145	3.80756	0.000140345	0.0101068	ref|NP_932131.2| SLAIN motif-containing protein 1 [Mus musculus]	NP_932131	Slain1
TRINITY_DN350338_c2_g2_i3	female	male	1436.05	424.986	930.52	1.51394	2.85588	0.460399	3.28831	0.00100791	0.0478492	ref|NP_001014161.1| SLAIN motif-containing protein 1 [Rattus norvegicus] >gi|57032812|gb|AAH88867.1| Similar to 9630044O09Rik protein [Rattus norvegicus]	NP_001014161	Slain1
TRINITY_DN333901_c2_g2_i2	female	male	924.241	0	462.121	7.15044	142.068	0.547933	13.0498	6.37e-39	1.14e-35	ref|XP_011237701.1| PREDICTED: sodium-dependent phosphate transporter 1 isoform X1 [Mus musculus]	XP_011237701	Slc20a1
TRINITY_DN345198_c5_g1_i18	female	male	466.417	0	233.208	4.99688	31.9309	0.629834	7.93365	2.13e-15	4.9e-13	ref|XP_011237701.1| PREDICTED: sodium-dependent phosphate transporter 1 isoform X1 [Mus musculus]	XP_011237701	Slc20a1
TRINITY_DN351562_c2_g1_i15	female	male	862.291	1.76797	432.029	6.21842	74.4614	0.555593	11.1924	4.44e-29	3e-26	ref|XP_017173171.1| PREDICTED: mitochondrial uncoupling protein 4 isoform X7 [Mus musculus]	XP_017173171	Slc25a27
TRINITY_DN329059_c0_g1_i5	female	male	250.239	802.931	526.585	-1.52248	-2.87284673732452	0.389485	-3.90896	9.27e-05	0.0070398	ref|XP_011242997.1| PREDICTED: zinc transporter 5 isoform X1 [Mus musculus]	XP_011242997	Slc30a5
TRINITY_DN389859_c1_g1_i2	female	male	0	450.322	225.161	-4.03249	-16.3644289824785	0.65518	-6.15478	7.52e-10	1.12e-07	ref|XP_017168784.1| PREDICTED: proton-coupled amino acid transporter 4 isoform X2 [Mus musculus]	XP_017168784	Slc36a4
TRINITY_DN340606_c6_g1_i6	female	male	1141.8	341.931	741.868	1.56426	2.95725	0.401316	3.89782	9.71e-05	0.00731471	ref|NP_076294.2| sodium-coupled neutral amino acid transporter 3 [Mus musculus]	NP_076294	Slc38a3
TRINITY_DN252472_c0_g1_i2	female	male	285.257	31.5139	158.385	2.31676	4.98213	0.588487	3.93681	8.26e-05	0.00642147	ref|XP_006521414.1| PREDICTED: sodium-coupled neutral amino acid transporter 4 isoform X1 [Mus musculus]	XP_006521414	Slc38a4
TRINITY_DN326420_c1_g1_i7	female	male	0	572.286	286.143	-6.13212	-70.1379373190651	0.593698	-10.3287	5.23e-25	2.53e-22	ref|XP_006513047.1| PREDICTED: sodium-dependent neutral amino acid transporter B(0)AT2 isoform X1 [Mus musculus]	XP_006513047	Slc6a15
TRINITY_DN345855_c1_g1_i3	female	male	405.876	100.896	253.386	1.82091	3.53304	0.386463	4.71174	2.46e-06	0.000265592	ref|XP_006502834.1| PREDICTED: sodium- and chloride-dependent glycine transporter 1 isoform X1 [Mus musculus]	XP_006502834	Slc6a9
TRINITY_DN350468_c4_g1_i1	female	male	999.432	162.968	581.2	2.19802	4.5885	0.488152	4.50275	6.71e-06	0.000668106	ref|NP_001288353.1| high affinity cationic amino acid transporter 1 [Mus musculus]	NP_001288353	Slc7a1
TRINITY_DN347491_c1_g1_i1	female	male	678.423	0	339.212	5.3213	39.9825	0.624173	8.52536	1.52e-17	4.24e-15	ref|XP_006522101.1| PREDICTED: cationic amino acid transporter 4 isoform X1 [Mus musculus]	XP_006522101	Slc7a4
TRINITY_DN346799_c1_g1_i1	female	male	1089.71	0	544.854	2.82506	7.08643	0.667132	4.23464	2.29e-05	0.0020386	ref|NP_659101.2| cationic amino acid transporter 4 [Mus musculus]	NP_659101	Slc7a4
TRINITY_DN346317_c4_g1_i4	female	male	1713.4	1.76797	857.583	4.73367	26.6058	0.640087	7.39535	1.41e-13	2.76e-11	ref|XP_006531201.1| PREDICTED: Y+L amino acid transporter 2 isoform X3 [Mus musculus]	XP_006531201	Slc7a6
TRINITY_DN273709_c0_g1_i2	female	male	187.307	37.4933	112.4	1.99497	3.98607	0.461754	4.32042	1.56e-05	0.00144543	ref|XP_006518809.1| PREDICTED: Y+L amino acid transporter 1 isoform X1 [Mus musculus]	XP_006518809	Slc7a7
TRINITY_DN352377_c0_g3_i1	female	male	324.275	0	162.137	5.78763	55.2396	0.584898	9.89511	4.37e-23	1.86e-20	ref|XP_011239888.1| PREDICTED: solute carrier organic anion transporter family member 1A4 isoform X1 [Mus musculus]	XP_011239888	Slco1a4
TRINITY_DN351119_c24_g1_i2	female	male	67.9016	437.5	252.701	-2.21738	-4.65046985610214	0.503428	-4.40456	1.06e-05	0.00102139	ref|XP_011242757.1| PREDICTED: SMC5-SMC6 complex localization factor protein 1 isoform X5 [Mus musculus]	XP_011242757	Slf1
TRINITY_DN351119_c24_g1_i2	female	male	40.5047	322.99	181.747	-2.39277	-5.25166418580714	0.532106	-4.4968	6.9e-06	0.000684054	ref|NP_079816.1| sarcolipin [Mus musculus]	NP_079816	Sln
TRINITY_DN336288_c0_g1_i3	female	male	2007.98	0	1003.99	7.09518	136.73	0.579012	12.254	1.6e-34	1.95e-31	ref|XP_006496208.1| PREDICTED: SWI/SNF-related matrix-associated actin-dependent regulator of chromatin subfamily A-like protein 1 isoform X3 [Mus musculus]	XP_006496208	Smarcal1
TRINITY_DN345469_c0_g1_i5	female	male	268.641	0	134.321	5.50704	45.4762	0.594107	9.26944	1.87e-20	6.67e-18	ref|NP_031816.2| structural maintenance of chromosomes protein 3 [Mus musculus]	NP_031816	Smc3
TRINITY_DN352153_c1_g1_i7	female	male	1445.08	4349.73	2897.4	-1.43949	-2.71224165635277	0.390331	-3.68786	0.000226152	0.0150162	ref|XP_006517844.1| PREDICTED: small integral membrane protein 15 isoform X1 [Mus musculus]	XP_006517844	Smim15
TRINITY_DN352340_c8_g1_i3	female	male	3420.76	1238.38	2329.57	1.405	2.64818	0.266229	5.27741	1.31e-07	1.61e-05	ref|XP_006499353.1| PREDICTED: spermine oxidase isoform X3 [Mus musculus]	XP_006499353	Smox
TRINITY_DN347449_c1_g1_i5	female	male	580.43	209.474	394.952	1.32584	2.50679	0.397743	3.33341	0.000857895	0.0423508	ref|XP_006499353.1| PREDICTED: spermine oxidase isoform X3 [Mus musculus]	XP_006499353	Smox
TRINITY_DN351491_c0_g1_i5	female	male	270.815	1680.97	975.894	-2.01286	-4.03581504630195	0.563811	-3.5701	0.00035685	0.0216285	ref|NP_065586.3| acid sphingomyelinase-like phosphodiesterase 3a precursor [Mus musculus]	NP_065586	Smpdl3a
TRINITY_DN346074_c1_g1_i6	female	male	412.191	139.387	275.789	1.41039	2.6581	0.398156	3.54231	0.000396643	0.0235582	ref|NP_033248.1| synaptosomal-associated protein 23 isoform b [Mus musculus]	NP_033248	Snap23
TRINITY_DN347867_c0_g1_i12	female	male	773.546	2081.98	1427.76	-1.31337	-2.48521042285553	0.363252	-3.61559	0.000299668	0.0187465	ref|XP_006516397.1| PREDICTED: snRNA-activating protein complex subunit 1 isoform X1 [Mus musculus]	XP_006516397	Snapc1
TRINITY_DN323620_c0_g1_i1	female	male	419.517	936.735	678.126	-1.09076	-2.12986536149635	0.31386	-3.47532	0.000510251	0.0284459	ref|NP_848479.1| snRNA-activating protein complex subunit 1 [Mus musculus]	NP_848479	Snapc1
TRINITY_DN338660_c0_g1_i6	female	male	2542.87	6314.29	4428.58	-1.24777	-2.37474644483748	0.287876	-4.33442	1.46e-05	0.0013676	ref|NP_080371.1| small nuclear ribonucleoprotein Sm D3 [Mus musculus]	NP_080371	Snrpd3
TRINITY_DN351610_c1_g1_i4	female	male	0	251.045	125.523	-5.49034	-44.9528255698637	0.600629	-9.14098	6.19e-20	2.03e-17	dbj|BAB26144.1| unnamed protein product, partial [Mus musculus]	BAB26144	Snw1
TRINITY_DN348448_c0_g1_i4	female	male	1616.09	0	808.043	7.6843	205.686	0.54219	14.1727	1.35e-45	4.19e-42	ref|NP_001014973.2| sorting nexin-13 [Mus musculus]	NP_001014973	Snx13
TRINITY_DN351425_c4_g1_i4	female	male	899.745	0	449.873	6.96142	124.623	0.558321	12.4685	1.11e-35	1.45e-32	ref|XP_006515125.2| PREDICTED: sorting nexin-13 isoform X1 [Mus musculus]	XP_006515125	Snx13
TRINITY_DN349211_c0_g1_i9	female	male	332.51	46.9012	189.705	2.05584	4.15786	0.589439	3.48779	0.000487025	0.0275341	ref|NP_766514.2| sorting nexin-14 [Mus musculus]	NP_766514	Snx14
TRINITY_DN160628_c0_g1_i4	female	male	171.062	466.568	318.815	-1.31902	-2.49497030017967	0.379099	-3.47936	0.000502606	0.0281811	ref|NP_001186117.1| sorting nexin-5 [Mus musculus]	NP_001186117	Snx5
TRINITY_DN315525_c0_g1_i2	female	male	726.774	2287.05	1506.91	-1.541	-2.90996665189689	0.336703	-4.57674	4.72e-06	0.000480207	ref|NP_081274.2| sorting nexin-6 [Mus musculus]	NP_081274	Snx6
TRINITY_DN343848_c0_g1_i5	female	male	3507.34	1425.94	2466.64	1.20843	2.31086	0.339334	3.56118	0.000369193	0.0222972	ref|NP_064356.2| sortilin isoform 2 precursor [Mus musculus]	NP_064356	Sort1
TRINITY_DN328623_c3_g1_i4	female	male	225.094	28.4726	126.783	2.12671	4.3672	0.599153	3.54953	0.000385926	0.0230827	ref|NP_084470.1| sp110 nuclear body protein [Mus musculus]	NP_084470	Sp110
TRINITY_DN341668_c2_g1_i3	female	male	0	1748.17	874.086	-8.21091	-296.298317931409	0.524846	-15.6444	3.63e-55	2.06e-51	ref|NP_001018052.1| transcription factor Sp3 isoform 1 [Mus musculus]	NP_001018052	Sp3
TRINITY_DN349888_c2_g1_i4	female	male	303.184	92.2664	197.725	1.55328	2.93483	0.391711	3.96537	7.33e-05	0.00578492	ref|XP_006533810.1| PREDICTED: sperm-associated antigen 5 isoform X1 [Mus musculus]	XP_006533810	Spag5
TRINITY_DN349279_c9_g1_i10	female	male	1.5168	526.107	263.812	-5.39254	-42.0065987424918	0.594106	-9.07673	1.12e-19	3.63e-17	ref|NP_849245.2| spermatogenesis-associated protein 7 homolog isoform 1 [Mus musculus]	NP_849245	Spata7
TRINITY_DN333220_c1_g1_i2	female	male	92.5333	705.015	398.774	-2.26664	-4.81201483094005	0.555786	-4.07826	4.54e-05	0.00379269	ref|NP_849245.2| spermatogenesis-associated protein 7 homolog isoform 1 [Mus musculus]	NP_849245	Spata7
TRINITY_DN273776_c1_g1_i1	female	male	1944.2	93.2823	1018.74	2.27102	4.82665	0.662599	3.42745	0.000609285	0.0326061	ref|XP_011248647.1| PREDICTED: SPRY domain-containing SOCS box protein 1 isoform X1 [Mus musculus]	XP_011248647	Spsb1
TRINITY_DN350375_c2_g1_i2	female	male	4565.78	1068.18	2816.98	1.76823	3.40637	0.483791	3.65495	0.000257229	0.0165474	ref|NP_001171138.1| spectrin alpha chain, non-erythrocytic 1 isoform 2 [Mus musculus]	NP_001171138	Sptan1
TRINITY_DN348641_c1_g2_i4	female	male	440.477	0	220.238	5.99074	63.5906	0.585154	10.2379	1.34e-24	6.3e-22	ref|XP_006500600.1| PREDICTED: spectrin beta chain, non-erythrocytic 5 [Mus musculus]	XP_006500600	Sptbn5
TRINITY_DN336053_c2_g1_i21	female	male	1792.04	762.793	1277.42	1.1696	2.24949	0.292576	3.99758	6.4e-05	0.00515305	ref|NP_033295.2| serine palmitoyltransferase 1 [Mus musculus]	NP_033295	Sptlc1
TRINITY_DN308720_c0_g1_i1	female	male	264.273	42.4058	153.339	2.12559	4.36382	0.525796	4.04262	5.29e-05	0.00434367	dbj|BAD32243.1| mKIAA0526 protein, partial [Mus musculus]	BAD32243	Sptlc2
TRINITY_DN329487_c0_g1_i3	female	male	0	215.672	107.836	-4.89729	-29.8010042273944	0.624507	-7.84185	4.44e-15	1e-12	ref|NP_033296.1| squalene monooxygenase [Mus musculus]	NP_033296	Sqle
TRINITY_DN330676_c2_g1_i17	female	male	316.826	79.0215	197.924	1.72363	3.30266	0.462269	3.72863	0.000192525	0.0131289	ref|NP_033296.1| squalene monooxygenase [Mus musculus]	NP_033296	Sqle
TRINITY_DN351810_c5_g1_i1	female	male	948.507	328.476	638.491	1.37899	2.60086	0.397311	3.47081	0.000518895	0.0287864	ref|NP_033297.2| neuronal proto-oncogene tyrosine-protein kinase Src isoform 1 [Mus musculus]	NP_033297	Src
TRINITY_DN336300_c4_g1_i1	female	male	6476.59	14256.3	10366.4	-1.08947	-2.12795399199818	0.270443	-4.02846	5.61e-05	0.00457515	ref|NP_079894.2| sorcin isoform 2 [Mus musculus]	NP_079894	Sri
TRINITY_DN347438_c4_g1_i4	female	male	1610.17	0	805.084	7.894	237.865	0.529012	14.9222	2.37e-50	1.01e-46	ref|NP_080406.1| signal recognition particle receptor subunit alpha [Mus musculus]	NP_080406	Srpr
TRINITY_DN324767_c0_g1_i2	female	male	0	615.969	307.984	-6.87458	-117.34249072256	0.556307	-12.3575	4.44e-35	5.49e-32	ref|NP_080406.1| signal recognition particle receptor subunit alpha [Mus musculus]	NP_080406	Srpr
TRINITY_DN226189_c0_g1_i1	female	male	16.7799	546.171	281.475	-4.03548	-16.3983118969958	0.520373	-7.75496	8.84e-15	1.95e-12	ref|NP_001271125.1| serine/arginine-rich splicing factor 10 isoform 4 [Mus musculus]	NP_001271125	Srsf10
TRINITY_DN349407_c4_g1_i17	female	male	692.413	267.68	480.046	1.25357	2.3843	0.3744	3.34821	0.000813356	0.0407725	ref|XP_006524254.1| PREDICTED: serine/arginine-rich splicing factor 7 isoform X2 [Mus musculus]	XP_006524254	Srsf7
TRINITY_DN350800_c5_g1_i21	female	male	186.631	0	93.3155	4.33662	20.2048	0.63941	6.78223	1.18e-11	2.01e-09	sp|Q06666.1|T2_MOUSE RecName: Full=Octapeptide-repeat protein T2 >gi|296382|emb|CAA48048.1| T2 [Mus musculus]	Q06666	Srst
TRINITY_DN349917_c1_g1_i6	female	male	107.023	617.057	362.04	-2.28576	-4.87620907816439	0.390026	-5.86054	4.61e-09	6.59e-07	ref|XP_006499132.1| PREDICTED: lupus La protein homolog isoform X1 [Mus musculus]	XP_006499132	Ssb
TRINITY_DN349594_c1_g1_i4	female	male	0.744067	205.753	103.248	-4.51584	-22.8771947257031	0.621075	-7.271	3.57e-13	6.73e-11	ref|NP_001030305.1| lactosylceramide alpha-2,3-sialyltransferase isoform a [Mus musculus]	NP_001030305	St3gal5
TRINITY_DN243892_c4_g1_i2	female	male	59.0588	426.325	242.692	-2.48891	-5.61354305271785	0.44204	-5.63051	1.8e-08	2.42e-06	ref|NP_081675.2| metalloreductase STEAP1 [Mus musculus]	NP_081675	Steap1
TRINITY_DN352278_c4_g1_i3	female	male	11094.7	4686.6	7890.66	1.19548	2.29021	0.256555	4.65973	3.17e-06	0.000335977	ref|NP_058017.1| stress-induced-phosphoprotein 1 [Mus musculus]	NP_058017	Stip1
TRINITY_DN346942_c4_g1_i11	female	male	796.754	174.222	485.488	2.01263	4.03516	0.366957	5.48464	4.14e-08	5.36e-06	ref|NP_001074696.1| protein stum homolog [Mus musculus]	NP_001074696	Stum
TRINITY_DN342577_c12_g1_i1	female	male	227.516	41.1324	134.324	1.98214	3.95079	0.529261	3.74511	0.000180313	0.012433	ref|NP_001272962.1| syntaxin-2 isoform b [Mus musculus]	NP_001272962	Stx2
TRINITY_DN58659_c0_g1_i1	female	male	507.578	69.2008	288.39	2.43137	5.39407	0.479833	5.06712	4.04e-07	4.79e-05	ref|NP_033320.1| syntaxin-4 [Mus musculus]	NP_033320	Stx4a
TRINITY_DN330454_c0_g1_i4	female	male	193.879	780.259	487.069	-1.69853	-3.24568967419542	0.48088	-3.53212	0.00041224	0.024273	ref|NP_033323.2| transcription elongation factor SPT6 [Mus musculus]	NP_033323	Supt6
TRINITY_DN348190_c10_g2_i3	female	male	260.523	728.6	494.561	-1.36048	-2.56771242214762	0.368428	-3.69267	0.000221908	0.014798	gb|AAH03922.1| Suz12 protein, partial [Mus musculus]	AAH03922	Suz12
TRINITY_DN352621_c4_g1_i5	female	male	0	149.99	74.9952	-4.03181	-16.3567213187295	0.649232	-6.21013	5.29e-10	7.93e-08	ref|XP_006508150.1| PREDICTED: transforming acidic coiled-coil-containing protein 2 isoform X25 [Mus musculus]	XP_006508150	Tacc2
TRINITY_DN351648_c8_g1_i11	female	male	2153.82	157.67	1155.75	2.59531	6.04318	0.611513	4.24407	2.19e-05	0.00196239	ref|XP_017177904.1| PREDICTED: transforming acidic coiled-coil-containing protein 2 isoform X32 [Mus musculus]	XP_017177904	Tacc2
TRINITY_DN331343_c4_g1_i2	female	male	0.744067	461.302	231.023	-6.19222	-73.1213945395319	0.549898	-11.2607	2.05e-29	1.46e-26	ref|NP_001074757.1| transcription initiation factor TFIID subunit 2 [Mus musculus]	NP_001074757	Taf2
TRINITY_DN343477_c0_g1_i4	female	male	696.589	0	348.294	6.46007	88.0389	0.576451	11.2066	3.78e-29	2.58e-26	ref|XP_006534538.1| PREDICTED: protein TANC2 isoform X4 [Mus musculus]	XP_006534538	Tanc2
TRINITY_DN327511_c0_g2_i1	female	male	252.05	2.35729	127.204	3.06115	8.34635	0.661946	4.62446	3.76e-06	0.000388837	ref|NP_444441.1| taste receptor type 2 member 103 [Mus musculus]	NP_444441	Tas2r103
TRINITY_DN346075_c10_g2_i7	female	male	409.11	10.1089	209.609	4.52524	23.0268	0.463415	9.76499	1.59e-22	6.57e-20	gb|EDM11033.1| TBC1 domain family, member 23 (predicted), isoform CRA_c [Rattus norvegicus]	EDM11033	Tbc1d23
TRINITY_DN348240_c0_g1_i15	female	male	379.672	0	189.836	5.86745	58.3819	0.586488	10.0044	1.46e-23	6.58e-21	ref|XP_006518822.1| PREDICTED: TBC1 domain family member 4 isoform X1 [Mus musculus]	XP_006518822	Tbc1d4
TRINITY_DN333919_c0_g1_i1	female	male	714.952	119.384	417.168	2.03541	4.09939	0.543443	3.74539	0.000180111	0.0124317	ref|NP_035669.3| thromboxane-A synthase [Mus musculus]	NP_035669	Tbxas1
TRINITY_DN344707_c4_g1_i3	female	male	0	227.115	113.558	-5.37949	-41.6281546495328	0.603247	-8.91755	4.77e-19	1.46e-16	ref|NP_084206.1| protein FAM115A [Mus musculus]	NP_084206	Tcaf1
TRINITY_DN341115_c7_g1_i12	female	male	750.042	259.33	504.686	1.38863	2.61831	0.388776	3.57181	0.000354518	0.0215254	ref|NP_079979.2| transcription elongation factor A protein-like 8 [Mus musculus]	NP_079979	Tceal8
TRINITY_DN348950_c4_g1_i11	female	male	4504.96	13931.5	9218.23	-1.44391	-2.72057074434998	0.4231	-3.41269	0.000643242	0.0339377	ref|NP_079979.2| transcription elongation factor A protein-like 8 [Mus musculus]	NP_079979	Tceal8
TRINITY_DN351370_c0_g1_i7	female	male	221.116	880.842	550.979	-1.71251	-3.2772952580446	0.464435	-3.68729	0.000226653	0.0150348	ref|NP_062424.1| tyrosyl-DNA phosphodiesterase 2 [Mus musculus]	NP_062424	Tdp2
TRINITY_DN346673_c2_g1_i5	female	male	623.053	217.196	420.124	1.3824	2.60702	0.381965	3.61919	0.000295532	0.0185415	ref|XP_006504927.1| PREDICTED: tectonin beta-propeller repeat-containing protein 1 isoform X1 [Mus musculus]	XP_006504927	Tecpr1
TRINITY_DN350666_c2_g1_i29	female	male	455.806	1853.47	1154.64	-1.91652	-3.77511398362131	0.299264	-6.40412	1.51e-10	2.34e-08	ref|NP_899098.2| transcription elongation factor, mitochondrial [Mus musculus]	NP_899098	Tefm
TRINITY_DN351706_c9_g1_i28	female	male	242.493	886.925	564.709	-1.65688	-3.15333634779036	0.423969	-3.90802	9.31e-05	0.00705962	ref|NP_082227.1| tektin-4 [Mus musculus]	NP_082227	Tekt4
TRINITY_DN340380_c0_g1_i2	female	male	0	295.252	147.626	-4.19784	-18.3517206778774	0.650055	-6.45767	1.06e-10	1.67e-08	ref|XP_006509472.1| PREDICTED: teneurin-3 isoform X8 [Mus musculus]	XP_006509472	Tenm3
TRINITY_DN351686_c4_g1_i9	female	male	171.072	24.2442	97.6581	2.1861	4.55073	0.552255	3.95849	7.54e-05	0.00594704	ref|NP_898960.2| AP-4 complex accessory subunit tepsin [Mus musculus]	NP_898960	Tepsin
TRINITY_DN346019_c3_g1_i1	female	male	258.28	0	129.14	5.18422	36.3585	0.610326	8.49418	1.99e-17	5.43e-15	ref|XP_011238370.1| PREDICTED: methylcytosine dioxygenase TET2 isoform X1 [Mus musculus]	XP_011238370	Tet2
TRINITY_DN338786_c18_g1_i1	female	male	0	907.669	453.834	-7.34717	-162.823517517787	0.545526	-13.468	2.41e-41	5.13e-38	ref|XP_006511083.1| PREDICTED: testis-expressed sequence 9 protein isoform X2 [Mus musculus]	XP_006511083	Tex9
TRINITY_DN349824_c7_g2_i11	female	male	452.611	95.5226	274.067	1.85476	3.61691	0.504745	3.67465	0.000238178	0.0156018	ref|NP_112476.1| protransforming growth factor alpha preproprotein [Mus musculus]	NP_112476	Tgfa
TRINITY_DN352158_c0_g1_i9	female	male	324.439	0	162.219	5.24923	38.0342	0.613351	8.55827	1.15e-17	3.24e-15	ref|XP_006531298.1| PREDICTED: thymidine kinase 2, mitochondrial isoform X3 [Mus musculus]	XP_006531298	Tk2
TRINITY_DN341311_c8_g2_i3	female	male	0	311.913	155.956	-4.95758	-31.0727316201356	0.628677	-7.88574	3.13e-15	7.12e-13	ref|XP_006531298.1| PREDICTED: thymidine kinase 2, mitochondrial isoform X3 [Mus musculus]	XP_006531298	Tk2
TRINITY_DN325576_c0_g1_i1	female	male	2011.86	576.819	1294.34	1.70085	3.25092	0.307158	5.53738	3.07e-08	4.04e-06	ref|NP_033414.1| transketolase [Mus musculus]	NP_033414	Tkt
TRINITY_DN349482_c7_g1_i1	female	male	243.123	864.812	553.967	-1.66951	-3.18106134782739	0.377615	-4.4212	9.82e-06	0.000948498	ref|XP_006534117.1| PREDICTED: calfacilitin isoform X1 [Mus musculus]	XP_006534117	Tlcd1
TRINITY_DN344716_c0_g1_i16	female	male	26.701	169.421	98.061	-2.179	-4.5283854511528	0.513606	-4.24254	2.21e-05	0.00197322	ref|NP_067272.1| toll-like receptor 4 precursor [Mus musculus]	NP_067272	Tlr4
TRINITY_DN347115_c1_g1_i4	female	male	41.6397	216.107	128.874	-2.03038	-4.0851159564386	0.467282	-4.34508	1.39e-05	0.00131004	ref|NP_444387.1| TM2 domain-containing protein 1 precursor [Mus musculus]	NP_444387	Tm2d1
TRINITY_DN350401_c4_g2_i11	female	male	733.117	176.914	455.016	1.68004	3.20436	0.51311	3.27422	0.00105953	0.0495405	ref|NP_083056.2| transmembrane 9 superfamily member 1 precursor [Mus musculus]	NP_083056	Tm9sf1
TRINITY_DN346774_c3_g1_i1	female	male	414.567	69.6955	242.131	2.21689	4.6489	0.459595	4.82357	1.41e-06	0.000158523	ref|XP_006500540.1| PREDICTED: transmembrane 9 superfamily member 4 isoform X2 [Mus musculus]	XP_006500540	Tm9sf4
TRINITY_DN343012_c4_g1_i3	female	male	1013.5	300.876	657.188	1.54394	2.9159	0.430743	3.58437	0.000337899	0.0206451	ref|NP_742048.2| transmembrane and coiled-coil domains protein 3 isoform a [Mus musculus]	NP_742048	Tmcc3
TRINITY_DN348735_c0_g2_i1	female	male	619.256	82.1532	350.705	2.62113	6.15233	0.399846	6.55536	5.55e-11	9e-09	ref|NP_079636.2| transmembrane emp24 domain-containing protein 3 precursor [Mus musculus]	NP_079636	Tmed3
TRINITY_DN339131_c11_g1_i1	female	male	64.0392	8039.6	4051.82	-2.22128	-4.66308045952855	0.664244	-3.34408	0.000825572	0.0411405	ref|XP_006505232.1| PREDICTED: transmembrane protein 106B isoform X1 [Mus musculus]	XP_006505232	Tmem106b
TRINITY_DN352262_c17_g1_i4	female	male	720.747	1896.54	1308.64	-1.2876	-2.44122231477393	0.35755	-3.60118	0.000316774	0.019565	gb|EDL06740.1| transmembrane protein 126A, isoform CRA_b [Mus musculus]	EDL06740	Tmem126a
TRINITY_DN293842_c1_g1_i1	female	male	1236.84	3509.81	2373.33	-1.34694	-2.54372367499458	0.408968	-3.29352	0.000989428	0.0471692	ref|NP_079736.1| transmembrane protein 126A [Mus musculus]	NP_079736	Tmem126a
TRINITY_DN314914_c2_g1_i1	female	male	216.919	683.995	450.457	-1.46615	-2.76284300846722	0.426889	-3.43451	0.000593625	0.0319991	ref|NP_001035219.2| transmembrane protein 141 isoform 1 [Mus musculus]	NP_001035219	Tmem141
TRINITY_DN341137_c0_g1_i15	female	male	0	2080.16	1040.08	-4.9129	-30.1252913709019	0.642159	-7.6506	2e-14	4.22e-12	ref|XP_011238526.1| PREDICTED: transmembrane protein 144 isoform X1 [Mus musculus]	XP_011238526	Tmem144
TRINITY_DN330570_c3_g1_i2	female	male	0	797.538	398.769	-4.33236	-20.1451962101337	0.651161	-6.65329	2.87e-11	4.74e-09	ref|NP_742046.2| transmembrane protein 18 [Mus musculus]	NP_742046	Tmem18
TRINITY_DN319298_c0_g1_i3	female	male	49538.2	13713.1	31625.7	1.70697	3.26475	0.359358	4.75006	2.03e-06	0.000222832	gb|AAF21349.1|AF137031_1 transmembrane protein 2, partial [Mus musculus]	AAF21349	Tmem2
TRINITY_DN337073_c0_g1_i2	female	male	1201.98	2482.66	1842.32	-0.996618	-1.9953171597402	0.28457	-3.50219	0.000461448	0.0263726	ref|NP_080067.1| transmembrane protein 223 [Mus musculus]	NP_080067	Tmem223
TRINITY_DN352647_c4_g1_i4	female	male	224.664	59.0962	141.88	1.62398	3.08224	0.485643	3.34398	0.000825864	0.0411405	ref|NP_081195.1| transmembrane protein 258 isoform 1 [Mus musculus]	NP_081195	Tmem258
TRINITY_DN343985_c16_g1_i5	female	male	820.259	3047.74	1934	-1.78601	-3.44860531477327	0.308168	-5.79557	6.81e-09	9.56e-07	ref|NP_852066.2| transmembrane protein 64 [Mus musculus]	NP_852066	Tmem64
TRINITY_DN347488_c2_g1_i8	female	male	4872.21	14282.6	9577.38	-1.38792	-2.61701861428696	0.409778	-3.38701	0.000706576	0.0365771	ref|NP_081691.2| transmembrane protein 70, mitochondrial isoform 1 [Mus musculus]	NP_081691	Tmem70
TRINITY_DN339539_c3_g1_i8	female	male	1740.65	4450.46	3095.56	-1.27915	-2.4269641435776	0.305937	-4.18109	2.9e-05	0.00254362	ref|NP_620097.1| trimethyllysine dioxygenase, mitochondrial [Mus musculus]	NP_620097	Tmlhe
TRINITY_DN352203_c1_g2_i4	female	male	0	429.144	214.572	-6.10576	-68.8677477114681	0.586011	-10.4192	2.03e-25	1.03e-22	ref|NP_001073601.1| lamina-associated polypeptide 2 isoform beta [Mus musculus]	NP_001073601	Tmpo
TRINITY_DN322338_c0_g1_i5	female	male	174.048	497.948	335.998	-1.38945	-2.61979248548503	0.369292	-3.76247	0.000168242	0.0117313	ref|NP_001152977.1| tumor necrosis factor ligand superfamily member 13 isoform 2 [Mus musculus]	NP_001152977	Tnfsf13
TRINITY_DN347563_c2_g1_i8	female	male	32.7682	360.37	196.569	-2.23591	-4.71058758941557	0.631903	-3.53837	0.000402603	0.0238085	ref|NP_033419.1| troponin C, slow skeletal and cardiac muscles [Mus musculus]	NP_033419	Tnnc1
TRINITY_DN291533_c0_g1_i2	female	male	136.157	4627.89	2382.03	-3.04487	-8.25270122498553	0.642639	-4.73807	2.16e-06	0.000234811	ref|XP_017177604.1| PREDICTED: troponin T, fast skeletal muscle isoform X1 [Mus musculus]	XP_017177604	Tnnt3
TRINITY_DN341488_c5_g1_i3	female	male	451.139	0	225.57	6.09348	68.2842	0.580216	10.5021	8.45e-26	4.43e-23	ref|NP_001103218.1| mitochondrial import receptor subunit TOM40 homolog [Mus musculus]	NP_001103218	Tomm40
TRINITY_DN345352_c4_g1_i2	female	male	708.853	5727.74	3218.3	-2.42878	-5.38437850324354	0.525716	-4.61995	3.84e-06	0.000396791	ref|NP_033442.2| tropomyosin beta chain isoform Tpm2.2st [Mus musculus]	NP_033442	Tpm2
TRINITY_DN47016_c0_g1_i1	female	male	13.0596	445.995	229.527	-3.1788	-9.05556012641687	0.632971	-5.02204	5.11e-07	5.97e-05	ref|NP_001280677.2| tropomyosin alpha-3 chain isoform Tpm3.12st [Mus musculus]	NP_001280677	Tpm3
TRINITY_DN340524_c4_g1_i1	female	male	103.284	560.506	331.895	-1.9523	-3.86991652650873	0.532611	-3.66553	0.000246827	0.0160144	ref|XP_006506632.1| PREDICTED: EKC/KEOPS complex subunit Tprkb isoform X1 [Mus musculus]	XP_006506632	Tprkb
TRINITY_DN344555_c5_g1_i3	female	male	1269.18	0	634.591	4.87853	29.4159	0.640751	7.61376	2.66e-14	5.55e-12	ref|NP_780495.2| taperin [Mus musculus]	NP_780495	Tprn
TRINITY_DN389859_c1_g1_i1	female	male	741.341	0	370.67	6.88469	118.168	0.553953	12.4283	1.84e-35	2.36e-32	ref|NP_780323.2| trafficking kinesin-binding protein 1 [Mus musculus]	NP_780323	Trak1
TRINITY_DN350980_c4_g1_i13	female	male	1175.91	0	587.956	5.67523	51.0992	0.619765	9.15707	5.33e-20	1.79e-17	ref|XP_011241292.1| PREDICTED: trafficking kinesin-binding protein 1 isoform X4 [Mus musculus]	XP_011241292	Trak1
TRINITY_DN334020_c2_g2_i1	female	male	450.34	78.1396	264.24	2.19874	4.59078	0.448244	4.90523	9.33e-07	0.000106489	ref|NP_080784.1| heat shock protein 75 kDa, mitochondrial precursor [Mus musculus]	NP_080784	Trap1
TRINITY_DN333901_c2_g1_i1	female	male	175.669	713.089	444.379	-1.70421	-3.25851394259483	0.484664	-3.51628	0.000437638	0.0253306	ref|NP_666353.1| thyrotropin-releasing hormone-degrading ectoenzyme [Mus musculus]	NP_666353	Trhde
TRINITY_DN349651_c1_g1_i5	female	male	827.09	3112.48	1969.78	-1.8227	-3.53743311489001	0.280993	-6.48665	8.78e-11	1.38e-08	dbj|BAC26234.1| unnamed protein product, partial [Mus musculus]	BAC26234	Trpm7
TRINITY_DN318598_c2_g1_i4	female	male	976.098	2889.71	1932.9	-1.41008	-2.65751561729817	0.399317	-3.53122	0.000413642	0.0243135	ref|XP_017175070.1| PREDICTED: testis-specific gene 10 protein isoform X10 [Mus musculus]	XP_017175070	Tsga10
TRINITY_DN332004_c0_g1_i8	female	male	1298.15	4144.97	2721.56	-1.49845	-2.82538078510304	0.409677	-3.65762	0.000254563	0.0164069	ref|NP_080258.1| tetraspanin-31 [Mus musculus]	NP_080258	Tspan31
TRINITY_DN339363_c1_g1_i2	female	male	2666.08	6974.05	4820.07	-1.3073	-2.47477867755176	0.310979	-4.20382	2.62e-05	0.00231001	ref|NP_062630.2| tetraspanin-6 [Mus musculus]	NP_062630	Tspan6
TRINITY_DN319574_c3_g1_i2	female	male	932.634	0	466.317	7.07913	135.217	0.552855	12.8047	1.54e-37	2.45e-34	ref|XP_006523508.1| PREDICTED: tau-tubulin kinase 1 isoform X1 [Mus musculus]	XP_006523508	Ttbk1
TRINITY_DN342137_c10_g2_i12	female	male	183.75	36.5125	110.131	1.92448	3.79599	0.503731	3.82045	0.000133208	0.00964381	ref|XP_006531031.1| PREDICTED: tetratricopeptide repeat protein 13 isoform X5 [Mus musculus]	XP_006531031	Ttc13
TRINITY_DN340747_c2_g1_i6	female	male	536.91	1331.77	934.342	-1.23918	-2.36064158737902	0.302445	-4.0972	4.18e-05	0.00353451	ref|NP_083597.1| tetratricopeptide repeat protein 32 [Mus musculus]	NP_083597	Ttc32
TRINITY_DN351234_c3_g1_i7	female	male	147.785	1066.91	607.348	-2.34805	-5.09134852236572	0.506763	-4.63342	3.6e-06	0.000375235	ref|NP_001028321.1| tetratricopeptide repeat protein 9A [Mus musculus]	NP_001028321	Ttc9
TRINITY_DN342245_c10_g1_i2	female	male	0	2437.57	1218.79	-7.99404	-254.944183266561	0.551162	-14.504	1.14e-47	4.1e-44	ref|NP_659176.2| TELO2-interacting protein 2 isoform a [Mus musculus]	NP_659176	Tti2
TRINITY_DN256308_c0_g1_i1	female	male	484.921	0.589324	242.755	6.07906	67.6052	0.563889	10.7806	4.25e-27	2.45e-24	ref|NP_659176.2| TELO2-interacting protein 2 isoform a [Mus musculus]	NP_659176	Tti2
TRINITY_DN351259_c5_g1_i1	female	male	0	422.195	211.098	-6.17785	-72.3963789140571	0.581453	-10.6248	2.28e-26	1.23e-23	ref|NP_659176.2| TELO2-interacting protein 2 isoform a [Mus musculus]	NP_659176	Tti2
TRINITY_DN327843_c1_g1_i1	female	male	4950.39	2.94662	2476.67	6.26496	76.9023	0.604138	10.3701	3.39e-25	1.69e-22	ref|NP_659176.2| TELO2-interacting protein 2 isoform a [Mus musculus]	NP_659176	Tti2
TRINITY_DN344743_c11_g1_i1	female	male	4175.65	746.983	2461.32	2.12536	4.36312	0.467639	4.54487	5.5e-06	0.000552318	ref|NP_444503.2| protein tweety homolog 2 [Mus musculus]	NP_444503	Ttyh2
TRINITY_DN348751_c4_g1_i2	female	male	45.7705	444.688	245.229	-2.78409	-6.88800052167575	0.476296	-5.84528	5.06e-09	7.18e-07	ref|NP_035788.1| twist-related protein 1 [Mus musculus]	NP_035788	Twist1
TRINITY_DN341803_c3_g1_i3	female	male	1066.27	241.018	653.642	1.90727	3.75099	0.417706	4.56606	4.97e-06	0.00050233	ref|NP_598866.1| thioredoxin domain-containing protein 11 isoform 2 [Mus musculus]	NP_598866	Txndc11
TRINITY_DN352604_c0_g1_i4	female	male	4536.02	10383.7	7459.85	-1.11679	-2.16864658896221	0.329811	-3.38617	0.000708762	0.0366346	ref|NP_001104576.1| NEDD8-activating enzyme E1 catalytic subunit isoform 2 [Mus musculus]	NP_001104576	Uba3
TRINITY_DN345945_c1_g1_i1	female	male	62.8273	1896.56	979.692	-3.33638	-10.1007104307461	0.611797	-5.45342	4.94e-08	6.35e-06	ref|NP_079968.2| ubiquitin-like modifier-activating enzyme 5 [Mus musculus]	NP_079968	Uba5
TRINITY_DN340100_c0_g1_i1	female	male	382.896	75.6536	229.275	1.87052	3.65665	0.531133	3.52175	0.0004287	0.0249421	ref|NP_001159460.1| ubiquitin-associated protein 2-like isoform 6 [Mus musculus]	NP_001159460	Ubap2l
TRINITY_DN340449_c2_g1_i1	female	male	0	788.027	394.013	-3.66514	-12.6858030396816	0.661637	-5.5395	3.03e-08	4e-06	ref|NP_789830.1| ubiquitin-associated and SH3 domain-containing protein B [Mus musculus]	NP_789830	Ubash3b
TRINITY_DN352373_c14_g1_i1	female	male	19545.8	8636.91	14091.4	1.11472	2.16553	0.301418	3.69825	0.000217088	0.0145562	ref|NP_001300913.1| polyubiquitin-B [Mus musculus]	NP_001300913	Ubb
TRINITY_DN352365_c14_g1_i1	female	male	514.264	209.646	361.955	1.19363	2.28728	0.356841	3.345	0.000822839	0.0411269	ref|NP_058066.2| ubiquitin-conjugating enzyme E2 K isoform 1 [Mus musculus]	NP_058066	Ube2k
TRINITY_DN352598_c13_g1_i12	female	male	4375.14	10896.8	7635.96	-1.25408	-2.38514894536129	0.283649	-4.42124	9.81e-06	0.000948498	ref|NP_080049.2| ubiquitin-conjugating enzyme E2 W isoform 1 [Mus musculus]	NP_080049	Ube2w
TRINITY_DN345333_c0_g1_i3	female	male	177.043	0	88.5214	4.54776	23.3891	0.630331	7.21489	5.4e-13	1.01e-10	ref|XP_006512114.2| PREDICTED: upstream-binding protein 1 isoform X2 [Mus musculus]	XP_006512114	Ubp1
TRINITY_DN339393_c2_g2_i19	female	male	0.5056	441.459	220.982	-6.25695	-76.4767482024636	0.558037	-11.2124	3.54e-29	2.44e-26	ref|XP_006517229.1| PREDICTED: BRCA1-A complex subunit RAP80 isoform X1 [Mus musculus]	XP_006517229	Uimc1
TRINITY_DN341432_c4_g1_i2	female	male	358.493	0	179.247	5.97719	62.9962	0.577472	10.3506	4.16e-25	2.04e-22	ref|XP_011242801.1| PREDICTED: BRCA1-A complex subunit RAP80 isoform X3 [Mus musculus]	XP_011242801	Uimc1
TRINITY_DN324145_c2_g1_i5	female	male	286.554	0	143.277	4.64173	24.9632	0.635084	7.30885	2.69e-13	5.14e-11	ref|NP_084046.2| netrin receptor UNC5B precursor [Mus musculus]	NP_084046	Unc5b
TRINITY_DN307214_c4_g1_i2	female	male	328.567	31.2948	179.931	2.17333	4.51064	0.633854	3.42876	0.000606342	0.0324996	ref|NP_084046.2| netrin receptor UNC5B precursor [Mus musculus]	NP_084046	Unc5b
TRINITY_DN342266_c11_g2_i4	female	male	278.743	43.4855	161.114	2.34244	5.07161	0.442352	5.29542	1.19e-07	1.47e-05	ref|XP_006509668.1| PREDICTED: regulator of nonsense transcripts 1 isoform X1 [Mus musculus]	XP_006509668	Upf1
TRINITY_DN347550_c0_g1_i19	female	male	2973.9	7912.8	5443.35	-1.34834	-2.54619568111424	0.276464	-4.87711	1.08e-06	0.000122231	ref|NP_080495.1| cytochrome b-c1 complex subunit 7 [Mus musculus]	NP_080495	Uqcrb
TRINITY_DN348694_c5_g1_i1	female	male	247.521	686.938	467.229	-1.33185	-2.51725589144178	0.393675	-3.38313	0.000716658	0.0369307	ref|NP_080495.1| cytochrome b-c1 complex subunit 7 [Mus musculus]	NP_080495	Uqcrb
TRINITY_DN348191_c1_g1_i11	female	male	181.623	44.6599	113.141	1.68016	3.20463	0.499079	3.36652	0.000761235	0.0387943	ref|NP_001292606.1| upstream stimulatory factor 1 isoform 1 [Mus musculus]	NP_001292606	Usf1
TRINITY_DN327017_c1_g1_i6	female	male	1.6217	274.812	138.217	-5.24241	-37.8549567029544	0.555602	-9.43555	3.89e-21	1.45e-18	ref|NP_001025060.1| basic helix-loop-helix domain-containing protein KIAA2018 homolog [Mus musculus]	NP_001025060	Usf3
TRINITY_DN350092_c2_g1_i1	female	male	620.7	70.3497	345.525	2.16186	4.47491	0.612954	3.52695	0.000420376	0.0246032	ref|XP_017176498.1| PREDICTED: general vesicular transport factor p115 isoform X3 [Mus musculus]	XP_017176498	Uso1
TRINITY_DN329965_c0_g2_i7	female	male	1305.93	198.508	752.219	2.17612	4.51937	0.531108	4.09732	4.18e-05	0.00353451	ref|XP_011243529.1| PREDICTED: inactive ubiquitin carboxyl-terminal hydrolase 54 isoform X4 [Mus musculus]	XP_011243529	Usp54
TRINITY_DN351746_c2_g1_i2	female	male	269.234	0	134.617	4.743	26.7785	0.630456	7.52313	5.35e-14	1.09e-11	ref|NP_062703.2| ubiquitin carboxyl-terminal hydrolase 8 isoform 2 [Mus musculus]	NP_062703	Usp8
TRINITY_DN351468_c0_g1_i1	female	male	411.007	1242.49	826.749	-1.42687	-2.6886303649925	0.41029	-3.47771	0.00050571	0.0283085	ref|XP_011246891.1| PREDICTED: histone demethylase UTY isoform X14 [Mus musculus]	XP_011246891	Uty
TRINITY_DN350097_c0_g1_i26	female	male	3144.07	11083.5	7113.79	-1.71427	-3.28129949866457	0.309109	-5.54584	2.93e-08	3.86e-06	ref|NP_035645.1| vesicle-associated membrane protein 7 isoform 1 [Mus musculus]	NP_035645	Vamp7
TRINITY_DN351037_c4_g1_i1	female	male	3101.61	105.417	1603.51	4.36417	20.5942	0.407139	10.7191	8.28e-27	4.62e-24	ref|XP_006506015.1| PREDICTED: vesicular, overexpressed in cancer, prosurvival protein 1 isoform X2 [Mus musculus]	XP_006506015	Vopp1
TRINITY_DN335654_c0_g1_i5	female	male	2108.49	6516.21	4312.35	-1.51994	-2.86779426282952	0.331683	-4.58251	4.59e-06	0.00046783	ref|XP_006506015.1| PREDICTED: vesicular, overexpressed in cancer, prosurvival protein 1 isoform X2 [Mus musculus]	XP_006506015	Vopp1
TRINITY_DN329645_c0_g1_i2	female	male	372.307	0	186.154	5.81942	56.4702	0.588492	9.88869	4.66e-23	1.97e-20	ref|NP_085036.3| vacuolar protein sorting-associated protein 16 homolog [Mus musculus]	NP_085036	Vps16
TRINITY_DN225491_c0_g1_i1	female	male	1934.27	897.074	1415.67	1.0557	2.07873	0.283766	3.72034	0.000198958	0.0135134	ref|XP_006500493.1| PREDICTED: vacuolar protein sorting-associated protein 16 homolog isoform X2 [Mus musculus]	XP_006500493	Vps16
TRINITY_DN349035_c3_g1_i19	female	male	111.869	431.594	271.732	-1.76856	-3.40713875953704	0.384098	-4.60445	4.14e-06	0.000424303	ref|XP_006530490.1| PREDICTED: vacuolar protein sorting-associated protein 29 isoform X1 [Mus musculus]	XP_006530490	Vps29
TRINITY_DN346680_c13_g1_i5	female	male	104.027	830.834	467.43	-2.40043	-5.27962185714216	0.529595	-4.53259	5.83e-06	0.000582875	ref|XP_006530490.1| PREDICTED: vacuolar protein sorting-associated protein 29 isoform X1 [Mus musculus]	XP_006530490	Vps29
TRINITY_DN346629_c0_g1_i16	female	male	3087.44	8432.03	5759.74	-1.33008	-2.51417015265267	0.366847	-3.62572	0.000288159	0.0182315	ref|NP_075373.1| vacuolar protein sorting-associated protein 35 [Mus musculus]	NP_075373	Vps35
TRINITY_DN342245_c10_g1_i1	female	male	563.828	147.607	355.718	1.6882	3.22253	0.443428	3.80714	0.000140582	0.0101131	ref|NP_083008.1| V-type immunoglobulin domain-containing suppressor of T-cell activation isoform 1 precursor [Mus musculus]	NP_083008	Vsir
TRINITY_DN340767_c2_g1_i2	female	male	365.962	104.324	235.143	1.61749	3.06841	0.410546	3.93985	8.15e-05	0.00636189	ref|XP_017172543.1| PREDICTED: von Willebrand factor A domain-containing protein 5B2 isoform X10 [Mus musculus]	XP_017172543	Vwa5b2
TRINITY_DN338138_c0_g1_i6	female	male	9415.98	4018.67	6717.33	1.1438	2.20962	0.337648	3.38754	0.00070522	0.0365347	ref|NP_035845.1| WD repeat-containing protein 1 [Mus musculus]	NP_035845	Wdr1
TRINITY_DN343106_c2_g1_i1	female	male	3661.15	0	1830.58	8.71765	420.993	0.520661	16.7434	6.32e-63	7.18e-59	ref|XP_011239015.1| PREDICTED: WD repeat-containing protein 19 isoform X1 [Mus musculus]	XP_011239015	Wdr19
TRINITY_DN351817_c6_g1_i7	female	male	0	881.111	440.556	-7.17621	-144.628752686032	0.554473	-12.9424	2.59393e-38	4.53106e-35	CAB82402.1 WD repeat domain 48 [Homo sapiens]	CAB82402.1	WDR48
TRINITY_DN347163_c0_g1_i1	female	male	0	534.542	267.271	-6.69891	-103.889504351926	0.560597	-11.9496	6.52482e-33	6.83851e-30	CAB82402.1 WD repeat domain 48 [Homo sapiens]	CAB82402.1	WDR48
TRINITY_DN347673_c2_g1_i4	female	male	3414.02	1430.83	2422.43	1.16951	2.24936	0.335543	3.48543	0.000491344	0.0277552	CAB82402.1 WD repeat domain 48 [Homo sapiens]	CAB82402.1	WDR48
TRINITY_DN273718_c0_g1_i1	female	male	742.525	193.274	467.899	1.73901	3.33807	0.407898	4.26336	2.01e-05	0.00181188	ref|NP_001008792.1| whirlin isoform 3 [Mus musculus]	NP_001008792	Whrn
TRINITY_DN349658_c5_g1_i4	female	male	605.126	218.865	411.995	1.3489	2.54718	0.362893	3.71707	0.000201544	0.0136755	ref|NP_598552.2| protein WWC2 [Mus musculus]	NP_598552	Wwc2
TRINITY_DN346033_c3_g1_i10	female	male	296.257	988.075	642.166	-1.58192	-2.99368668939623	0.379829	-4.16484	3.12e-05	0.00271783	ref|NP_075989.1| membrane transport protein XK [Mus musculus]	NP_075989	Xk
TRINITY_DN338127_c0_g1_i8	female	male	76.3254	226.332	151.329	-1.39521	-2.63027566404438	0.419849	-3.32313	0.000890127	0.0435944	ref|NP_001011873.1| XK-related protein 9 [Mus musculus]	NP_001011873	Xkr9
TRINITY_DN327316_c0_g1_i2	female	male	60.7476	273.496	167.122	-1.76212	-3.39196641649736	0.52167	-3.37785	0.00073056	0.0374206	ref|XP_006521355.1| PREDICTED: YY1-associated factor 2 isoform X1 [Mus musculus]	XP_006521355	Yaf2
TRINITY_DN351622_c4_g1_i3	female	male	0	515.538	257.769	-6.56482	-94.669283822691	0.567182	-11.5745	5.55e-31	4.5e-28	ref|NP_033561.1| tyrosine-protein kinase Yes [Mus musculus]	NP_033561	Yes1
TRINITY_DN324133_c1_g1_i2	female	male	107.386	605.336	356.361	-2.05943	-4.16823004128496	0.505376	-4.07505	4.6e-05	0.00383134	ref|NP_080693.2| protein YIPF4 [Mus musculus]	NP_080693	Yipf4
TRINITY_DN351370_c0_g1_i1	female	male	0	923.004	461.502	-4.84813	-28.8026317439065	0.641029	-7.56304	3.94e-14	8.13e-12	dbj|BAC39072.1| unnamed protein product [Mus musculus]	BAC39072	Ywhah
TRINITY_DN342972_c5_g2_i3	female	male	239.318	0	119.659	4.3627	20.5733	0.641862	6.79695	1.07e-11	1.82e-09	ref|NP_766614.2| zinc finger and BTB domain-containing protein 11 [Mus musculus]	NP_766614	Zbtb11
TRINITY_DN333467_c2_g1_i5	female	male	0	671.55	335.775	-6.9888	-127.010084309643	0.553282	-12.6315	1.42e-36	2.01e-33	ref|NP_001108602.1| zinc finger and BTB domain-containing protein 44 isoform a [Mus musculus]	NP_001108602	Zbtb44
TRINITY_DN329059_c0_g1_i1	female	male	0	439.414	219.707	-5.81417	-56.2651622552184	0.60113	-9.67206	3.96e-22	1.61e-19	ref|NP_001108602.1| zinc finger and BTB domain-containing protein 44 isoform a [Mus musculus]	NP_001108602	Zbtb44
TRINITY_DN340380_c0_g1_i1	female	male	0	572.125	286.062	-3.80616	-13.9884290428515	0.659383	-5.77231	7.82e-09	1.08e-06	ref|NP_766353.2| zinc finger and BTB domain-containing protein 44 isoform b [Mus musculus]	NP_766353	Zbtb44
TRINITY_DN348234_c2_g1_i33	female	male	135.318	0	67.6589	3.52555	11.5158	0.658942	5.35032	8.78e-08	1.1e-05	ref|NP_001032851.1| probable palmitoyltransferase ZDHHC12 isoform b [Mus musculus]	NP_001032851	Zdhhc12
TRINITY_DN351889_c10_g2_i2	female	male	735.367	69.5019	402.434	2.30524	4.9425	0.618054	3.72984	0.000191604	0.0130923	ref|XP_006540961.1| PREDICTED: palmitoyltransferase ZDHHC13 isoform X1 [Mus musculus]	XP_006540961	Zdhhc13
TRINITY_DN334744_c0_g1_i3	female	male	116.229	341.243	228.736	-1.40464	-2.64751814703756	0.392037	-3.58293	0.000339758	0.0207285	ref|NP_851783.2| zinc finger protein 120 isoform 1 precursor [Mus musculus]	NP_851783	Zfp120
TRINITY_DN351347_c2_g1_i8	female	male	1229.78	2798.76	2014.27	-1.11274	-2.16255819414829	0.321579	-3.46024	0.000539702	0.0296989	ref|NP_001273085.1| zinc finger protein 322 [Mus musculus]	NP_001273085	Zfp322a
TRINITY_DN347163_c6_g1_i2	female	male	896.729	360.789	628.759	1.23012	2.34586	0.32472	3.78824	0.000151716	0.0107106	ref|NP_001074567.1| zinc finger protein 362 [Mus musculus]	NP_001074567	Zfp362
TRINITY_DN338987_c2_g1_i1	female	male	1597.51	538.242	1067.88	1.45445	2.74053	0.347163	4.18954	2.8e-05	0.00245625	dbj|BAC32019.1| unnamed protein product, partial [Mus musculus]	BAC32019	Zfp365
TRINITY_DN352546_c8_g1_i2	female	male	1312.91	3405.47	2359.19	-1.27475	-2.41957479474614	0.347086	-3.67273	0.000239976	0.0156594	ref|NP_062511.2| zinc finger protein 386 (Kruppel-like) isoform b [Mus musculus]	NP_062511	Zfp386
TRINITY_DN330363_c1_g1_i10	female	male	570.337	1637.97	1104.15	-1.4223	-2.68011894384636	0.330804	-4.29952	1.71e-05	0.00158005	ref|XP_017172946.1| PREDICTED: zinc finger protein 40 isoform X3 [Mus musculus]	XP_017172946	Zfp40
TRINITY_DN337159_c10_g1_i11	female	male	1646.23	0	823.114	7.88553	236.472	0.530735	14.8577	6.2e-50	2.48e-46	ref|XP_006516149.1| PREDICTED: zinc finger protein 410 isoform X1 [Mus musculus]	XP_006516149	Zfp410
TRINITY_DN346516_c5_g1_i9	female	male	647.89	0	323.945	6.45448	87.6985	0.573952	11.2457	2.43e-29	1.69e-26	ref|XP_006516149.1| PREDICTED: zinc finger protein 410 isoform X1 [Mus musculus]	XP_006516149	Zfp410
TRINITY_DN348092_c0_g1_i14	female	male	286.154	0	143.077	4.5986	24.2279	0.636518	7.22462	5.03e-13	9.43e-11	ref|XP_006516149.1| PREDICTED: zinc finger protein 410 isoform X1 [Mus musculus]	XP_006516149	Zfp410
TRINITY_DN345035_c1_g3_i5	female	male	194.825	604.852	399.839	-1.48115	-2.79171260337099	0.389183	-3.80579	0.000141352	0.0101471	ref|NP_001041669.1| zinc finger protein 455 [Mus musculus]	NP_001041669	Zfp455
TRINITY_DN348415_c2_g1_i4	female	male	2116.23	5419.78	3768.01	-1.28966	-2.44470375760425	0.28962	-4.45294	8.47e-06	0.000823233	ref|XP_011245666.1| PREDICTED: zinc finger protein 518A isoform X1 [Mus musculus]	XP_011245666	Zfp518a
TRINITY_DN348321_c6_g1_i1	female	male	109.036	359.37	234.203	-1.49601	-2.82060827128741	0.450544	-3.32044	0.000898747	0.043859	ref|XP_017174475.1| PREDICTED: zinc finger protein 534 isoform X3 [Mus musculus]	XP_017174475	Zfp534
TRINITY_DN351996_c2_g1_i6	female	male	0	229.132	114.566	-4.82279	-28.3011535276955	0.628603	-7.67223	1.69e-14	3.63e-12	ref|XP_006506080.1| PREDICTED: zinc finger protein 32 isoform X1 [Mus musculus]	XP_006506080	Zfp637
TRINITY_DN348950_c4_g1_i4	female	male	886.973	0	443.486	5.3666	41.2578	0.625914	8.57402	9.99e-18	2.84e-15	ref|XP_006510470.1| PREDICTED: zinc finger protein 653 isoform X1 [Mus musculus]	XP_006510470	Zfp653
TRINITY_DN350496_c2_g1_i8	female	male	2824.7	6125.11	4474.91	-1.0655	-2.0928915244931	0.278714	-3.82291	0.000131886	0.00957714	ref|XP_017176604.1| PREDICTED: zinc finger protein 655 isoform X2 [Mus musculus]	XP_017176604	Zfp655
TRINITY_DN352432_c5_g1_i9	female	male	225.37	4144.66	2185.01	-2.27678	-4.84594586750745	0.659546	-3.45204	0.00055637	0.0303222	ref|NP_001038212.1| zinc finger protein 68 isoform b [Mus musculus]	NP_001038212	Zfp68
TRINITY_DN343050_c1_g1_i23	female	male	162.887	577.202	370.044	-1.67736	-3.19842721067392	0.365171	-4.59337	4.36e-06	0.000446448	ref|NP_001278995.1| zinc finger protein 708 isoform d [Mus musculus]	NP_001278995	Zfp708
TRINITY_DN351091_c18_g2_i1	female	male	111.545	554.521	333.033	-1.93092	-3.81298293949631	0.494267	-3.90663	9.36e-05	0.00709223	ref|XP_017173984.1| PREDICTED: zinc finger protein 711 isoform X2 [Mus musculus]	XP_017173984	Zfp711
TRINITY_DN331212_c6_g1_i9	female	male	365.505	894.828	630.167	-1.20112	-2.29918191668559	0.341807	-3.51403	0.000441358	0.0255242	ref|NP_001159690.1| zinc finger protein 712 [Mus musculus]	NP_001159690	Zfp712
TRINITY_DN321939_c2_g1_i2	female	male	1019.94	2453.17	1736.56	-1.18855	-2.27922902185394	0.319779	-3.71677	0.000201783	0.0136781	ref|XP_011249143.1| PREDICTED: zinc finger protein 719 isoform X2 [Mus musculus]	XP_011249143	Zfp719
TRINITY_DN292671_c1_g1_i2	female	male	56.2923	256.427	156.36	-1.86795	-3.65013709754016	0.469602	-3.97773	6.96e-05	0.00553069	ref|NP_001156718.1| zinc finger protein [Mus musculus]	NP_001156718	Zfp729b
TRINITY_DN335946_c0_g1_i4	female	male	223.481	917.384	570.432	-1.68665	-3.21907737854027	0.502587	-3.35593	0.000790983	0.0399449	ref|XP_011249022.1| PREDICTED: zinc finger protein 569 isoform X1 [Mus musculus]	XP_011249022	Zfp74
TRINITY_DN351399_c8_g1_i1	female	male	186.783	545.843	366.313	-1.39179	-2.62403522536858	0.401199	-3.46907	0.000522268	0.0289264	ref|XP_006524139.1| PREDICTED: zinc finger protein 758 isoform X2 [Mus musculus]	XP_006524139	Zfp758
TRINITY_DN352561_c10_g1_i13	female	male	76.8115	273.655	175.233	-1.55871	-2.94589873558027	0.472683	-3.29757	0.000975244	0.0465908	ref|NP_083860.1| zinc finger protein LOC76373 [Mus musculus]	NP_083860	Zfp773
TRINITY_DN347469_c2_g1_i3	female	male	0	229.872	114.936	-5.3995	-42.209542289005	0.602572	-8.96076	3.22e-19	1e-16	ref|NP_001020334.1| zinc finger protein 471 isoform 1 [Mus musculus]	NP_001020334	Zfp78
TRINITY_DN335935_c3_g1_i3	female	male	251.04	648.984	450.012	-1.26024	-2.39535190802164	0.361007	-3.4909	0.000481403	0.0273069	ref|XP_006531046.1| PREDICTED: zinc finger protein 791 isoform X1 [Mus musculus]	XP_006531046	Zfp791
TRINITY_DN342145_c2_g4_i3	female	male	515.867	2059.78	1287.82	-1.84125	-3.58320998615059	0.358764	-5.13222	2.86e-07	3.43e-05	ref|XP_011247286.1| PREDICTED: zinc finger protein 867 isoform X1 [Mus musculus]	XP_011247286	Zfp867
TRINITY_DN371437_c0_g1_i1	female	male	212.625	571.589	392.107	-1.31196	-2.48279462887932	0.362439	-3.61982	0.000294809	0.0185275	ref|NP_848504.2| zinc finger protein 867 [Mus musculus]	NP_848504	Zfp867
TRINITY_DN334517_c0_g1_i2	female	male	219.036	613.078	416.057	-1.348	-2.5455877337815	0.385993	-3.49229	0.000478903	0.0271877	ref|XP_011247286.1| PREDICTED: zinc finger protein 867 isoform X1 [Mus musculus]	XP_011247286	Zfp867
TRINITY_DN345610_c1_g1_i1	female	male	119.453	376.727	248.09	-1.50536	-2.83894738412949	0.384249	-3.91766	8.94e-05	0.00682727	ref|NP_001013397.2| uncharacterized protein LOC234358 [Mus musculus]	NP_001013397	Zfp930
TRINITY_DN340690_c5_g1_i5	female	male	699.263	2438.37	1568.82	-1.69603	-3.24008461574656	0.314525	-5.39236	6.95e-08	8.81e-06	ref|NP_001099027.2| uncharacterized protein LOC237411 [Mus musculus]	NP_001099027	Zfp938
TRINITY_DN349417_c1_g1_i5	female	male	277.712	1128.37	703.042	-1.67651	-3.19653298482732	0.50136	-3.34392	0.000826043	0.0411405	ref|NP_796332.2| uncharacterized protein LOC240041 isoform b [Mus musculus]	NP_796332	Zfp945
TRINITY_DN329858_c0_g1_i1	female	male	2499.45	6390.53	4444.99	-1.25824	-2.39203272675617	0.342516	-3.67351	0.000239239	0.0156412	ref|XP_006511509.1| PREDICTED: uncharacterized protein LOC71640 isoform X1 [Mus musculus]	XP_006511509	Zfp949
TRINITY_DN276552_c0_g1_i2	female	male	261.801	761.641	511.721	-1.38675	-2.61489345968186	0.400306	-3.46423	0.00053175	0.0293799	ref|XP_017173735.1| PREDICTED: zinc finger protein 950 isoform X1 [Mus musculus]	XP_017173735	Zfp950
TRINITY_DN331212_c6_g1_i7	female	male	494.087	1530.99	1012.54	-1.50565	-2.83951977495495	0.355835	-4.2313	2.32e-05	0.00206636	ref|NP_001171039.1| KRAB box and zinc finger C2H2 type domain containing protein-like [Mus musculus]	NP_001171039	Zfp970
TRINITY_DN351970_c2_g1_i3	female	male	272.695	730.768	501.731	-1.3077	-2.47546603718955	0.362695	-3.60551	0.000311545	0.0193121	ref|NP_001243422.1| uncharacterized protein LOC70081 [Mus musculus]	NP_001243422	Zfp995
TRINITY_DN347875_c0_g1_i13	female	male	136.567	397.178	266.872	-1.37894	-2.60077198536097	0.407172	-3.38663	0.000707572	0.0366009	ref|XP_006528028.1| PREDICTED: zinc finger X-chromosomal protein isoform X1 [Mus musculus]	XP_006528028	Zfx
TRINITY_DN323996_c0_g1_i10	female	male	443.558	2553.03	1498.29	-2.24949	-4.75513400031905	0.415748	-5.41069	6.28e-08	7.99e-06	dbj|BAC28182.1| unnamed protein product [Mus musculus]	BAC28182	Zkscan1
TRINITY_DN76551_c0_g1_i1	female	male	759.838	318.866	539.352	1.15712	2.23012	0.3533	3.27518	0.00105594	0.0494771	dbj|BAC39376.1| unnamed protein product [Mus musculus]	BAC39376	Zkscan1
TRINITY_DN239579_c0_g1_i4	female	male	467.65	0	233.825	4.85232	28.8865	0.634444	7.64815	2.04e-14	4.29e-12	ref|NP_001005867.1| zinc finger MIZ domain-containing protein 2 isoform 2 [Mus musculus]	NP_001005867	Zmiz2
TRINITY_DN344211_c0_g1_i3	female	male	252.1	90.6963	171.398	1.32498	2.50529	0.403835	3.28098	0.00103447	0.0488044	ref|NP_062805.1| zinc finger MYM-type protein 3 isoform 1 [Mus musculus]	NP_062805	Zmym3
TRINITY_DN57504_c0_g1_i4	female	male	59.4882	246.855	153.172	-1.83675	-3.57204118110672	0.409302	-4.48751	7.21e-06	0.000712498	ref|NP_035882.1| zinc finger protein ZPR1 [Mus musculus]	NP_035882	Zpr1
TRINITY_DN275809_c0_g1_i5	female	male	389.459	113.172	251.316	1.58241	2.99469	0.420928	3.75933	0.000170368	0.0118311	ref|NP_035882.1| zinc finger protein ZPR1 [Mus musculus]	NP_035882	Zpr1

## Sheet: Upregulated in Males 
TranscriptID	sampleA	sampleB	baseMeanA	baseMeanB	baseMean	log2FoldChange	FoldChange	lfcSE	stat	pvalue	padj	Description	ACCNUM	Symbol
TRINITY_DN338749_c2_g1_i2	female	male	0	5360.91	2680.46	-9.75586	-864.582910666062	0.489515	-19.9297	2.25e-88	1.53e-83	ref|NP_062337.1| endophilin-B1 isoform 2 [Mus musculus]	NP_062337	Sh3glb1
TRINITY_DN352192_c3_g1_i2	female	male	0	10631.1	5315.56	-9.94198	-983.632967520239	0.512517	-19.3983	7.97e-84	2.72e-79	gb|AAH06718.1| B230219D22Rik protein [Mus musculus]	AAH06718	B230219D22Rik
TRINITY_DN348508_c1_g1_i1	female	male	0	20917.5	10458.8	-9.15471	-569.958073367353	0.556818	-16.4411	9.71e-61	9.45e-57	gb|EDL18689.1| mCG11475, isoform CRA_b, partial [Mus musculus]	EDL18689	NA
TRINITY_DN331839_c0_g1_i1	female	male	0	4797.6	2398.8	-8.80614	-447.624001142514	0.536461	-16.4153	1.49e-60	1.27e-56	ref|NP_001287756.1| protein O-glucosyltransferase 1 isoform 2 [Mus musculus]	NP_001287756	Poglut1
TRINITY_DN348950_c4_g1_i2	female	male	0	10564.8	5282.41	-8.82125	-452.336048211764	0.556292	-15.8572	1.25269e-56	9.48217e-53	ref|XP_021514718.1| protein piccolo-like [Meriones unguiculatus]	XP_021514718.1	LOC110562326
TRINITY_DN333037_c0_g1_i8	female	male	0	2051.7	1025.85	-8.30458	-316.174160001279	0.527256	-15.7506	6.81e-56	4.64e-52	ref|NP_083981.2| ataxin-3 isoform 1 [Mus musculus]	NP_083981	Atxn3
TRINITY_DN341668_c2_g1_i3	female	male	0	1748.17	874.086	-8.21091	-296.298317931409	0.524846	-15.6444	3.63e-55	2.06e-51	ref|NP_001018052.1| transcription factor Sp3 isoform 1 [Mus musculus]	NP_001018052	Sp3
TRINITY_DN342245_c10_g1_i2	female	male	0	2437.57	1218.79	-7.99404	-254.944183266561	0.551162	-14.504	1.14e-47	4.1e-44	ref|NP_659176.2| TELO2-interacting protein 2 isoform a [Mus musculus]	NP_659176	Tti2
TRINITY_DN351697_c1_g1_i16	female	male	0	981.326	490.663	-7.43993	-173.637145433415	0.543582	-13.6869	1.22e-42	3.07e-39	ref|XP_006534081.1| PREDICTED: phosphoribosyl pyrophosphate synthase-associated protein 1 isoform X3 [Mus musculus]	XP_006534081	Prpsap1
TRINITY_DN338786_c18_g1_i1	female	male	0	907.669	453.834	-7.34717	-162.823517517787	0.545526	-13.468	2.41e-41	5.13e-38	ref|XP_006511083.1| PREDICTED: testis-expressed sequence 9 protein isoform X2 [Mus musculus]	XP_006511083	Tex9
TRINITY_DN345213_c3_g1_i7	female	male	0	4930.99	2465.49	-7.76993	-218.263185964446	0.576869	-13.4691	2.38e-41	5.13e-38	ref|NP_001304279.1| mitotic checkpoint protein BUB3 [Mus musculus]	NP_001304279	Bub3
TRINITY_DN350695_c0_g1_i5	female	male	0	1874.96	937.481	-7.56998	-190.016570126604	0.56244	-13.4592	2.72e-41	5.61e-38	ref|NP_071865.1| G-protein coupled receptor family C group 5 member B isoform 2 precursor [Mus musculus]	NP_071865	Gprc5b
TRINITY_DN348220_c1_g1_i14	female	male	0	1521.02	760.509	-7.38973	-167.699189957493	0.564147	-13.099	3.34e-39	6.15e-36	ref|XP_006510001.1| PREDICTED: protein FAM118B isoform X2 [Mus musculus]	XP_006510001	Fam118b
TRINITY_DN351817_c6_g1_i7	female	male	0	881.111	440.556	-7.17621	-144.628752686032	0.554473	-12.9424	2.59393e-38	4.53106e-35	CAB82402.1 WD repeat domain 48 [Homo sapiens]	CAB82402.1	WDR48
TRINITY_DN290251_c0_g1_i3	female	male	58.6868	1717.92	888.305	-4.50215	-22.6612411464846	0.349961	-12.8647	7.11e-38	1.18e-34	gb|EDL35184.1| mCG124360, partial [Mus musculus]	EDL35184	NA
TRINITY_DN347302_c4_g2_i4	female	male	0	948.336	474.168	-7.15103	-142.125924267681	0.55904	-12.7916	1.83e-37	2.83e-34	ref|XP_006523939.1| PREDICTED: receptor-type tyrosine-protein phosphatase S isoform X2 [Mus musculus]	XP_006523939	Ptprs
TRINITY_DN345855_c1_g1_i4	female	male	0	1112.15	556.077	-7.16619	-143.627746039157	0.564402	-12.697	6.15e-37	9.1e-34	ref|NP_084039.2| DNA-directed RNA polymerase III subunit RPC6 [Mus musculus]	NP_084039	Polr3f
TRINITY_DN351997_c5_g2_i8	female	male	0	1480.6	740.3	-7.24071	-151.241049974468	0.570271	-12.697	6.15e-37	9.1e-34	ref|NP_036095.1| proteasome subunit alpha type-1 [Mus musculus]	NP_036095	Psma1
TRINITY_DN333467_c2_g1_i5	female	male	0	671.55	335.775	-6.9888	-127.010084309643	0.553282	-12.6315	1.42e-36	2.01e-33	ref|NP_001108602.1| zinc finger and BTB domain-containing protein 44 isoform a [Mus musculus]	NP_001108602	Zbtb44
TRINITY_DN324767_c0_g1_i2	female	male	0	615.969	307.984	-6.87458	-117.34249072256	0.556307	-12.3575	4.44e-35	5.49e-32	ref|NP_080406.1| signal recognition particle receptor subunit alpha [Mus musculus]	NP_080406	Srpr
TRINITY_DN348695_c1_g1_i5	female	male	0	691.691	345.846	-6.86017	-116.175823093311	0.56241	-12.1978	3.19e-34	3.69e-31	ref|NP_033022.1| ras-related protein Rab-1A [Mus musculus]	NP_033022	Rab1a
TRINITY_DN315234_c0_g1_i1	female	male	16.8848	838.21	427.547	-4.9944	-31.8760098947024	0.412481	-12.1082	9.56e-34	1.05e-30	dbj|BAE22423.1| unnamed protein product [Mus musculus] >gi|74202547|dbj|BAE24848.1| unnamed protein product [Mus musculus]	BAE22423	Ptchd1
TRINITY_DN347163_c0_g1_i1	female	male	0	534.542	267.271	-6.69891	-103.889504351926	0.560597	-11.9496	6.52482e-33	6.83851e-30	CAB82402.1 WD repeat domain 48 [Homo sapiens]	CAB82402.1	WDR48
TRINITY_DN343882_c0_g1_i14	female	male	0.744067	561.303	281.024	-6.4283	-86.1213253689908	0.544954	-11.796	4.09e-32	4.04e-29	ref|NP_001157883.1| CCR4-NOT transcription complex subunit 4 isoform 3 [Mus musculus]	NP_001157883	Cnot4
TRINITY_DN352186_c6_g1_i1	female	male	0	495.733	247.866	-6.59822	-96.8859412680583	0.563385	-11.7117	1.11e-31	1.05e-28	ref|XP_006512358.1| PREDICTED: F-box/LRR-repeat protein 2 isoform X3 [Mus musculus]	XP_006512358	Fbxl2
TRINITY_DN335654_c0_g1_i4	female	male	0	739.931	369.965	-6.68724	-103.053082581565	0.57456	-11.6389	2.61e-31	2.25e-28	ref|XP_006522722.1| PREDICTED: general transcription factor IIE subunit 1 isoform X1 [Mus musculus]	XP_006522722	Gtf2e1
TRINITY_DN349112_c1_g1_i12	female	male	0	527.707	263.854	-6.59183	-96.4583885979099	0.566579	-11.6344	2.75e-31	2.35e-28	ref|NP_001289727.1| ras-related protein Rab-27B isoform 1 [Mus musculus]	NP_001289727	Rab27b
TRINITY_DN351622_c4_g1_i3	female	male	0	515.538	257.769	-6.56482	-94.669283822691	0.567182	-11.5745	5.55e-31	4.5e-28	ref|NP_033561.1| tyrosine-protein kinase Yes [Mus musculus]	NP_033561	Yes1
TRINITY_DN338116_c0_g1_i1	female	male	0	721.868	360.934	-6.62036	-98.3846560465485	0.577144	-11.4709	1.85e-30	1.4e-27	ref|XP_006512857.1| PREDICTED: A-kinase anchor protein 7 isoform X4 [Mus musculus]	XP_006512857	Akap7
TRINITY_DN344920_c0_g1_i12	female	male	0	478.832	239.416	-6.46914	-88.5939460880477	0.569716	-11.355	7e-30	5.19e-27	gb|EDL99507.1| nudix (nucleoside diphosphate linked moiety X)-type motif 9, isoform CRA_c [Rattus norvegicus]	EDL99507	Nudt9
TRINITY_DN331343_c4_g1_i2	female	male	0.744067	461.302	231.023	-6.19222	-73.1213945395319	0.549898	-11.2607	2.05e-29	1.46e-26	ref|NP_001074757.1| transcription initiation factor TFIID subunit 2 [Mus musculus]	NP_001074757	Taf2
TRINITY_DN348144_c0_g1_i3	female	male	0	417.343	208.672	-6.39548	-84.1842071026794	0.568128	-11.2571	2.14e-29	1.5e-26	ref|NP_062337.1| endophilin-B1 isoform 2 [Mus musculus]	NP_062337	Sh3glb1
TRINITY_DN339393_c2_g2_i19	female	male	0.5056	441.459	220.982	-6.25695	-76.4767482024636	0.558037	-11.2124	3.54e-29	2.44e-26	ref|XP_006517229.1| PREDICTED: BRCA1-A complex subunit RAP80 isoform X1 [Mus musculus]	XP_006517229	Uimc1
TRINITY_DN298870_c0_g1_i3	female	male	0	539.451	269.726	-6.40774	-84.9029061110076	0.577977	-11.0865	1.46e-28	9.38e-26	ref|NP_034916.1| E3 ubiquitin-protein ligase Mdm2 isoform 1 [Mus musculus]	NP_034916	Mdm2
TRINITY_DN1627_c0_g1_i4	female	male	0	356.57	178.285	-6.17568	-72.2879289127826	0.574735	-10.7453	6.24e-27	3.54e-24	ref|XP_006531978.1| PREDICTED: peroxisome assembly protein 12 isoform X1 [Mus musculus]	XP_006531978	Pex12
TRINITY_DN351259_c5_g1_i1	female	male	0	422.195	211.098	-6.17785	-72.3963789140571	0.581453	-10.6248	2.28e-26	1.23e-23	ref|NP_659176.2| TELO2-interacting protein 2 isoform a [Mus musculus]	NP_659176	Tti2
TRINITY_DN340808_c3_g1_i2	female	male	0	1140.66	570.332	-6.34588	-81.3391852093943	0.600428	-10.5689	4.15e-26	2.23e-23	ref|XP_006510952.1| PREDICTED: semaphorin-7A isoform X1 [Mus musculus]	XP_006510952	Sema7a
TRINITY_DN351399_c8_g2_i1	female	male	0	452.106	226.053	-6.15894	-71.4537967051087	0.585	-10.5281	6.41e-26	3.41e-23	ref|NP_001277220.1| protein shisa-7 isoform 2 precursor [Mus musculus]	NP_001277220	Shisa7
TRINITY_DN352203_c1_g2_i4	female	male	0	429.144	214.572	-6.10576	-68.8677477114681	0.586011	-10.4192	2.03e-25	1.03e-22	ref|NP_001073601.1| lamina-associated polypeptide 2 isoform beta [Mus musculus]	NP_001073601	Tmpo
TRINITY_DN284008_c1_g1_i2	female	male	0	321.154	160.577	-6.01304	-64.5811755507216	0.580159	-10.3645	3.6e-25	1.78e-22	ref|NP_848725.2| KRR1 small subunit processome component homolog [Mus musculus]	NP_848725	Krr1
TRINITY_DN343399_c2_g1_i15	female	male	0	322.311	161.156	-6.00547	-64.2431588894757	0.580772	-10.3405	4.62e-25	2.25e-22	ref|NP_058058.1| bcl-2-related ovarian killer protein [Mus musculus]	NP_058058	Bok
TRINITY_DN326420_c1_g1_i7	female	male	0	572.286	286.143	-6.13212	-70.1379373190651	0.593698	-10.3287	5.23e-25	2.53e-22	ref|XP_006513047.1| PREDICTED: sodium-dependent neutral amino acid transporter B(0)AT2 isoform X1 [Mus musculus]	XP_006513047	Slc6a15
TRINITY_DN343194_c1_g1_i14	female	male	0	334.127	167.064	-5.99339	-63.7076616905693	0.582925	-10.2816	8.53e-25	4.09e-22	ref|XP_011238748.1| PREDICTED: neuron-specific calcium-binding protein hippocalcin isoform X1 [Mus musculus]	XP_011238748	Hpca
TRINITY_DN345720_c4_g1_i3	female	male	0	514.409	257.205	-6.06778	-67.0787428542546	0.593674	-10.2207	1.6e-24	7.42e-22	ref|XP_006523938.1| PREDICTED: receptor-type tyrosine-protein phosphatase S isoform X1 [Mus musculus]	XP_006523938	Ptprs
TRINITY_DN351824_c3_g1_i19	female	male	0.744067	323.206	161.975	-5.6728	-51.0133761593021	0.566954	-10.0058	1.44e-23	6.53e-21	ref|NP_700462.2| dedicator of cytokinesis protein 3 [Mus musculus]	NP_700462	Dock3
TRINITY_DN351933_c1_g1_i12	female	male	0	289.549	144.775	-5.83981	-57.2740663263308	0.586251	-9.96127	2.25e-23	9.83e-21	ref|XP_011238304.1| PREDICTED: bone morphogenetic protein receptor type-1B isoform X1 [Mus musculus]	XP_011238304	Bmpr1b
TRINITY_DN336356_c1_g1_i4	female	male	0	278.649	139.325	-5.78298	-55.0616224496129	0.588074	-9.83375	8.06e-23	3.37e-20	ref|NP_001304279.1| mitotic checkpoint protein BUB3 [Mus musculus]	NP_001304279	Bub3
TRINITY_DN329059_c0_g1_i1	female	male	0	439.414	219.707	-5.81417	-56.2651622552184	0.60113	-9.67206	3.96e-22	1.61e-19	ref|NP_001108602.1| zinc finger and BTB domain-containing protein 44 isoform a [Mus musculus]	NP_001108602	Zbtb44
TRINITY_DN350096_c9_g1_i14	female	male	0.372033	1757.55	878.959	-5.85618	-57.9277494152451	0.617479	-9.48402	2.45e-21	9.47e-19	ref|NP_001289694.1| L-lactate dehydrogenase B chain isoform 2 [Mus musculus]	NP_001289694	Ldhb
TRINITY_DN350297_c3_g1_i8	female	male	0.372033	449.813	225.093	-5.65712	-50.4619554282726	0.598196	-9.45697	3.16987e-21	1.19971e-18	ref|XP_021060439.1| cholinephosphotransferase 1 [Mus pahari]	XP_021060439.1	Chpt1
TRINITY_DN327017_c1_g1_i6	female	male	1.6217	274.812	138.217	-5.24241	-37.8549567029544	0.555602	-9.43555	3.89e-21	1.45e-18	ref|NP_001025060.1| basic helix-loop-helix domain-containing protein KIAA2018 homolog [Mus musculus]	NP_001025060	Usf3
TRINITY_DN349375_c0_g1_i3	female	male	0	585.038	292.519	-5.74106	-53.4848118642748	0.610582	-9.40259	5.32e-21	1.96e-18	ref|XP_006532031.1| PREDICTED: brain-specific angiogenesis inhibitor 1-associated protein 2 isoform X1 [Mus musculus]	XP_006532031	Baiap2
TRINITY_DN350146_c4_g1_i5	female	male	0	793.5	396.75	-5.70324	-52.1011145162169	0.616765	-9.24702	2.31e-20	8.11e-18	dbj|BAE34772.1| unnamed protein product, partial [Mus musculus]	BAE34772	Fam214a
TRINITY_DN254320_c0_g1_i1	female	male	0	239.676	119.838	-5.48993	-44.9399017714277	0.599103	-9.16357	5.02e-20	1.69e-17	ref|NP_780540.2| 5'-nucleotidase domain-containing protein 3 [Mus musculus]	NP_780540	Nt5dc3
TRINITY_DN351610_c1_g1_i4	female	male	0	251.045	125.523	-5.49034	-44.9528255698637	0.600629	-9.14098	6.19e-20	2.03e-17	dbj|BAB26144.1| unnamed protein product, partial [Mus musculus]	BAB26144	Snw1
TRINITY_DN349279_c9_g1_i10	female	male	1.5168	526.107	263.812	-5.39254	-42.0065987424918	0.594106	-9.07673	1.12e-19	3.63e-17	ref|NP_849245.2| spermatogenesis-associated protein 7 homolog isoform 1 [Mus musculus]	NP_849245	Spata7
TRINITY_DN352136_c4_g1_i7	female	male	0	354.99	177.495	-5.50557	-45.4299649746127	0.609585	-9.03167	1.69e-19	5.33e-17	ref|XP_006527688.1| PREDICTED: probable G-protein coupled receptor 34 isoform X1 [Mus musculus]	XP_006527688	Gpr34
TRINITY_DN347469_c2_g1_i3	female	male	0	229.872	114.936	-5.3995	-42.209542289005	0.602572	-8.96076	3.22e-19	1e-16	ref|NP_001020334.1| zinc finger protein 471 isoform 1 [Mus musculus]	NP_001020334	Zfp78
TRINITY_DN344707_c4_g1_i3	female	male	0	227.115	113.558	-5.37949	-41.6281546495328	0.603247	-8.91755	4.77e-19	1.46e-16	ref|NP_084206.1| protein FAM115A [Mus musculus]	NP_084206	Tcaf1
TRINITY_DN352208_c1_g1_i2	female	male	16.8562	510.775	263.816	-4.16577	-17.9482171767885	0.469282	-8.87689	6.88e-19	2.08e-16	ref|XP_006501310.1| PREDICTED: AP-1 complex-associated regulatory protein isoform X8 [Mus musculus]	XP_006501310	Ap1ar
TRINITY_DN351622_c4_g1_i4	female	male	0	786.355	393.177	-5.45296	-43.8031216586231	0.6244	-8.73312	2.48e-18	7.21e-16	ref|NP_071294.3| general transcription factor IIH subunit 2 [Mus musculus]	NP_071294	Gtf2h2
TRINITY_DN347038_c0_g1_i5	female	male	0	279.768	139.884	-5.27551	-38.7335187777047	0.614076	-8.59097	8.62e-18	2.47e-15	ref|XP_006507334.1| PREDICTED: mitotic checkpoint protein BUB3 isoform X1 [Mus musculus]	XP_006507334	Bub3
TRINITY_DN352621_c4_g1_i2	female	male	0	360.795	180.397	-5.22531	-37.4088649872241	0.621333	-8.40983	4.11e-17	1.1e-14	ref|NP_001192315.1| actin-related protein 3 [Mus musculus]	NP_001192315	Actr3
TRINITY_DN275382_c0_g1_i17	female	male	0	207.968	103.984	-5.14057	-35.2748795383708	0.612753	-8.3893	4.89e-17	1.31e-14	ref|NP_082049.1| protein FAM57A [Mus musculus]	NP_082049	Fam57a
TRINITY_DN334251_c1_g1_i3	female	male	0	1137.42	568.708	-5.26622	-38.4849810550966	0.632297	-8.32872	8.17e-17	2.11e-14	ref|NP_033838.1| rho-related GTP-binding protein RhoN precursor [Mus musculus]	NP_033838	Rnd2
TRINITY_DN350845_c2_g1_i8	female	male	6.11477	984.385	495.25	-4.92481	-30.3749000845401	0.596809	-8.25191	1.56e-16	3.96e-14	ref|NP_001303251.1| L-lactate dehydrogenase B chain isoform Ldhbx [Mus musculus]	NP_001303251	Ldhb
TRINITY_DN345807_c0_g1_i1	female	male	0	204.725	102.363	-5.0657	-33.4909602417341	0.615915	-8.22467	1.96e-16	4.94e-14	ref|NP_082016.1| POC1 centriolar protein homolog B [Mus musculus]	NP_082016	Poc1b
TRINITY_DN351660_c6_g2_i3	female	male	0	232.655	116.328	-5.05823	-33.3180884823601	0.619313	-8.16749	3.15e-16	7.86e-14	ref|XP_017169251.1| PREDICTED: nicalin isoform X1 [Mus musculus]	XP_017169251	Ncln
TRINITY_DN326826_c0_g1_i2	female	male	0	1406.38	703.192	-5.17038	-36.0112552864319	0.635592	-8.13474	4.13e-16	1.01e-13	ref|NP_001192270.1| liprin-alpha-2 isoform 1 [Mus musculus]	NP_001192270	Ppfia2
TRINITY_DN344565_c0_g1_i1	female	male	0	6377.31	3188.65	-5.17593	-36.1501545770351	0.638733	-8.10344	5.34e-16	1.3e-13	ref|NP_077249.1| ras-related protein Rab-6A isoform 2 [Mus musculus]	NP_077249	Rab6a
TRINITY_DN334594_c2_g3_i12	female	male	0	195.997	97.9985	-5.00089	-32.0198150367017	0.617831	-8.09428	5.76e-16	1.4e-13	ref|NP_083981.2| ataxin-3 isoform 1 [Mus musculus]	NP_083981	Atxn3
TRINITY_DN347789_c0_g1_i9	female	male	0	308.962	154.481	-5.05004	-33.129325662965	0.62519	-8.0776	6.61e-16	1.59e-13	ref|NP_032403.2| leucine-rich repeats and immunoglobulin-like domains protein 1 precursor [Mus musculus]	NP_032403	Lrig1
TRINITY_DN352010_c6_g1_i7	female	male	0	381.139	190.57	-5.03403	-32.7637135258221	0.628913	-8.00432	1.2e-15	2.79e-13	ref|XP_011237272.1| PREDICTED: ribonuclease P protein subunit p38 isoform X1 [Mus musculus]	XP_011237272	Rpp38
TRINITY_DN346626_c0_g1_i4	female	male	0	955.284	477.642	-5.04063	-32.9139890936847	0.636758	-7.91608	2.45e-15	5.62e-13	ref|NP_080729.1| protein MAK16 homolog [Mus musculus]	NP_080729	Mak16
TRINITY_DN341311_c8_g2_i3	female	male	0	311.913	155.956	-4.95758	-31.0727316201356	0.628677	-7.88574	3.13e-15	7.12e-13	ref|XP_006531298.1| PREDICTED: thymidine kinase 2, mitochondrial isoform X3 [Mus musculus]	XP_006531298	Tk2
TRINITY_DN329487_c0_g1_i3	female	male	0	215.672	107.836	-4.89729	-29.8010042273944	0.624507	-7.84185	4.44e-15	1e-12	ref|NP_033296.1| squalene monooxygenase [Mus musculus]	NP_033296	Sqle
TRINITY_DN341311_c8_g1_i3	female	male	0	191.704	95.8518	-4.86092	-29.0592194373442	0.623563	-7.7954	6.42e-15	1.43e-12	ref|XP_006501182.1| PREDICTED: GTPase NRas isoform X1 [Mus musculus]	XP_006501182	Nras
TRINITY_DN334179_c0_g1_i10	female	male	0	396.585	198.292	-4.92688	-30.4184955008411	0.632841	-7.78533	6.95e-15	1.54e-12	ref|XP_006504051.1| PREDICTED: DEP domain-containing protein 5 isoform X6 [Mus musculus]	XP_006504051	Depdc5
TRINITY_DN226189_c0_g1_i1	female	male	16.7799	546.171	281.475	-4.03548	-16.3983118969958	0.520373	-7.75496	8.84e-15	1.95e-12	ref|NP_001271125.1| serine/arginine-rich splicing factor 10 isoform 4 [Mus musculus]	NP_001271125	Srsf10
TRINITY_DN347449_c1_g1_i2	female	male	1.38323	2869.76	1435.57	-4.95193	-30.9513723872144	0.639349	-7.74527	9.54e-15	2.1e-12	ref|NP_001239444.1| EH domain-binding protein 1 isoform 1 [Mus musculus]	NP_001239444	Ehbp1
TRINITY_DN343512_c4_g1_i3	female	male	0	184.825	92.4126	-4.82612	-28.366537150034	0.62427	-7.73082	1.07e-14	2.33e-12	ref|NP_035908.1| coronin-1B [Mus musculus]	NP_035908	Coro1b
TRINITY_DN351996_c2_g1_i6	female	male	0	229.132	114.566	-4.82279	-28.3011535276955	0.628603	-7.67223	1.69e-14	3.63e-12	ref|XP_006506080.1| PREDICTED: zinc finger protein 32 isoform X1 [Mus musculus]	XP_006506080	Zfp637
TRINITY_DN345103_c1_g1_i7	female	male	0.744067	246.994	123.869	-4.72561	-26.4576370287629	0.616305	-7.66765	1.75e-14	3.74e-12	ref|NP_001037854.1| ATP-dependent Clp protease ATP-binding subunit clpX-like, mitochondrial isoform 2 [Mus musculus]	NP_001037854	Clpx
TRINITY_DN347664_c0_g1_i13	female	male	0	372.704	186.352	-4.8591	-29.0224468817187	0.634213	-7.66162	1.84e-14	3.9e-12	ref|NP_082049.1| protein FAM57A [Mus musculus]	NP_082049	Fam57a
TRINITY_DN343474_c0_g1_i2	female	male	0	180.3	90.15	-4.78632	-27.5947485635436	0.625448	-7.65263	1.97e-14	4.17e-12	ref|NP_080089.1| major facilitator superfamily domain-containing protein 1 [Mus musculus]	NP_080089	Mfsd1
TRINITY_DN341137_c0_g1_i15	female	male	0	2080.16	1040.08	-4.9129	-30.1252913709019	0.642159	-7.6506	2e-14	4.22e-12	ref|XP_011238526.1| PREDICTED: transmembrane protein 144 isoform X1 [Mus musculus]	XP_011238526	Tmem144
TRINITY_DN347746_c5_g1_i4	female	male	0	3002.63	1501.32	-4.91093	-30.0841371712082	0.642828	-7.63957	2.18e-14	4.57e-12	ref|NP_542121.2| 26S proteasome non-ATPase regulatory subunit 5 [Mus musculus]	NP_542121	Psmd5
TRINITY_DN351493_c1_g1_i13	female	male	0	287.075	143.538	-4.80722	-27.9973260174286	0.632653	-7.5985	3e-14	6.22e-12	ref|NP_663504.1| cleavage stimulation factor subunit 3 isoform 1 [Mus musculus]	NP_663504	Cstf3
TRINITY_DN351370_c0_g1_i1	female	male	0	923.004	461.502	-4.84813	-28.8026317439065	0.641029	-7.56304	3.94e-14	8.13e-12	dbj|BAC39072.1| unnamed protein product [Mus musculus]	BAC39072	Ywhah
TRINITY_DN350015_c1_g1_i7	female	male	1.48813	278.71	140.099	-4.61122	-24.4408119886677	0.610437	-7.55396	4.22e-14	8.66e-12	ref|XP_006525649.1| PREDICTED: macrophage colony-stimulating factor 1 receptor isoform X1 [Mus musculus]	XP_006525649	Csf1r
TRINITY_DN352367_c0_g1_i3	female	male	0	176.48	88.24	-4.70299	-26.045933701224	0.628492	-7.48297	7.27e-14	1.46e-11	ref|XP_011247096.1| PREDICTED: phospholipase D2 isoform X1 [Mus musculus]	XP_011247096	Pld2
TRINITY_DN307214_c4_g1_i5	female	male	0	204.191	102.096	-4.68464	-25.7167584150177	0.63185	-7.41416	1.22e-13	2.41e-11	ref|XP_006514225.1| PREDICTED: R3H domain-containing protein 2 isoform X6 [Mus musculus]	XP_006514225	R3hdm2
TRINITY_DN345342_c1_g1_i6	female	male	0	171.275	85.6376	-4.62307	-24.6423918811294	0.631142	-7.32493	2.39e-13	4.59e-11	ref|XP_017172694.1| PREDICTED: helicase SKI2W isoform X1 [Mus musculus]	XP_017172694	Skiv2l
TRINITY_DN349594_c1_g1_i4	female	male	0.744067	205.753	103.248	-4.51584	-22.8771947257031	0.621075	-7.271	3.57e-13	6.73e-11	ref|NP_001030305.1| lactosylceramide alpha-2,3-sialyltransferase isoform a [Mus musculus]	NP_001030305	St3gal5
TRINITY_DN341137_c0_g1_i12	female	male	0	246.429	123.214	-4.56471	-23.6654336593529	0.638606	-7.14793	8.81e-13	1.64e-10	ref|NP_065607.1| ATP synthase subunit f, mitochondrial [Mus musculus]	NP_065607	Atp5j2
TRINITY_DN351706_c9_g1_i11	female	male	0	347.285	173.643	-4.54762	-23.38682471945	0.642456	-7.0785	1.46e-12	2.67e-10	ref|XP_006507250.1| PREDICTED: E3 ubiquitin-protein ligase RNF169 isoform X2 [Mus musculus]	XP_006507250	Rnf169
TRINITY_DN335935_c3_g1_i1	female	male	1.1161	341.177	171.147	-4.36587	-20.6185115182463	0.635161	-6.87364	6.26e-12	1.09e-09	ref|NP_034173.1| desmin [Mus musculus]	NP_034173	Des
TRINITY_DN351851_c4_g2_i14	female	male	0	182.205	91.1026	-4.29979	-19.6954577297866	0.643369	-6.68324	2.34e-11	3.87e-09	ref|XP_011245398.1| PREDICTED: RNA polymerase II subunit A C-terminal domain phosphatase isoform X3 [Mus musculus]	XP_011245398	Ctdp1
TRINITY_DN330570_c3_g1_i2	female	male	0	797.538	398.769	-4.33236	-20.1451962101337	0.651161	-6.65329	2.87e-11	4.74e-09	ref|NP_742046.2| transmembrane protein 18 [Mus musculus]	NP_742046	Tmem18
TRINITY_DN296199_c0_g1_i1	female	male	0	537.818	268.909	-4.3213	-19.9912688218588	0.650179	-6.64632	3.01e-11	4.96e-09	ref|NP_001106796.1| glutamate receptor 1 isoform 1 precursor [Mus musculus]	NP_001106796	Gria1
TRINITY_DN345104_c21_g1_i6	female	male	0	185.939	92.9695	-4.27474	-19.3564508791793	0.644351	-6.63418	3.26e-11	5.37e-09	ref|NP_700462.2| dedicator of cytokinesis protein 3 [Mus musculus]	NP_700462	Dock3
TRINITY_DN313146_c1_g1_i3	female	male	86.1983	2026.13	1056.17	-3.57213	-11.8937157013256	0.542013	-6.59048	4.38e-11	7.13e-09	ref|NP_705728.1| calsyntenin-3 precursor [Mus musculus]	NP_705728	Clstn3
TRINITY_DN350057_c9_g2_i1	female	male	0	9511.84	4755.92	-4.27614	-19.3752710235256	0.654263	-6.53582	6.33e-11	1.01e-08	ref|XP_017172806.1| PREDICTED: neurexin-1 isoform X27 [Mus musculus]	XP_017172806	Nrxn1
TRINITY_DN349651_c1_g1_i5	female	male	827.09	3112.48	1969.78	-1.8227	-3.53743311489001	0.280993	-6.48665	8.78e-11	1.38e-08	dbj|BAC26234.1| unnamed protein product, partial [Mus musculus]	BAC26234	Trpm7
TRINITY_DN340380_c0_g1_i2	female	male	0	295.252	147.626	-4.19784	-18.3517206778774	0.650055	-6.45767	1.06e-10	1.67e-08	ref|XP_006509472.1| PREDICTED: teneurin-3 isoform X8 [Mus musculus]	XP_006509472	Tenm3
TRINITY_DN348086_c3_g1_i5	female	male	90.0242	722.636	406.33	-2.67629	-6.39208966143779	0.416318	-6.42846	1.29e-10	2e-08	ref|XP_006526669.1| PREDICTED: actin, aortic smooth muscle isoform X1 [Mus musculus]	XP_006526669	Acta2
TRINITY_DN350666_c2_g1_i29	female	male	455.806	1853.47	1154.64	-1.91652	-3.77511398362131	0.299264	-6.40412	1.51e-10	2.34e-08	ref|NP_899098.2| transcription elongation factor, mitochondrial [Mus musculus]	NP_899098	Tefm
TRINITY_DN326826_c0_g1_i1	female	male	74.3317	498.972	286.652	-2.47661	-5.56586431891486	0.398221	-6.21918	5e-10	7.55e-08	ref|XP_006511798.1| PREDICTED: atypical chemokine receptor 4 isoform X1 [Mus musculus]	XP_006511798	Ackr4
TRINITY_DN352621_c4_g1_i5	female	male	0	149.99	74.9952	-4.03181	-16.3567213187295	0.649232	-6.21013	5.29e-10	7.93e-08	ref|XP_006508150.1| PREDICTED: transforming acidic coiled-coil-containing protein 2 isoform X25 [Mus musculus]	XP_006508150	Tacc2
TRINITY_DN349813_c0_g1_i5	female	male	0	149.401	74.7005	-4.02358	-16.2636450041578	0.649424	-6.19561	5.81e-10	8.65e-08	ref|NP_033838.1| rho-related GTP-binding protein RhoN precursor [Mus musculus]	NP_033838	Rnd2
TRINITY_DN345341_c2_g1_i14	female	male	93.4579	765.911	429.685	-2.66629	-6.34795573440378	0.432855	-6.15979	7.28e-10	1.08e-07	ref|NP_777357.2| mitoguardin-1 isoform 1 [Mus musculus]	NP_777357	Miga1
TRINITY_DN389859_c1_g1_i2	female	male	0	450.322	225.161	-4.03249	-16.3644289824785	0.65518	-6.15478	7.52e-10	1.12e-07	ref|XP_017168784.1| PREDICTED: proton-coupled amino acid transporter 4 isoform X2 [Mus musculus]	XP_017168784	Slc36a4
TRINITY_DN350919_c15_g1_i2	female	male	0	746.206	373.103	-3.95066	-15.4620872303755	0.657587	-6.00781	1.88e-09	2.74e-07	ref|NP_001273912.1| McKusick-Kaufman/Bardet-Biedl syndromes putative chaperonin isoform 3 [Mus musculus]	NP_001273912	Mkks
TRINITY_DN345070_c37_g1_i3	female	male	77.8709	629.604	353.737	-2.63797	-6.22456688189926	0.440942	-5.98258	2.2e-09	3.19e-07	ref|NP_001300939.1| insulin-like growth factor I isoform 4 preproprotein [Mus musculus]	NP_001300939	Igf1
TRINITY_DN349917_c1_g1_i6	female	male	107.023	617.057	362.04	-2.28576	-4.87620907816439	0.390026	-5.86054	4.61e-09	6.59e-07	ref|XP_006499132.1| PREDICTED: lupus La protein homolog isoform X1 [Mus musculus]	XP_006499132	Ssb
TRINITY_DN348751_c4_g1_i2	female	male	45.7705	444.688	245.229	-2.78409	-6.88800052167575	0.476296	-5.84528	5.06e-09	7.18e-07	ref|NP_035788.1| twist-related protein 1 [Mus musculus]	NP_035788	Twist1
TRINITY_DN343985_c16_g1_i5	female	male	820.259	3047.74	1934	-1.78601	-3.44860531477327	0.308168	-5.79557	6.81e-09	9.56e-07	ref|NP_852066.2| transmembrane protein 64 [Mus musculus]	NP_852066	Tmem64
TRINITY_DN340380_c0_g1_i1	female	male	0	572.125	286.062	-3.80616	-13.9884290428515	0.659383	-5.77231	7.82e-09	1.08e-06	ref|NP_766353.2| zinc finger and BTB domain-containing protein 44 isoform b [Mus musculus]	NP_766353	Zbtb44
TRINITY_DN348755_c1_g1_i6	female	male	21.1108	416.82	218.965	-3.24937	-9.50952342868114	0.564576	-5.75543	8.64e-09	1.2e-06	ref|NP_035362.2| cell cycle checkpoint protein RAD1 isoform 1 [Mus musculus]	NP_035362	Rad1
TRINITY_DN332656_c6_g1_i4	female	male	53.2874	413.957	233.622	-2.56217	-5.90596119784891	0.450987	-5.68125	1.34e-08	1.82e-06	ref|NP_001013807.2| aldo-keto reductase family 1, member C19 [Mus musculus]	NP_001013807	Akr1c19
TRINITY_DN243892_c4_g1_i2	female	male	59.0588	426.325	242.692	-2.48891	-5.61354305271785	0.44204	-5.63051	1.8e-08	2.42e-06	ref|NP_081675.2| metalloreductase STEAP1 [Mus musculus]	NP_081675	Steap1
TRINITY_DN351607_c4_g1_i6	female	male	1385.57	4402.77	2894.17	-1.58916	-3.00874775662188	0.283392	-5.60765	2.05e-08	2.76e-06	ref|NP_083350.2| nuclear envelope phosphatase-regulatory subunit 1 [Mus musculus]	NP_083350	Cnep1r1
TRINITY_DN340683_c1_g1_i13	female	male	619.085	3126.37	1872.73	-2.12544	-4.3633744583971	0.382342	-5.55901	2.71e-08	3.6e-06	ref|NP_035473.2| protein transport protein Sec61 subunit gamma isoform 1 [Mus musculus]	NP_035473	Sec61g
TRINITY_DN350097_c0_g1_i26	female	male	3144.07	11083.5	7113.79	-1.71427	-3.28129949866457	0.309109	-5.54584	2.93e-08	3.86e-06	ref|NP_035645.1| vesicle-associated membrane protein 7 isoform 1 [Mus musculus]	NP_035645	Vamp7
TRINITY_DN340449_c2_g1_i1	female	male	0	788.027	394.013	-3.66514	-12.6858030396816	0.661637	-5.5395	3.03e-08	4e-06	ref|NP_789830.1| ubiquitin-associated and SH3 domain-containing protein B [Mus musculus]	NP_789830	Ubash3b
TRINITY_DN332785_c0_g1_i2	female	male	166.006	3934.67	2050.34	-3.26791	-9.63249698288288	0.593181	-5.50912	3.61e-08	4.68e-06	ref|NP_001157520.1| myoglobin [Mus musculus]	NP_001157520	Mb
TRINITY_DN336626_c0_g1_i4	female	male	0	3661.05	1830.52	-3.61958	-12.2914644687549	0.662739	-5.46156	4.72e-08	6.09e-06	ref|NP_032096.1| gamma-aminobutyric acid receptor subunit beta-2 precursor [Mus musculus]	NP_032096	Gabrb2
TRINITY_DN345945_c1_g1_i1	female	male	62.8273	1896.56	979.692	-3.33638	-10.1007104307461	0.611797	-5.45342	4.94e-08	6.35e-06	ref|NP_079968.2| ubiquitin-like modifier-activating enzyme 5 [Mus musculus]	NP_079968	Uba5
TRINITY_DN323996_c0_g1_i10	female	male	443.558	2553.03	1498.29	-2.24949	-4.75513400031905	0.415748	-5.41069	6.28e-08	7.99e-06	dbj|BAC28182.1| unnamed protein product [Mus musculus]	BAC28182	Zkscan1
TRINITY_DN297853_c0_g1_i2	female	male	30.5549	240.2	135.378	-2.5382	-5.80864032115112	0.469283	-5.40867	6.35e-08	8.07e-06	ref|NP_001276391.1| neprilysin [Mus musculus]	NP_001276391	Mme
TRINITY_DN340690_c5_g1_i5	female	male	699.263	2438.37	1568.82	-1.69603	-3.24008461574656	0.314525	-5.39236	6.95e-08	8.81e-06	ref|NP_001099027.2| uncharacterized protein LOC237411 [Mus musculus]	NP_001099027	Zfp938
TRINITY_DN335769_c0_g1_i4	female	male	0	718.666	359.333	-3.56708	-11.8521872311971	0.662737	-5.38235	7.35e-08	9.29e-06	ref|XP_006497682.1| PREDICTED: abl interactor 1 isoform X3 [Mus musculus]	XP_006497682	Abi1
TRINITY_DN336476_c0_g1_i1	female	male	37.118	360.829	198.973	-2.70518	-6.52137008774482	0.503106	-5.37695	7.58e-08	9.56e-06	ref|NP_001074503.1| F-box only protein 11 [Mus musculus]	NP_001074503	Fbxo11
TRINITY_DN345333_c0_g1_i2	female	male	44.2824	819.443	431.863	-3.10952	-8.63092935950588	0.57883	-5.37207	7.78e-08	9.8e-06	ref|NP_598498.1| lanC-like protein 2 [Mus musculus]	NP_598498	Lancl2
TRINITY_DN331284_c0_g1_i2	female	male	1104.97	3677.36	2391.17	-1.63672	-3.10958490399487	0.307598	-5.32098	1.03e-07	1.28e-05	gb|EDK98617.1| fibroblast growth factor inducible 15 [Mus musculus]	EDK98617	Mpp6
TRINITY_DN349147_c19_g1_i1	female	male	270.625	1027.19	648.91	-1.79069	-3.4597962452781	0.338605	-5.28843	1.23e-07	1.52e-05	ref|NP_001034270.1| atrial natriuretic peptide receptor 3 isoform b precursor [Mus musculus]	NP_001034270	Npr3
TRINITY_DN352070_c16_g1_i12	female	male	28.4752	985.382	506.929	-3.28699	-9.76072577658299	0.626252	-5.24866	1.53e-07	1.87e-05	ref|NP_001278061.1| asialoglycoprotein receptor 1 isoform b [Mus musculus]	NP_001278061	Asgr1
TRINITY_DN307404_c0_g1_i3	female	male	0	1128.79	564.395	-3.46894	-11.0727432875965	0.663993	-5.22436	1.75e-07	2.12e-05	ref|NP_001074637.1| histone deacetylase complex subunit SAP30L [Mus musculus]	NP_001074637	Sap30l
TRINITY_DN330965_c0_g1_i3	female	male	333.09	1867.73	1100.41	-2.19989	-4.59444574746119	0.425959	-5.16456	2.41e-07	2.9e-05	ref|NP_080226.1| hsp90 co-chaperone Cdc37-like 1 isoform 1 [Mus musculus]	NP_080226	Cdc37l1
TRINITY_DN342145_c2_g4_i3	female	male	515.867	2059.78	1287.82	-1.84125	-3.58320998615059	0.358764	-5.13222	2.86e-07	3.43e-05	ref|XP_011247286.1| PREDICTED: zinc finger protein 867 isoform X1 [Mus musculus]	XP_011247286	Zfp867
TRINITY_DN308469_c3_g1_i10	female	male	1777.94	8437.05	5107.49	-2.02698	-4.07551835558624	0.395967	-5.11907	3.07e-07	3.67e-05	ref|NP_001103442.1| protein transport protein Sec61 subunit gamma isoform 2 [Mus musculus]	NP_001103442	Sec61g
TRINITY_DN348846_c0_g1_i5	female	male	914.013	3271.22	2092.62	-1.71415	-3.28103942637044	0.335578	-5.10807	3.25e-07	3.87e-05	ref|NP_001017429.1| cytochrome c oxidase copper chaperone [Mus musculus]	NP_001017429	Cox17
TRINITY_DN333530_c0_g1_i2	female	male	1447.87	4305.24	2876.56	-1.49229	-2.81335905035187	0.293328	-5.08747	3.63e-07	4.31e-05	ref|NP_082720.1| protein kinase C delta-binding protein [Mus musculus]	NP_082720	Prkcdbp
TRINITY_DN272376_c0_g1_i1	female	male	6.03853	171.985	89.0116	-3.13476	-8.78326155424907	0.622906	-5.03247	4.84e-07	5.68e-05	gb|EDM02006.1| rCG29619, isoform CRA_b [Rattus norvegicus]	EDM02006	NA
TRINITY_DN47016_c0_g1_i1	female	male	13.0596	445.995	229.527	-3.1788	-9.05556012641687	0.632971	-5.02204	5.11e-07	5.97e-05	ref|NP_001280677.2| tropomyosin alpha-3 chain isoform Tpm3.12st [Mus musculus]	NP_001280677	Tpm3
TRINITY_DN348096_c4_g1_i30	female	male	99.1817	530.921	315.051	-2.13306	-4.38648272835764	0.430001	-4.96061	7.03e-07	8.11e-05	ref|XP_017176716.1| PREDICTED: zinc finger protein 431-like isoform X2 [Mus musculus]	XP_017176716	LOC108169060
TRINITY_DN350098_c0_g1_i2	female	male	161.647	771.018	466.332	-2.01624	-4.04528003822176	0.410586	-4.91064	9.08e-07	0.000103766	ref|NP_080282.1| vesicle transport protein SFT2C [Mus musculus]	NP_080282	Sft2d3
TRINITY_DN347550_c0_g1_i19	female	male	2973.9	7912.8	5443.35	-1.34834	-2.54619568111424	0.276464	-4.87711	1.08e-06	0.000122231	ref|NP_080495.1| cytochrome b-c1 complex subunit 7 [Mus musculus]	NP_080495	Uqcrb
TRINITY_DN348644_c9_g1_i11	female	male	183.081	1381.64	782.361	-2.41571	-5.3358301151446	0.500606	-4.82558	1.4e-06	0.000157192	ref|NP_064323.2| MAGUK p55 subfamily member 6 isoform b [Mus musculus]	NP_064323	Mpp6
TRINITY_DN340521_c0_g1_i9	female	male	424.869	1257.86	841.364	-1.47786	-2.78535811968663	0.307617	-4.80423	1.55e-06	0.000173495	ref|XP_006505149.1| PREDICTED: WD repeat-containing protein mio isoform X1 [Mus musculus]	XP_006505149	Mios
TRINITY_DN349735_c3_g1_i14	female	male	0	1257.46	628.729	-3.19847	-9.17983887115427	0.666137	-4.80152	1.57e-06	0.000175286	ref|NP_848801.2| centrosomal protein of 120 kDa [Mus musculus]	NP_848801	Cep120
TRINITY_DN351111_c5_g1_i13	female	male	4189.4	11025.1	7607.24	-1.33236	-2.51814946517602	0.278409	-4.78564	1.7e-06	0.000189175	ref|NP_079559.2| MOB-like protein phocein isoform 1 [Mus musculus]	NP_079559	Mob4
TRINITY_DN291533_c0_g1_i2	female	male	136.157	4627.89	2382.03	-3.04487	-8.25270122498553	0.642639	-4.73807	2.16e-06	0.000234811	ref|XP_017177604.1| PREDICTED: troponin T, fast skeletal muscle isoform X1 [Mus musculus]	XP_017177604	Tnnt3
TRINITY_DN338370_c0_g2_i1	female	male	560.627	2733.83	1647.23	-2.01849	-4.05158185795457	0.42846	-4.71102	2.46e-06	0.000266106	ref|NP_001103442.1| protein transport protein Sec61 subunit gamma isoform 2 [Mus musculus]	NP_001103442	Sec61g
TRINITY_DN352373_c22_g1_i7	female	male	225.36	1025.22	625.289	-1.94875	-3.86039009457692	0.414193	-4.70493	2.54e-06	0.000273314	ref|XP_006503489.1| PREDICTED: intraflagellar transport protein 25 homolog isoform X2 [Mus musculus]	XP_006503489	Hspb11
TRINITY_DN350670_c2_g1_i17	female	male	35.2767	369.608	202.442	-2.60643	-6.08995091475738	0.556201	-4.68613	2.78e-06	0.000298224	ref|NP_033844.1| asialoglycoprotein receptor 1 isoform a [Mus musculus]	NP_033844	Asgr1
TRINITY_DN348912_c12_g2_i1	female	male	176.901	2617.24	1397.07	-2.77862	-6.86197071079611	0.596019	-4.66197	3.13e-06	0.000333736	ref|NP_001106858.1| myosin light chain 1/3, skeletal muscle isoform isoform 3f [Mus musculus]	NP_001106858	Myl1
TRINITY_DN348809_c5_g1_i1	female	male	156.208	12117	6136.62	-3.07329	-8.4169150813956	0.660591	-4.65234	3.28e-06	0.000346105	ref|NP_032550.2| lumican precursor [Mus musculus]	NP_032550	Lum
TRINITY_DN336722_c0_g1_i4	female	male	66.6617	366.141	216.401	-2.12138	-4.35109841880212	0.456506	-4.647	3.37e-06	0.000354087	ref|NP_001074503.1| F-box only protein 11 [Mus musculus]	NP_001074503	Fbxo11
TRINITY_DN176194_c0_g1_i1	female	male	153.242	567.179	360.211	-1.72633	-3.30885381761022	0.37207	-4.6398	3.49e-06	0.000364946	ref|XP_006521148.1| PREDICTED: sterile alpha motif domain-containing protein 12 isoform X6 [Mus musculus]	XP_006521148	Samd12
TRINITY_DN351234_c3_g1_i7	female	male	147.785	1066.91	607.348	-2.34805	-5.09134852236572	0.506763	-4.63342	3.6e-06	0.000375235	ref|NP_001028321.1| tetratricopeptide repeat protein 9A [Mus musculus]	NP_001028321	Ttc9
TRINITY_DN347986_c0_g1_i5	female	male	62.3309	711.92	387.125	-2.64424	-6.25164558435794	0.57086	-4.63202	3.62e-06	0.000377196	ref|XP_011247107.1| PREDICTED: cytohesin-1 isoform X3 [Mus musculus]	XP_011247107	Cyth1
TRINITY_DN345352_c4_g1_i2	female	male	708.853	5727.74	3218.3	-2.42878	-5.38437850324354	0.525716	-4.61995	3.84e-06	0.000396791	ref|NP_033442.2| tropomyosin beta chain isoform Tpm2.2st [Mus musculus]	NP_033442	Tpm2
TRINITY_DN349035_c3_g1_i19	female	male	111.869	431.594	271.732	-1.76856	-3.40713875953704	0.384098	-4.60445	4.14e-06	0.000424303	ref|XP_006530490.1| PREDICTED: vacuolar protein sorting-associated protein 29 isoform X1 [Mus musculus]	XP_006530490	Vps29
TRINITY_DN350739_c10_g2_i15	female	male	139.077	826.33	482.703	-2.18742	-4.554894030019	0.475053	-4.60458	4.13e-06	0.000424303	ref|NP_062798.1| actin-related protein 2/3 complex subunit 3 [Mus musculus]	NP_062798	Arpc3
TRINITY_DN330077_c0_g1_i4	female	male	63.9056	1599.14	831.521	-2.91599	-7.54747268698458	0.634847	-4.59322	4.36454e-06	0.000446448	ref|XP_021080091.1| protein furry homolog [Mesocricetus auratus]	XP_021080091.1	LOC110339931
TRINITY_DN343050_c1_g1_i23	female	male	162.887	577.202	370.044	-1.67736	-3.19842721067392	0.365171	-4.59337	4.36e-06	0.000446448	ref|NP_001278995.1| zinc finger protein 708 isoform d [Mus musculus]	NP_001278995	Zfp708
TRINITY_DN324035_c1_g1_i4	female	male	2275.07	7722.87	4998.97	-1.62842	-3.09173712648374	0.354667	-4.5914	4.4e-06	0.000449688	ref|NP_001272436.1| COP9 signalosome complex subunit 2 isoform a [Mus musculus]	NP_001272436	Cops2
TRINITY_DN335654_c0_g1_i5	female	male	2108.49	6516.21	4312.35	-1.51994	-2.86779426282952	0.331683	-4.58251	4.59e-06	0.00046783	ref|XP_006506015.1| PREDICTED: vesicular, overexpressed in cancer, prosurvival protein 1 isoform X2 [Mus musculus]	XP_006506015	Vopp1
TRINITY_DN315525_c0_g1_i2	female	male	726.774	2287.05	1506.91	-1.541	-2.90996665189689	0.336703	-4.57674	4.72e-06	0.000480207	ref|NP_081274.2| sorting nexin-6 [Mus musculus]	NP_081274	Snx6
TRINITY_DN348337_c3_g1_i3	female	male	1213.74	2940.84	2077.29	-1.22242	-2.3333733348869	0.269051	-4.54344	5.53e-06	0.00055526	ref|XP_011245044.1| PREDICTED: zinc finger protein 431-like [Mus musculus]	XP_011245044	LOC102640673
TRINITY_DN346680_c13_g1_i5	female	male	104.027	830.834	467.43	-2.40043	-5.27962185714216	0.529595	-4.53259	5.83e-06	0.000582875	ref|XP_006530490.1| PREDICTED: vacuolar protein sorting-associated protein 29 isoform X1 [Mus musculus]	XP_006530490	Vps29
TRINITY_DN351119_c24_g1_i2	female	male	40.5047	322.99	181.747	-2.39277	-5.25166418580714	0.532106	-4.4968	6.9e-06	0.000684054	ref|NP_079816.1| sarcolipin [Mus musculus]	NP_079816	Sln
TRINITY_DN57504_c0_g1_i4	female	male	59.4882	246.855	153.172	-1.83675	-3.57204118110672	0.409302	-4.48751	7.21e-06	0.000712498	ref|NP_035882.1| zinc finger protein ZPR1 [Mus musculus]	NP_035882	Zpr1
TRINITY_DN339897_c8_g1_i20	female	male	0	1691.28	845.64	-2.99067	-7.94840817896641	0.667014	-4.48366	7.34e-06	0.000723379	ref|XP_006529319.1| PREDICTED: tyrosine-protein phosphatase non-receptor type 4 isoform X4 [Mus musculus]	XP_006529319	Ptpn4
TRINITY_DN341418_c4_g1_i2	female	male	71.5744	442.821	257.198	-2.19854	-4.59014864218199	0.490611	-4.48123	7.42e-06	0.000729568	ref|NP_001165952.1| asporin preproprotein [Mus musculus]	NP_001165952	Aspn
TRINITY_DN348301_c6_g1_i11	female	male	181.259	800.401	490.83	-1.89451	-3.71796790658466	0.425315	-4.45438	8.41e-06	0.000819982	ref|NP_061342.1| intraflagellar transport protein 20 homolog [Mus musculus]	NP_061342	Ift20
TRINITY_DN348415_c2_g1_i4	female	male	2116.23	5419.78	3768.01	-1.28966	-2.44470375760425	0.28962	-4.45294	8.47e-06	0.000823233	ref|XP_011245666.1| PREDICTED: zinc finger protein 518A isoform X1 [Mus musculus]	XP_011245666	Zfp518a
TRINITY_DN332577_c57_g1_i3	female	male	1247.05	6281.12	3764.08	-2.02035	-4.05682316072206	0.453714	-4.45292	8.47e-06	0.000823233	ref|XP_011243668.1| PREDICTED: neurocalcin-delta isoform X1 [Mus musculus]	XP_011243668	Ncald
TRINITY_DN352650_c10_g1_i10	female	male	1266.76	3018.61	2142.68	-1.19895	-2.29572580518161	0.270427	-4.43354	9.27e-06	0.000899581	ref|XP_006500074.1| PREDICTED: ESF1 homolog isoform X1 [Mus musculus]	XP_006500074	Esf1
TRINITY_DN352009_c0_g1_i10	female	male	2617.65	6043.19	4330.42	-1.15848	-2.23221742956889	0.261975	-4.4221	9.77e-06	0.00094724	ref|XP_006514834.1| PREDICTED: ankyrin repeat and SOCS box protein 3 isoform X1 [Mus musculus]	XP_006514834	Asb3
TRINITY_DN349482_c7_g1_i1	female	male	243.123	864.812	553.967	-1.66951	-3.18106134782739	0.377615	-4.4212	9.82e-06	0.000948498	ref|XP_006534117.1| PREDICTED: calfacilitin isoform X1 [Mus musculus]	XP_006534117	Tlcd1
TRINITY_DN352598_c13_g1_i12	female	male	4375.14	10896.8	7635.96	-1.25408	-2.38514894536129	0.283649	-4.42124	9.81e-06	0.000948498	ref|NP_080049.2| ubiquitin-conjugating enzyme E2 W isoform 1 [Mus musculus]	NP_080049	Ube2w
TRINITY_DN339161_c3_g2_i5	female	male	1909.04	5654.35	3781.7	-1.46328	-2.75734340570563	0.331169	-4.41853	9.94e-06	0.000958929	ref|NP_079640.1| SAP domain-containing ribonucleoprotein [Mus musculus]	NP_079640	Sarnp
TRINITY_DN351119_c24_g1_i2	female	male	67.9016	437.5	252.701	-2.21738	-4.65046985610214	0.503428	-4.40456	1.06e-05	0.00102139	ref|XP_011242757.1| PREDICTED: SMC5-SMC6 complex localization factor protein 1 isoform X5 [Mus musculus]	XP_011242757	Slf1
TRINITY_DN350696_c0_g2_i7	female	male	241.588	860.299	550.943	-1.67059	-3.18343918305057	0.379416	-4.40304	1.07e-05	0.00102711	ref|NP_034486.2| glutathione S-transferase A3 isoform a [Mus musculus]	NP_034486	Gsta3
TRINITY_DN339946_c0_g1_i1	female	male	36.6319	583.948	310.29	-2.70906	-6.53896789969912	0.615758	-4.39956	1.08e-05	0.00104079	ref|XP_006500194.1| PREDICTED: DTW domain-containing protein 1 isoform X1 [Mus musculus]	XP_006500194	Dtwd1
TRINITY_DN268923_c0_g1_i1	female	male	2651.27	9218.97	5935.12	-1.64222	-3.12144756677485	0.37496	-4.37971	1.19e-05	0.0011323	ref|NP_001239139.1| inward rectifier potassium channel 16 [Mus musculus]	NP_001239139	Kcnj16
TRINITY_DN318194_c0_g1_i2	female	male	106.66	2849.81	1478.24	-2.8224	-7.07338575286426	0.645035	-4.37558	1.21e-05	0.00115073	dbj|BAC28265.1| unnamed protein product, partial [Mus musculus]	BAC28265	Myom3
TRINITY_DN343421_c4_g1_i3	female	male	733.052	2201.21	1467.13	-1.47738	-2.78441811296986	0.337917	-4.37201	1.23e-05	0.00116711	ref|NP_001273489.1| endoplasmic reticulum-Golgi intermediate compartment protein 2 isoform 3 [Mus musculus]	NP_001273489	Ergic2
TRINITY_DN348086_c3_g1_i10	female	male	791.624	2012.21	1401.92	-1.27745	-2.42409711381337	0.293531	-4.35201	1.35e-05	0.00127282	ref|NP_001274016.1| uncharacterized protein C1orf43 homolog isoform 1 [Mus musculus]	NP_001274016	4933434E20Rik
TRINITY_DN347115_c1_g1_i4	female	male	41.6397	216.107	128.874	-2.03038	-4.0851159564386	0.467282	-4.34508	1.39e-05	0.00131004	ref|NP_444387.1| TM2 domain-containing protein 1 precursor [Mus musculus]	NP_444387	Tm2d1
TRINITY_DN346659_c5_g1_i5	female	male	134.535	437.94	286.238	-1.5679	-2.96473706194652	0.361294	-4.33969	1.43e-05	0.0013389	ref|XP_006514825.1| PREDICTED: nuclear nucleic acid-binding protein C1D isoform X1 [Mus musculus]	XP_006514825	C1d
TRINITY_DN338660_c0_g1_i6	female	male	2542.87	6314.29	4428.58	-1.24777	-2.37474644483748	0.287876	-4.33442	1.46e-05	0.0013676	ref|NP_080371.1| small nuclear ribonucleoprotein Sm D3 [Mus musculus]	NP_080371	Snrpd3
TRINITY_DN347489_c6_g2_i2	female	male	40.7907	202.793	121.792	-1.99088	-3.9747827553438	0.459544	-4.33228	1.48e-05	0.00137906	ref|XP_006516092.1| PREDICTED: pre-mRNA-processing factor 39 isoform X2 [Mus musculus]	XP_006516092	Prpf39
TRINITY_DN331585_c1_g2_i2	female	male	716.289	2033.08	1374.68	-1.40864	-2.6548594926382	0.326087	-4.31982	1.56e-05	0.00144737	gb|EDL87583.1| rCG41941, isoform CRA_a, partial [Rattus norvegicus] >gi|149032730|gb|EDL87585.1| rCG41941, isoform CRA_a, partial [Rattus norvegicus]	EDL87583	NA
TRINITY_DN330363_c1_g1_i10	female	male	570.337	1637.97	1104.15	-1.4223	-2.68011894384636	0.330804	-4.29952	1.71e-05	0.00158005	ref|XP_017172946.1| PREDICTED: zinc finger protein 40 isoform X3 [Mus musculus]	XP_017172946	Zfp40
TRINITY_DN324157_c0_g1_i3	female	male	1002.5	4409.26	2705.88	-1.8763	-3.67132716030727	0.436442	-4.29908	1.72e-05	0.00158104	ref|NP_080190.1| actin-related protein 6 [Mus musculus]	NP_080190	Actr6
TRINITY_DN346265_c3_g1_i2	female	male	48.8992	221.14	135.02	-1.89931	-3.73035484128101	0.441935	-4.29772	1.73e-05	0.00158863	ref|XP_006521957.1| PREDICTED: GRAM domain-containing protein 1C isoform X2 [Mus musculus]	XP_006521957	Gramd1c
TRINITY_DN244701_c0_g1_i2	female	male	113.978	404.641	259.309	-1.65986	-3.15986507455133	0.386291	-4.29692	1.73e-05	0.00159224	ref|NP_001025445.1| NADH dehydrogenase [ubiquinone] iron-sulfur protein 5 [Mus musculus]	NP_001025445	Ndufs5
TRINITY_DN352404_c9_g1_i9	female	male	201.598	624.202	412.9	-1.50846	-2.84506687235553	0.351524	-4.29121	1.78e-05	0.00163151	ref|NP_082110.1| uncharacterized protein C6orf141 homolog [Mus musculus]	NP_082110	9130008F23Rik
TRINITY_DN350119_c2_g1_i18	female	male	3376.88	8200.69	5788.79	-1.21911	-2.32802469820915	0.284374	-4.28699	1.81e-05	0.00165171	ref|NP_031856.1| acyl-CoA-binding protein isoform 2 [Mus musculus]	NP_031856	Dbi
TRINITY_DN344894_c2_g2_i6	female	male	2919.97	7432	5175.99	-1.27688	-2.42313852575325	0.298159	-4.28254	1.85e-05	0.00167608	ref|NP_001162130.1| coiled-coil domain-containing protein 127 isoform 1 [Mus musculus]	NP_001162130	Ccdc127
TRINITY_DN346374_c3_g1_i1	female	male	961.283	2240.69	1600.98	-1.16689	-2.24527655746874	0.274332	-4.25358	2.1e-05	0.00188335	ref|NP_031887.2| dihydrolipoyl dehydrogenase, mitochondrial precursor [Mus musculus]	NP_031887	Dld
TRINITY_DN344716_c0_g1_i16	female	male	26.701	169.421	98.061	-2.179	-4.5283854511528	0.513606	-4.24254	2.21e-05	0.00197322	ref|NP_067272.1| toll-like receptor 4 precursor [Mus musculus]	NP_067272	Tlr4
TRINITY_DN331212_c6_g1_i7	female	male	494.087	1530.99	1012.54	-1.50565	-2.83951977495495	0.355835	-4.2313	2.32e-05	0.00206636	ref|NP_001171039.1| KRAB box and zinc finger C2H2 type domain containing protein-like [Mus musculus]	NP_001171039	Zfp970
TRINITY_DN338856_c4_g1_i2	female	male	4000.05	9105.35	6552.7	-1.13641	-2.19832741539655	0.268665	-4.22983	2.34e-05	0.0020772	ref|NP_080102.1| short/branched chain specific acyl-CoA dehydrogenase, mitochondrial [Mus musculus]	NP_080102	Acadsb
TRINITY_DN342430_c3_g1_i15	female	male	1.48813	1030.68	516.085	-2.81794	-7.05153564016221	0.667148	-4.22386	2.4e-05	0.0021275	ref|XP_006501981.1| PREDICTED: CDGSH iron-sulfur domain-containing protein 2 isoform X1 [Mus musculus]	XP_006501981	Cisd2
TRINITY_DN339363_c1_g1_i2	female	male	2666.08	6974.05	4820.07	-1.3073	-2.47477867755176	0.310979	-4.20382	2.62e-05	0.00231001	ref|NP_062630.2| tetraspanin-6 [Mus musculus]	NP_062630	Tspan6
TRINITY_DN339539_c3_g1_i8	female	male	1740.65	4450.46	3095.56	-1.27915	-2.4269641435776	0.305937	-4.18109	2.9e-05	0.00254362	ref|NP_620097.1| trimethyllysine dioxygenase, mitochondrial [Mus musculus]	NP_620097	Tmlhe
TRINITY_DN346811_c0_g1_i8	female	male	3361.98	19517.1	11439.5	-2.09893	-4.28391832896958	0.503208	-4.1711	3.03e-05	0.00265096	ref|XP_006523602.1| PREDICTED: calmodulin isoform X1 [Mus musculus]	XP_006523602	Calm2
TRINITY_DN346033_c3_g1_i10	female	male	296.257	988.075	642.166	-1.58192	-2.99368668939623	0.379829	-4.16484	3.12e-05	0.00271783	ref|NP_075989.1| membrane transport protein XK [Mus musculus]	NP_075989	Xk
TRINITY_DN345876_c2_g1_i8	female	male	119.005	585.189	352.097	-1.95845	-3.88642982604994	0.472405	-4.14569	3.38786e-05	0.00293636	EGW03367.1 Actin, alpha skeletal muscle [Cricetulus griseus]	EGW03367.1	Acta1
TRINITY_DN351706_c9_g1_i39	female	male	1101.43	4086.77	2594.1	-1.69048	-3.2276409509763	0.411293	-4.11016	3.95382e-05	0.00339664	gb|ELK38641.1| Nuclear prelamin A recognition factor [Myotis davidii]	ELK38641.1	MDA_GLEAN10003196
TRINITY_DN340119_c0_g1_i3	female	male	974.395	3944.52	2459.46	-1.77571	-3.42406198559527	0.432533	-4.10537	4.04e-05	0.00344495	ref|XP_006525006.1| PREDICTED: kelch domain-containing protein 3 isoform X1 [Mus musculus]	XP_006525006	Klhdc3
TRINITY_DN335935_c3_g1_i4	female	male	77.3073	534.452	305.879	-2.20832	-4.62136870142294	0.538231	-4.10293	4.08e-05	0.00346968	ref|XP_011249199.1| PREDICTED: UPF0235 protein C15orf40 homolog isoform X2 [Mus musculus]	XP_011249199	3110040N11Rik
TRINITY_DN348316_c3_g1_i6	female	male	99.4195	853.153	476.286	-2.3388	-5.05883301645064	0.570313	-4.10091	4.12e-05	0.00349127	ref|NP_082953.1| peptidyl-prolyl cis-trans isomerase H isoform 1 [Mus musculus]	NP_082953	Ppih
TRINITY_DN340671_c0_g1_i1	female	male	927.987	3267.48	2097.73	-1.63538	-3.10670183548173	0.398769	-4.10108	4.11e-05	0.00349127	ref|NP_080908.1| replication protein A 14 kDa subunit [Mus musculus]	NP_080908	Rpa3
TRINITY_DN340747_c2_g1_i6	female	male	536.91	1331.77	934.342	-1.23918	-2.36064158737902	0.302445	-4.0972	4.18e-05	0.00353451	ref|NP_083597.1| tetratricopeptide repeat protein 32 [Mus musculus]	NP_083597	Ttc32
TRINITY_DN341137_c0_g1_i4	female	male	39.4075	314.276	176.842	-2.29629	-4.91192863477915	0.56058	-4.09628	4.2e-05	0.00354424	ref|XP_011238542.1| PREDICTED: ATP-dependent RNA helicase DHX36 isoform X2 [Mus musculus]	XP_011238542	Dhx36
TRINITY_DN348204_c10_g1_i3	female	male	670.55	1820.99	1245.77	-1.34749	-2.54469179282383	0.329882	-4.08477	4.41e-05	0.00370163	ref|NP_705801.1| peptidyl-prolyl cis-trans isomerase FKBP14 precursor [Mus musculus]	NP_705801	Fkbp14
TRINITY_DN333220_c1_g1_i2	female	male	92.5333	705.015	398.774	-2.26664	-4.81201483094005	0.555786	-4.07826	4.54e-05	0.00379269	ref|NP_849245.2| spermatogenesis-associated protein 7 homolog isoform 1 [Mus musculus]	NP_849245	Spata7
TRINITY_DN349678_c3_g1_i6	female	male	34.3039	176.097	105.201	-1.98311	-3.95345753934936	0.48648	-4.07646	4.57e-05	0.00381753	gb|EDL33388.1| mCG1045525, partial [Mus musculus]	EDL33388	NA
TRINITY_DN324133_c1_g1_i2	female	male	107.386	605.336	356.361	-2.05943	-4.16823004128496	0.505376	-4.07505	4.6e-05	0.00383134	ref|NP_080693.2| protein YIPF4 [Mus musculus]	NP_080693	Yipf4
TRINITY_DN344687_c5_g3_i2	female	male	458.553	1233.72	846.137	-1.33537	-2.52339645966786	0.327966	-4.07167	4.67e-05	0.00388269	gb|EDK98534.1| mCG128032, partial [Mus musculus]	EDK98534	NA
TRINITY_DN352650_c10_g1_i4	female	male	2672.6	9681.3	6176.95	-1.66223	-3.16504339244169	0.408432	-4.06977	4.71e-05	0.00390964	ref|NP_079607.1| guanine nucleotide-binding protein G(I)/G(S)/G(O) subunit gamma-11 precursor [Mus musculus]	NP_079607	Gng11
TRINITY_DN241689_c0_g1_i2	female	male	64.6491	241.732	153.191	-1.69527	-3.23837510618248	0.416984	-4.06555	4.79e-05	0.00396658	ref|XP_017167910.1| PREDICTED: zinc finger protein 431-like isoform X2 [Mus musculus]	XP_017167910	LOC102642386
TRINITY_DN338931_c2_g1_i1	female	male	94.5362	300.334	197.435	-1.52359	-2.87506194269838	0.374981	-4.06312	4.84e-05	0.00400323	ref|NP_001129041.1| uncharacterized protein C12orf73 homolog precursor [Mus musculus]	NP_001129041	1190007I07Rik
TRINITY_DN345951_c0_g1_i3	female	male	1450.02	4261.07	2855.54	-1.43639	-2.7064284182075	0.354487	-4.05203	5.08e-05	0.00419283	ref|NP_057925.1| cullin-3 isoform 1 [Mus musculus]	NP_057925	Cul3
TRINITY_DN350910_c4_g1_i13	female	male	1716.83	9653.01	5684.92	-2.05078	-4.14328952626834	0.507814	-4.03844	5.38e-05	0.00441109	ref|XP_006523602.1| PREDICTED: calmodulin isoform X1 [Mus musculus]	XP_006523602	Calm2
TRINITY_DN336300_c4_g1_i1	female	male	6476.59	14256.3	10366.4	-1.08947	-2.12795399199818	0.270443	-4.02846	5.61e-05	0.00457515	ref|NP_079894.2| sorcin isoform 2 [Mus musculus]	NP_079894	Sri
TRINITY_DN336356_c1_g1_i2	female	male	1053.23	3529.87	2291.55	-1.5774	-2.98431537487485	0.392485	-4.01901	5.84e-05	0.00475685	ref|XP_006503801.1| PREDICTED: gamma-aminobutyric acid receptor subunit gamma-1 isoform X3 [Mus musculus]	XP_006503801	Gabrg1
TRINITY_DN348961_c0_g1_i9	female	male	202.818	781.497	492.158	-1.71773	-3.28917615690103	0.428003	-4.01336	5.99e-05	0.00486065	gb|EDL03808.1| crystallin, zeta (quinone reductase)-like 1, isoform CRA_d [Mus musculus]	EDL03808	Cryzl1
TRINITY_DN345805_c4_g1_i4	female	male	3763.71	11166	7464.86	-1.44457	-2.72181363950669	0.360259	-4.0098	6.08e-05	0.00492263	ref|NP_058596.1| caveolin-2 isoform 1 [Mus musculus]	NP_058596	Cav2
TRINITY_DN348566_c0_g1_i7	female	male	2177.92	6024.92	4101.42	-1.36475	-2.57531752672393	0.341364	-3.99793	6.39e-05	0.00515155	ref|NP_077245.2| augurin precursor [Mus musculus]	NP_077245	1500015O10Rik
TRINITY_DN347993_c1_g1_i2	female	male	1666.89	4955.51	3311.2	-1.44599	-2.72449826653795	0.362401	-3.99003	6.61e-05	0.00528876	ref|NP_001156897.1| myeloma-overexpressed gene 2 protein homolog [Mus musculus]	NP_001156897	Cops9
TRINITY_DN295023_c0_g1_i1	female	male	66.7953	295.68	181.238	-1.84383	-3.58961367442399	0.462679	-3.98511	6.74e-05	0.00537742	gb|AAH34313.1| Fkbp14 protein [Mus musculus]	AAH34313	Fkbp14
TRINITY_DN338616_c0_g1_i1	female	male	519.796	1321.76	920.776	-1.26513	-2.40349195587296	0.317476	-3.98497	6.75e-05	0.00537742	ref|XP_011236799.1| PREDICTED: PMS1 protein homolog 1 isoform X1 [Mus musculus]	XP_011236799	Pms1
TRINITY_DN292671_c1_g1_i2	female	male	56.2923	256.427	156.36	-1.86795	-3.65013709754016	0.469602	-3.97773	6.96e-05	0.00553069	ref|NP_001156718.1| zinc finger protein [Mus musculus]	NP_001156718	Zfp729b
TRINITY_DN348238_c1_g1_i2	female	male	339.729	1082.52	711.123	-1.52086	-2.86962242189461	0.382461	-3.97651	6.99e-05	0.00554621	ref|NP_035473.2| protein transport protein Sec61 subunit gamma isoform 1 [Mus musculus]	NP_035473	Sec61g
TRINITY_DN351244_c11_g1_i9	female	male	169.964	544.208	357.086	-1.52436	-2.87659162384767	0.384399	-3.96557	7.32e-05	0.00578492	ref|XP_017171071.1| PREDICTED: protein FAM172A isoform X6 [Mus musculus]	XP_017171071	Fam172a
TRINITY_DN352192_c3_g1_i6	female	male	24.1919	488.336	256.264	-2.56184	-5.90459088636537	0.647466	-3.95671	7.59876e-05	0.00597766	emb|CAA42524.1| ASM15 [Rattus rattus]	CAA42524.1	ASM15
TRINITY_DN347549_c1_g1_i1	female	male	26.3863	491.476	258.931	-2.5488	-5.85148968538719	0.644242	-3.95628	7.61e-05	0.00598162	ref|XP_006530249.1| PREDICTED: myosin regulatory light chain 2, ventricular/cardiac muscle isoform isoform X1 [Mus musculus]	XP_006530249	Myl2
TRINITY_DN335287_c1_g1_i2	female	male	523.632	1527.64	1025.64	-1.42278	-2.68102230686166	0.359925	-3.953	7.72e-05	0.00605031	ref|XP_006500442.1| PREDICTED: probable methyltransferase-like protein 15 isoform X1 [Mus musculus]	XP_006500442	Mettl15
TRINITY_DN334273_c0_g1_i1	female	male	379.479	1295.74	837.612	-1.59078	-3.01212827255487	0.403151	-3.94587	7.95e-05	0.00622597	ref|NP_067401.3| sodium/potassium-transporting ATPase subunit beta-1-interacting protein 4 isoform 1 precursor [Mus musculus]	NP_067401	Nkain4
TRINITY_DN350349_c0_g1_i6	female	male	1251.78	3842.11	2546.94	-1.47706	-2.78381522912483	0.375651	-3.93201	8.42e-05	0.00653606	ref|NP_064335.1| signal peptidase complex catalytic subunit SEC11A [Mus musculus]	NP_064335	Sec11a
TRINITY_DN352186_c6_g1_i7	female	male	2271.09	5689.6	3980.34	-1.24535	-2.37076715430805	0.316781	-3.93127	8.45e-05	0.00654413	ref|NP_001136153.1| chitinase domain-containing protein 1 isoform 1 precursor [Mus musculus]	NP_001136153	Chid1
TRINITY_DN329348_c1_g2_i6	female	male	727.287	2184.99	1456.14	-1.45333	-2.73839704566197	0.369892	-3.92907	8.53e-05	0.00659396	gb|EDL13878.1| capping protein (actin filament) muscle Z-line, alpha 2, isoform CRA_a [Mus musculus]	EDL13878	Capza2
TRINITY_DN162452_c1_g1_i1	female	male	7206.19	18299.8	12753	-1.26144	-2.39734634097609	0.32118	-3.92752	8.58e-05	0.00662783	ref|NP_109610.1| stress-associated endoplasmic reticulum protein 1 [Mus musculus]	NP_109610	Serp1
TRINITY_DN352092_c3_g1_i4	female	male	179.628	510.203	344.916	-1.3906	-2.62187029207598	0.354223	-3.92576	8.65e-05	0.00665519	ref|NP_001239026.1| electron transfer flavoprotein beta subunit lysine methyltransferase isoform b [Mus musculus]	NP_001239026	Etfbkmt
TRINITY_DN274559_c0_g1_i2	female	male	110.658	375.647	243.153	-1.58427	-2.99855781794727	0.403696	-3.92441	8.69e-05	0.00667756	ref|XP_006519319.1| PREDICTED: progesterone-induced-blocking factor 1 isoform X5 [Mus musculus]	XP_006519319	Pibf1
TRINITY_DN23823_c0_g1_i1	female	male	281.529	935.065	608.297	-1.56123	-2.95104426084101	0.397901	-3.92366	8.72e-05	0.00669088	ref|XP_017170787.1| PREDICTED: zinc finger protein 431-like isoform X1 [Mus musculus]	XP_017170787	Gm40848
TRINITY_DN350921_c3_g1_i13	female	male	286.975	1164.16	725.569	-1.7574	-3.38087979722233	0.447986	-3.92289	8.75e-05	0.00669723	ref|XP_017174482.1| PREDICTED: LOW QUALITY PROTEIN: zinc finger protein 501 [Mus musculus]	XP_017174482	Gt(pU21)140Imeg
TRINITY_DN345610_c1_g1_i1	female	male	119.453	376.727	248.09	-1.50536	-2.83894738412949	0.384249	-3.91766	8.94e-05	0.00682727	ref|NP_001013397.2| uncharacterized protein LOC234358 [Mus musculus]	NP_001013397	Zfp930
TRINITY_DN342504_c13_g1_i1	female	male	805.648	2751.38	1778.51	-1.5892	-3.00881936546697	0.405672	-3.91744	8.94936e-05	0.00682727	ref|XP_005080297.2| protein S100-A6 isoform X1 [Mesocricetus auratus]	XP_005080297.2	S100a6
TRINITY_DN341025_c4_g1_i8	female	male	277.923	772.871	525.397	-1.36667	-2.578741393227	0.348978	-3.9162	9e-05	0.00684825	ref|NP_001263244.1| cyclin-dependent kinase-like 2 isoform 2 [Mus musculus]	NP_001263244	Cdkl2
TRINITY_DN329059_c0_g1_i5	female	male	250.239	802.931	526.585	-1.52248	-2.87284673732452	0.389485	-3.90896	9.27e-05	0.0070398	ref|XP_011242997.1| PREDICTED: zinc transporter 5 isoform X1 [Mus musculus]	XP_011242997	Slc30a5
TRINITY_DN351706_c9_g1_i28	female	male	242.493	886.925	564.709	-1.65688	-3.15333634779036	0.423969	-3.90802	9.31e-05	0.00705962	ref|NP_082227.1| tektin-4 [Mus musculus]	NP_082227	Tekt4
TRINITY_DN351091_c18_g2_i1	female	male	111.545	554.521	333.033	-1.93092	-3.81298293949631	0.494267	-3.90663	9.36e-05	0.00709223	ref|XP_017173984.1| PREDICTED: zinc finger protein 711 isoform X2 [Mus musculus]	XP_017173984	Zfp711
TRINITY_DN341495_c2_g1_i2	female	male	99.2677	311.51	205.389	-1.49926	-2.82698315600013	0.38414	-3.9029	9.50455e-05	0.00718643	ref|XP_014307058.1| PREDICTED: cyclin-dependent kinase 17 isoform X2 [Myotis lucifugus]	XP_014307058.1	CDK17
TRINITY_DN350755_c4_g1_i10	female	male	0	3351.51	1675.76	-2.5954	-6.04354575613243	0.666237	-3.89561	9.8e-05	0.00736544	ref|NP_001268883.1| cytotoxic and regulatory T-cell molecule isoform 1 precursor [Mus musculus]	NP_001268883	Crtam
TRINITY_DN345350_c0_g1_i1	female	male	526.97	1477.88	1002.43	-1.37454	-2.59284898514439	0.353809	-3.88497	0.000102343	0.00767007	ref|NP_001303672.1| cadherin-7 isoform 1 preproprotein [Mus musculus]	NP_001303672	Cdh7
TRINITY_DN338815_c7_g1_i2	female	male	191.81	843.68	517.745	-1.82507	-3.54323659069854	0.470118	-3.88215	0.000103538	0.00775111	ref|NP_035473.2| protein transport protein Sec61 subunit gamma isoform 1 [Mus musculus]	NP_035473	Sec61g
TRINITY_DN346673_c2_g1_i1	female	male	696.352	1806.26	1251.3	-1.28385	-2.43487990608102	0.33126	-3.87565	0.000106339	0.00793462	ref|NP_848478.2| histone-lysine N-methyltransferase SETMAR isoform 1 [Mus musculus]	NP_848478	Setmar
TRINITY_DN349989_c2_g1_i2	female	male	1210.93	3559.6	2385.27	-1.42606	-2.6871259715716	0.368963	-3.86506	0.000111061	0.00824185	dbj|BAC34681.1| unnamed protein product, partial [Mus musculus]	BAC34681	F8
TRINITY_DN289766_c0_g1_i2	female	male	1212.29	3059.09	2135.69	-1.2517	-2.38121159085464	0.323878	-3.86472	0.000111218	0.00824453	ref|NP_001107026.1| nudC domain-containing protein 1 isoform 2 [Mus musculus]	NP_001107026	Nudcd1
TRINITY_DN271566_c0_g1_i3	female	male	46.495	445.964	246.229	-2.31378	-4.9718508438255	0.600323	-3.85423	0.000116093	0.00855938	ref|NP_062298.1| glucosamine 6-phosphate N-acetyltransferase [Mus musculus]	NP_062298	Gnpnat1
TRINITY_DN348657_c4_g1_i1	female	male	1543.53	3748.57	2646.05	-1.20506	-2.30547529946049	0.31318	-3.84784	0.000119166	0.00874802	ref|NP_001028366.1| general transcription factor 3C polypeptide 3 [Mus musculus]	NP_001028366	Gtf3c3
TRINITY_DN346066_c0_g1_i2	female	male	4742.79	9573.58	7158.18	-0.975139	-1.96583072837063	0.2541	-3.83761	0.000124236	0.00908111	ref|NP_076054.1| exportin-2 [Mus musculus]	NP_076054	Cse1l
TRINITY_DN347457_c5_g2_i5	female	male	89.7369	966.336	528.037	-2.35138	-5.10311090536285	0.613601	-3.83209	0.000127058	0.00926746	ref|XP_006526451.1| PREDICTED: casein kinase I isoform X7 [Mus musculus]	XP_006526451	Csnk1a1
TRINITY_DN350496_c2_g1_i8	female	male	2824.7	6125.11	4474.91	-1.0655	-2.0928915244931	0.278714	-3.82291	0.000131886	0.00957714	ref|XP_017176604.1| PREDICTED: zinc finger protein 655 isoform X2 [Mus musculus]	XP_017176604	Zfp655
TRINITY_DN335541_c0_g1_i1	female	male	286.097	1083.81	684.952	-1.68076	-3.20597374114514	0.440816	-3.81284	0.000137377	0.00992448	ref|NP_080396.2| carnosine N-methyltransferase [Mus musculus]	NP_080396	Carnmt1
TRINITY_DN345035_c1_g3_i5	female	male	194.825	604.852	399.839	-1.48115	-2.79171260337099	0.389183	-3.80579	0.000141352	0.0101471	ref|NP_001041669.1| zinc finger protein 455 [Mus musculus]	NP_001041669	Zfp455
TRINITY_DN352206_c14_g1_i2	female	male	1566.75	4684.92	3125.83	-1.4405	-2.71413979613745	0.378488	-3.80592	0.00014128	0.0101471	ref|XP_006510903.1| PREDICTED: cytoplasmic protein NCK1 isoform X1 [Mus musculus]	XP_006510903	Nck1
TRINITY_DN352635_c23_g1_i3	female	male	2203.78	5810.2	4006.99	-1.30006	-2.46239922207437	0.341641	-3.80535	0.000141604	0.0101491	ref|NP_079719.1| RNA-binding protein PNO1 [Mus musculus]	NP_079719	Pno1
TRINITY_DN351533_c5_g1_i1	female	male	71.8415	638.903	355.372	-2.26081	-4.79261853081424	0.596377	-3.79091	0.000150094	0.0106607	ref|NP_032429.1| integrin beta-1-binding protein 1 [Mus musculus]	NP_032429	Itgb1bp1
TRINITY_DN174665_c0_g1_i2	female	male	51.4839	1282.01	666.747	-2.48643	-5.60389341406378	0.659105	-3.77243	0.000161662	0.011324	ref|NP_033844.1| asialoglycoprotein receptor 1 isoform a [Mus musculus]	NP_033844	Asgr1
TRINITY_DN348990_c0_g1_i2	female	male	131.549	5865.58	2998.57	-2.50795	-5.68809517189669	0.666009	-3.76564	0.000166126	0.0115956	ref|NP_031859.1| decorin preproprotein [Mus musculus]	NP_031859	Dcn
TRINITY_DN322338_c0_g1_i5	female	male	174.048	497.948	335.998	-1.38945	-2.61979248548503	0.369292	-3.76247	0.000168242	0.0117313	ref|NP_001152977.1| tumor necrosis factor ligand superfamily member 13 isoform 2 [Mus musculus]	NP_001152977	Tnfsf13
TRINITY_DN352377_c0_g3_i8	female	male	43.9103	261.334	152.622	-2.0309	-4.08658724472383	0.542322	-3.74482	0.000180525	0.0124351	ref|NP_077160.1| glutathione peroxidase 7 precursor [Mus musculus]	NP_077160	Gpx7
TRINITY_DN318614_c2_g1_i4	female	male	3244.97	6894.25	5069.61	-1.03786	-2.0531787982082	0.277663	-3.73783	0.000185614	0.0127213	ref|NP_001019306.2| kelch repeat and BTB domain-containing protein 7 [Mus musculus]	NP_001019306	Kbtbd7
TRINITY_DN340027_c0_g2_i6	female	male	529.82	2381.17	1455.5	-1.82185	-3.53533110151701	0.48771	-3.73551	0.000187334	0.0128263	gb|EDL12147.1| mCG145184, partial [Mus musculus]	EDL12147	NA
TRINITY_DN321939_c2_g1_i2	female	male	1019.94	2453.17	1736.56	-1.18855	-2.27922902185394	0.319779	-3.71677	0.000201783	0.0136781	ref|XP_011249143.1| PREDICTED: zinc finger protein 719 isoform X2 [Mus musculus]	XP_011249143	Zfp719
TRINITY_DN349356_c15_g1_i4	female	male	98.5047	302.497	200.501	-1.46356	-2.75787607520809	0.394536	-3.70956	0.000207618	0.0140317	ref|NP_034452.3| dihydroxyacetone phosphate acyltransferase [Mus musculus]	NP_034452	Gnpat
TRINITY_DN352259_c5_g1_i5	female	male	101.443	373.798	237.62	-1.64275	-3.12259561424192	0.443136	-3.70709	0.000209652	0.0141142	ref|NP_001292061.1| predicted gene 14296 isoform 1 [Mus musculus]	NP_001292061	Gm14296
TRINITY_DN345887_c1_g2_i3	female	male	566.684	1755.89	1161.29	-1.47181	-2.77370097096552	0.397026	-3.70709	0.000209653	0.0141142	ref|NP_001280242.1| nucleoside diphosphate kinase 7 isoform 1 [Mus musculus]	NP_001280242	Nme7
TRINITY_DN352609_c13_g1_i8	female	male	1362.17	3496.88	2429.52	-1.26425	-2.40201720047934	0.341065	-3.70677	0.000209923	0.0141175	ref|NP_081367.1| nucleoporin NUP53 isoform 1 [Mus musculus]	NP_081367	Nup35
TRINITY_DN348190_c10_g2_i3	female	male	260.523	728.6	494.561	-1.36048	-2.56771242214762	0.368428	-3.69267	0.000221908	0.014798	gb|AAH03922.1| Suz12 protein, partial [Mus musculus]	AAH03922	Suz12
TRINITY_DN352299_c4_g1_i3	female	male	402.823	950.488	676.655	-1.165	-2.24232762226706	0.315497	-3.69257	0.000221997	0.014798	ref|NP_034904.2| methyl-CpG-binding domain protein 4 [Mus musculus]	NP_034904	Mbd4
TRINITY_DN339734_c1_g1_i5	female	male	1671.89	8780.73	5226.31	-1.93395	-3.82100223880282	0.523891	-3.69152	0.000222921	0.0148451	ref|XP_006519290.1| PREDICTED: sacsin isoform X2 [Mus musculus]	XP_006519290	Sacs
TRINITY_DN346931_c1_g1_i12	female	male	1172.01	2608.28	1890.15	-1.09428	-2.13506752032955	0.296497	-3.6907	0.000223638	0.0148783	ref|XP_006498315.1| PREDICTED: phosducin-like protein isoform X1 [Mus musculus]	XP_006498315	Pdcl
TRINITY_DN352153_c1_g1_i7	female	male	1445.08	4349.73	2897.4	-1.43949	-2.71224165635277	0.390331	-3.68786	0.000226152	0.0150162	ref|XP_006517844.1| PREDICTED: small integral membrane protein 15 isoform X1 [Mus musculus]	XP_006517844	Smim15
TRINITY_DN351370_c0_g1_i7	female	male	221.116	880.842	550.979	-1.71251	-3.2772952580446	0.464435	-3.68729	0.000226653	0.0150348	ref|NP_062424.1| tyrosyl-DNA phosphodiesterase 2 [Mus musculus]	NP_062424	Tdp2
TRINITY_DN352621_c4_g1_i1	female	male	151.363	413.523	282.443	-1.33359	-2.52028702392465	0.361956	-3.68439	0.00022925	0.0151628	ref|NP_080579.1| alkylated DNA repair protein alkB homolog 8 [Mus musculus]	NP_080579	Alkbh8
TRINITY_DN343184_c0_g3_i9	female	male	1057.41	5759.26	3408.33	-1.95708	-3.88274507241662	0.531742	-3.6805	0.000232776	0.0153364	ref|NP_001013807.2| aldo-keto reductase family 1, member C19 [Mus musculus]	NP_001013807	Akr1c19
TRINITY_DN324486_c1_g1_i7	female	male	6491.96	17254.6	11873.3	-1.30275	-2.4669951083307	0.354103	-3.67903	0.000234123	0.0154102	ref|NP_032099.1| gamma-aminobutyric acid receptor subunit gamma-2 isoform 1 precursor [Mus musculus]	NP_032099	Gabrg2
TRINITY_DN331212_c6_g1_i5	female	male	32.7011	216.167	124.434	-2.07419	-4.21107728434837	0.564008	-3.67759	0.000235448	0.0154798	dbj|BAE28456.1| unnamed protein product, partial [Mus musculus]	BAE28456	Gcc2
TRINITY_DN346946_c2_g1_i3	female	male	6826.84	17018.4	11922.6	-1.22917	-2.34432816824053	0.334257	-3.67733	0.000235686	0.0154798	ref|NP_031856.1| acyl-CoA-binding protein isoform 2 [Mus musculus]	NP_031856	Dbi
TRINITY_DN352192_c3_g1_i23	female	male	1963.46	4885.9	3424.68	-1.22711	-2.34097008576913	0.333828	-3.67586	0.000237045	0.0155426	ref|NP_079770.2| V-type proton ATPase subunit C 1 [Mus musculus]	NP_079770	Atp6v1c1
TRINITY_DN349179_c2_g2_i5	female	male	174.19	520.657	347.424	-1.43003	-2.69452457935638	0.3892	-3.67428	0.000238519	0.0156091	ref|XP_011240136.1| PREDICTED: stabilizer of axonemal microtubules 2 isoform X2 [Mus musculus]	XP_011240136	Saxo2
TRINITY_DN329858_c0_g1_i1	female	male	2499.45	6390.53	4444.99	-1.25824	-2.39203272675617	0.342516	-3.67351	0.000239239	0.0156412	ref|XP_006511509.1| PREDICTED: uncharacterized protein LOC71640 isoform X1 [Mus musculus]	XP_006511509	Zfp949
TRINITY_DN352546_c8_g1_i2	female	male	1312.91	3405.47	2359.19	-1.27475	-2.41957479474614	0.347086	-3.67273	0.000239976	0.0156594	ref|NP_062511.2| zinc finger protein 386 (Kruppel-like) isoform b [Mus musculus]	NP_062511	Zfp386
TRINITY_DN351819_c5_g1_i8	female	male	76.8877	372.925	224.906	-1.86924	-3.65340545523938	0.509235	-3.67069	0.000241898	0.0157395	ref|NP_031409.2| short-chain specific acyl-CoA dehydrogenase, mitochondrial precursor [Mus musculus]	NP_031409	Acads
TRINITY_DN349039_c2_g1_i2	female	male	823.221	2793.52	1808.37	-1.56044	-2.94942848201021	0.425326	-3.66879	0.000243697	0.0158264	ref|NP_067504.2| serine/threonine-protein phosphatase 2A regulatory subunit B'' subunit gamma [Mus musculus]	NP_067504	Ppp2r3c
TRINITY_DN340524_c4_g1_i1	female	male	103.284	560.506	331.895	-1.9523	-3.86991652650873	0.532611	-3.66553	0.000246827	0.0160144	ref|XP_006506632.1| PREDICTED: EKC/KEOPS complex subunit Tprkb isoform X1 [Mus musculus]	XP_006506632	Tprkb
TRINITY_DN332004_c0_g1_i8	female	male	1298.15	4144.97	2721.56	-1.49845	-2.82538078510304	0.409677	-3.65762	0.000254563	0.0164069	ref|NP_080258.1| tetraspanin-31 [Mus musculus]	NP_080258	Tspan31
TRINITY_DN331411_c8_g1_i1	female	male	2373.76	6693.34	4533.55	-1.36677	-2.57893395496685	0.374033	-3.65415	0.000258031	0.0165834	ref|NP_001034604.1| ADP-ribosylation factor-like protein 4A [Mus musculus]	NP_001034604	Arl4a
TRINITY_DN348240_c0_g1_i2	female	male	180.725	549.404	365.065	-1.44605	-2.72461932446283	0.397325	-3.63948	0.000273192	0.0174262	ref|XP_011236744.1| PREDICTED: inositol polyphosphate 1-phosphatase isoform X1 [Mus musculus]	XP_011236744	Inpp1
TRINITY_DN350076_c4_g1_i5	female	male	1381.17	3022.02	2201.6	-1.07158	-2.10173230973649	0.294552	-3.63799	0.000274772	0.0175106	gb|EDL93086.1| rCG22046 [Rattus norvegicus]	EDL93086	NA
TRINITY_DN346629_c0_g1_i16	female	male	3087.44	8432.03	5759.74	-1.33008	-2.51417015265267	0.366847	-3.62572	0.000288159	0.0182315	ref|NP_075373.1| vacuolar protein sorting-associated protein 35 [Mus musculus]	NP_075373	Vps35
TRINITY_DN371437_c0_g1_i1	female	male	212.625	571.589	392.107	-1.31196	-2.48279462887932	0.362439	-3.61982	0.000294809	0.0185275	ref|NP_848504.2| zinc finger protein 867 [Mus musculus]	NP_848504	Zfp867
TRINITY_DN338986_c0_g1_i3	female	male	110.706	375.076	242.891	-1.55407	-2.93643813419244	0.429651	-3.61704	0.000297986	0.0186583	gb|EDL05752.1| mCG140705, isoform CRA_a, partial [Mus musculus]	EDL05752	NA
TRINITY_DN347867_c0_g1_i12	female	male	773.546	2081.98	1427.76	-1.31337	-2.48521042285553	0.363252	-3.61559	0.000299668	0.0187465	ref|XP_006516397.1| PREDICTED: snRNA-activating protein complex subunit 1 isoform X1 [Mus musculus]	XP_006516397	Snapc1
TRINITY_DN349256_c1_g1_i6	female	male	292.901	955.323	624.112	-1.51654	-2.8610433117747	0.419679	-3.61357	0.000302007	0.0188064	ref|NP_001298065.1| kelch-like protein 12 isoform 1 [Mus musculus]	NP_001298065	Klhl12
TRINITY_DN351970_c2_g1_i3	female	male	272.695	730.768	501.731	-1.3077	-2.47546603718955	0.362695	-3.60551	0.000311545	0.0193121	ref|NP_001243422.1| uncharacterized protein LOC70081 [Mus musculus]	NP_001243422	Zfp995
TRINITY_DN290486_c0_g1_i5	female	male	376.4	1200.32	788.359	-1.49247	-2.81370784232936	0.414249	-3.60284	0.000314758	0.0194711	ref|NP_081204.2| fucose mutarotase isoform 1 [Mus musculus]	NP_081204	Fuom
TRINITY_DN352262_c17_g1_i4	female	male	720.747	1896.54	1308.64	-1.2876	-2.44122231477393	0.35755	-3.60118	0.000316774	0.019565	gb|EDL06740.1| transmembrane protein 126A, isoform CRA_b [Mus musculus]	EDL06740	Tmem126a
TRINITY_DN346859_c0_g1_i6	female	male	60.4134	374.463	217.438	-2.01877	-4.05238260676556	0.560861	-3.59942	0.000318933	0.0196798	ref|XP_011242603.1| PREDICTED: serpin B6 isoform X1 [Mus musculus]	XP_011242603	Serpinb6a
TRINITY_DN332014_c3_g1_i2	female	male	1032.34	25361.7	13197	-2.37748	-5.19627262688504	0.66253	-3.58848	0.00033261	0.0203403	ref|NP_031859.1| decorin preproprotein [Mus musculus]	NP_031859	Dcn
TRINITY_DN334744_c0_g1_i3	female	male	116.229	341.243	228.736	-1.40464	-2.64751814703756	0.392037	-3.58293	0.000339758	0.0207285	ref|NP_851783.2| zinc finger protein 120 isoform 1 precursor [Mus musculus]	NP_851783	Zfp120
TRINITY_DN347662_c6_g1_i7	female	male	53.9741	214.653	134.314	-1.69198	-3.23100471516265	0.473472	-3.57356	0.000352156	0.0214202	ref|NP_080344.2| mediator of RNA polymerase II transcription subunit 31 [Mus musculus]	NP_080344	Med31
TRINITY_DN341025_c4_g1_i1	female	male	448.964	1409.28	929.121	-1.47269	-2.77538209654374	0.412469	-3.57042	0.000356416	0.0216214	ref|NP_542366.1| eukaryotic translation initiation factor 3 subunit H [Mus musculus]	NP_542366	Eif3h
TRINITY_DN351491_c0_g1_i5	female	male	270.815	1680.97	975.894	-2.01286	-4.03581504630195	0.563811	-3.5701	0.00035685	0.0216285	ref|NP_065586.3| acid sphingomyelinase-like phosphodiesterase 3a precursor [Mus musculus]	NP_065586	Smpdl3a
TRINITY_DN347929_c8_g1_i3	female	male	3183.68	9111.32	6147.5	-1.37668	-2.59669228515529	0.386409	-3.56274	0.000366999	0.0221844	ref|NP_061288.2| rab proteins geranylgeranyltransferase component A 1 [Mus musculus]	NP_061288	Chm
TRINITY_DN352683_c24_g1_i6	female	male	2121.15	5505.23	3813.19	-1.26936	-2.41054123691285	0.356817	-3.55744	0.000374483	0.0225169	ref|NP_080251.3| dynein light chain Tctex-type 3 [Mus musculus]	NP_080251	Dynlt3
TRINITY_DN341094_c0_g1_i6	female	male	845.899	3637.17	2241.54	-1.75703	-3.38002683143515	0.494255	-3.55492	0.000378097	0.0226942	ref|NP_033770.2| angiopoietin-1 isoform 1 precursor [Mus musculus]	NP_033770	Angpt1
TRINITY_DN329657_c0_g1_i2	female	male	460.171	7097	3778.59	-2.31251	-4.96745749902249	0.650824	-3.5532	0.000380576	0.0228228	ref|XP_014698121.1| PREDICTED: 40S ribosomal protein S17 [Equus asinus] >gi|1048484920|ref|XP_017503385.1| PREDICTED: 40S ribosomal protein S17 [Manis javanica] >gi|148675003|gb|EDL06950.1| mCG15301, isoform CRA_d [Mus musculus] >gi|149018834|gb|EDL77475.1| rCG62923, partial [Rattus norvegicus] >gi|149057358|gb|EDM08681.1| rCG24688, isoform CRA_c [Rattus norvegicus] >gi|149057359|gb|EDM08682.1| r…	XP_014698121	NA
TRINITY_DN352182_c10_g1_i17	female	male	460.171	7097	3778.59	-2.31251	-4.96745749902249	0.650824	-3.5532	0.000380576	0.0228228	ref|XP_014698121.1| PREDICTED: 40S ribosomal protein S17 [Equus asinus] >gi|1048484920|ref|XP_017503385.1| PREDICTED: 40S ribosomal protein S17 [Manis javanica] >gi|148675003|gb|EDL06950.1| mCG15301, isoform CRA_d [Mus musculus] >gi|149018834|gb|EDL77475.1| rCG62923, partial [Rattus norvegicus] >gi|149057358|gb|EDM08681.1| rCG24688, isoform CRA_c [Rattus norvegicus] >gi|149057359|gb|EDM08682.1| r…	XP_014698121	NA
TRINITY_DN351472_c4_g1_i4	female	male	104.38	499.88	302.13	-1.83798	-3.57509671052979	0.517729	-3.55009	0.000385102	0.0230537	ref|XP_011237272.1| PREDICTED: ribonuclease P protein subunit p38 isoform X1 [Mus musculus]	XP_011237272	Rpp38
TRINITY_DN323536_c0_g1_i7	female	male	795.042	5202.37	2998.7	-2.03487	-4.09786231861453	0.574375	-3.54276	0.000395969	0.0235582	ref|NP_001273299.1| growth hormone receptor isoform 1 precursor [Mus musculus]	NP_001273299	Ghr
TRINITY_DN342245_c10_g1_i5	female	male	706.828	2675.59	1691.21	-1.64765	-3.13323433914326	0.465416	-3.54017	0.000399869	0.0236879	ref|NP_032638.2| CDK-activating kinase assembly factor MAT1 [Mus musculus]	NP_032638	Mnat1
TRINITY_DN347563_c2_g1_i8	female	male	32.7682	360.37	196.569	-2.23591	-4.71058758941557	0.631903	-3.53837	0.000402603	0.0238085	ref|NP_033419.1| troponin C, slow skeletal and cardiac muscles [Mus musculus]	NP_033419	Tnnc1
TRINITY_DN352616_c7_g1_i9	female	male	1628.79	5374.84	3501.81	-1.51954	-2.8669980453815	0.429814	-3.53534	0.000407247	0.0240622	ref|NP_778249.1| high mobility group nucleosome-binding domain-containing protein 3 isoform Hmgn3b [Mus musculus]	NP_778249	Hmgn3
TRINITY_DN330454_c0_g1_i4	female	male	193.879	780.259	487.069	-1.69853	-3.24568967419542	0.48088	-3.53212	0.00041224	0.024273	ref|NP_033323.2| transcription elongation factor SPT6 [Mus musculus]	NP_033323	Supt6
TRINITY_DN350811_c0_g1_i5	female	male	77.9752	364.626	221.301	-1.81561	-3.52007304616304	0.514092	-3.53167	0.000412941	0.0242933	ref|NP_034641.1| interferon gamma receptor 1 precursor [Mus musculus]	NP_034641	Ifngr1
TRINITY_DN318598_c2_g1_i4	female	male	976.098	2889.71	1932.9	-1.41008	-2.65751561729817	0.399317	-3.53122	0.000413642	0.0243135	ref|XP_017175070.1| PREDICTED: testis-specific gene 10 protein isoform X10 [Mus musculus]	XP_017175070	Tsga10
TRINITY_DN352244_c4_g2_i3	female	male	1601.52	5265.91	3433.71	-1.51542	-2.85881520187421	0.429252	-3.53037	0.000414985	0.0243295	ref|XP_006539102.1| PREDICTED: proline-rich nuclear receptor coactivator 2 isoform X1 [Mus musculus]	XP_006539102	Pnrc2
TRINITY_DN344829_c3_g1_i2	female	male	3480.46	8569.5	6024.98	-1.20796	-2.31010843915449	0.34216	-3.5304	0.000414933	0.0243295	ref|XP_011242582.1| PREDICTED: geranylgeranyl pyrophosphate synthase isoform X1 [Mus musculus]	XP_011242582	Ggps1
TRINITY_DN338804_c11_g2_i6	female	male	167.952	433.806	300.879	-1.26132	-2.39714291262694	0.358599	-3.51734	0.000435895	0.0252539	ref|NP_783593.1| histone H2A type 2-C [Mus musculus]	NP_783593	Hist2h2ac
TRINITY_DN352515_c23_g2_i2	female	male	932.54	2148.68	1540.61	-1.12973	-2.18818299355472	0.321161	-3.51765	0.000435384	0.0252539	ref|XP_006519558.1| PREDICTED: calcium-binding protein 39-like isoform X1 [Mus musculus]	XP_006519558	Cab39l
TRINITY_DN333901_c2_g1_i1	female	male	175.669	713.089	444.379	-1.70421	-3.25851394259483	0.484664	-3.51628	0.000437638	0.0253306	ref|NP_666353.1| thyrotropin-releasing hormone-degrading ectoenzyme [Mus musculus]	NP_666353	Trhde
TRINITY_DN331212_c6_g1_i9	female	male	365.505	894.828	630.167	-1.20112	-2.29918191668559	0.341807	-3.51403	0.000441358	0.0255242	ref|NP_001159690.1| zinc finger protein 712 [Mus musculus]	NP_001159690	Zfp712
TRINITY_DN345805_c3_g1_i2	female	male	135.756	519.552	327.654	-1.65181	-3.14227476398548	0.4705	-3.51076	0.000446834	0.0257971	ref|XP_006509214.1| PREDICTED: protein Hook homolog 3 isoform X4 [Mus musculus]	XP_006509214	Hook3
TRINITY_DN351265_c7_g1_i3	female	male	128.268	472.418	300.343	-1.62035	-3.07449401844844	0.461593	-3.51034	0.000447528	0.0258073	ref|NP_031927.2| sphingosine 1-phosphate receptor 1 [Mus musculus]	NP_031927	S1pr1
TRINITY_DN352461_c1_g2_i3	female	male	1247.92	3029.63	2138.77	-1.1908	-2.28278597893663	0.33926	-3.50998	0.000448148	0.0258073	gb|EDL92951.1| rCG22113 [Rattus norvegicus]	EDL92951	NA
TRINITY_DN332577_c57_g1_i2	female	male	5837.11	15318.5	10577.8	-1.27886	-2.42647561208713	0.364341	-3.51007	0.000447989	0.0258073	ref|NP_001275546.1| glutathione S-transferase A3 isoform b [Mus musculus]	NP_001275546	Gsta3
TRINITY_DN425858_c3_g1_i3	female	male	2191.05	4933	3562.02	-1.10197	-2.14647028686336	0.314356	-3.50547	0.000455794	0.0261152	ref|NP_001106845.1| molybdopterin synthase sulfur carrier subunit isoform Mocs2B [Mus musculus]	NP_001106845	Mocs2
TRINITY_DN337073_c0_g1_i2	female	male	1201.98	2482.66	1842.32	-0.996618	-1.9953171597402	0.28457	-3.50219	0.000461448	0.0263726	ref|NP_080067.1| transmembrane protein 223 [Mus musculus]	NP_080067	Tmem223
TRINITY_DN348827_c12_g1_i3	female	male	132.255	404.004	268.129	-1.43738	-2.7082915956538	0.411234	-3.4953	0.000473537	0.0269505	ref|NP_808251.1| gamma-secretase subunit APH-1B [Mus musculus]	NP_808251	Aph1b
TRINITY_DN334517_c0_g1_i2	female	male	219.036	613.078	416.057	-1.348	-2.5455877337815	0.385993	-3.49229	0.000478903	0.0271877	ref|XP_011247286.1| PREDICTED: zinc finger protein 867 isoform X1 [Mus musculus]	XP_011247286	Zfp867
TRINITY_DN331212_c6_g1_i8	female	male	2342.91	4750.67	3546.79	-0.973308	-1.96333758018585	0.278686	-3.49249	0.000478547	0.0271877	ref|NP_082564.3| cullin-4B [Mus musculus]	NP_082564	Cul4b
TRINITY_DN335935_c3_g1_i3	female	male	251.04	648.984	450.012	-1.26024	-2.39535190802164	0.361007	-3.4909	0.000481403	0.0273069	ref|XP_006531046.1| PREDICTED: zinc finger protein 791 isoform X1 [Mus musculus]	XP_006531046	Zfp791
TRINITY_DN352242_c0_g1_i4	female	male	55.6245	212.808	134.216	-1.64685	-3.13148820081725	0.472112	-3.48825	0.000486184	0.0275238	ref|XP_011248907.1| PREDICTED: carcinoembryonic antigen-related cell adhesion molecule 16 isoform X1 [Mus musculus]	XP_011248907	Ceacam16
TRINITY_DN331186_c3_g1_i4	female	male	548.471	1336.73	942.6	-1.19343	-2.28696394467937	0.342447	-3.48502	0.000492101	0.0277749	dbj|BAE37676.1| unnamed protein product, partial [Mus musculus]	BAE37676	NA
TRINITY_DN352244_c4_g1_i7	female	male	9.56797	197.709	103.638	-2.30131	-4.92906253297588	0.660851	-3.48235	0.000497038	0.0279841	ref|NP_033878.1| BET1 homolog [Mus musculus]	NP_033878	Bet1
TRINITY_DN336396_c0_g1_i5	female	male	2201.76	5027.54	3614.65	-1.11784	-2.1702215369715	0.321031	-3.48204	0.000497608	0.027993	ref|NP_663590.3| electron transfer flavoprotein subunit alpha, mitochondrial [Mus musculus]	NP_663590	Etfa
TRINITY_DN338411_c0_g1_i1	female	male	3688.79	9414.85	6551.82	-1.24622	-2.37218782654388	0.358112	-3.47997	0.000501479	0.028141	ref|XP_006495535.1| PREDICTED: acyl-protein thioesterase 1 isoform X2 [Mus musculus]	XP_006495535	Lypla1
TRINITY_DN160628_c0_g1_i4	female	male	171.062	466.568	318.815	-1.31902	-2.49497030017967	0.379099	-3.47936	0.000502606	0.0281811	ref|NP_001186117.1| sorting nexin-5 [Mus musculus]	NP_001186117	Snx5
TRINITY_DN351468_c0_g1_i1	female	male	411.007	1242.49	826.749	-1.42687	-2.6886303649925	0.41029	-3.47771	0.00050571	0.0283085	ref|XP_011246891.1| PREDICTED: histone demethylase UTY isoform X14 [Mus musculus]	XP_011246891	Uty
TRINITY_DN323620_c0_g1_i1	female	male	419.517	936.735	678.126	-1.09076	-2.12986536149635	0.31386	-3.47532	0.000510251	0.0284459	ref|NP_848479.1| snRNA-activating protein complex subunit 1 [Mus musculus]	NP_848479	Snapc1
TRINITY_DN332300_c0_g1_i2	female	male	236.293	718.551	477.422	-1.43266	-2.69943367640125	0.412502	-3.47309	0.000514503	0.0286055	ref|XP_011245790.1| PREDICTED: kelch-like protein 13 isoform X2 [Mus musculus]	XP_011245790	Klhl13
TRINITY_DN351399_c8_g1_i1	female	male	186.783	545.843	366.313	-1.39179	-2.62403522536858	0.401199	-3.46907	0.000522268	0.0289264	ref|XP_006524139.1| PREDICTED: zinc finger protein 758 isoform X2 [Mus musculus]	XP_006524139	Zfp758
TRINITY_DN340781_c5_g2_i5	female	male	99.1726	300.729	199.951	-1.43084	-2.6960413280631	0.412837	-3.46588	0.000528501	0.0292242	dbj|BAC26307.1| unnamed protein product [Mus musculus]	BAC26307	Cntln
TRINITY_DN276552_c0_g1_i2	female	male	261.801	761.641	511.721	-1.38675	-2.61489345968186	0.400306	-3.46423	0.00053175	0.0293799	ref|XP_017173735.1| PREDICTED: zinc finger protein 950 isoform X1 [Mus musculus]	XP_017173735	Zfp950
TRINITY_DN349384_c0_g2_i9	female	male	76.5157	2084.05	1080.28	-2.30473	-4.94074425056095	0.665434	-3.4635	0.000533205	0.0294364	ref|NP_033375.1| indolethylamine N-methyltransferase [Mus musculus]	NP_033375	Inmt
TRINITY_DN351347_c2_g1_i8	female	male	1229.78	2798.76	2014.27	-1.11274	-2.16255819414829	0.321579	-3.46024	0.000539702	0.0296989	ref|NP_001273085.1| zinc finger protein 322 [Mus musculus]	NP_001273085	Zfp322a
TRINITY_DN146181_c2_g2_i1	female	male	108.044	353.39	230.717	-1.50236	-2.83306471064023	0.434443	-3.45814	0.000543929	0.0298519	ref|XP_006504121.1| PREDICTED: phosphoglucomutase-1 isoform X3 [Mus musculus]	XP_006504121	Pgm1
TRINITY_DN352432_c5_g1_i9	female	male	225.37	4144.66	2185.01	-2.27678	-4.84594586750745	0.659546	-3.45204	0.00055637	0.0303222	ref|NP_001038212.1| zinc finger protein 68 isoform b [Mus musculus]	NP_001038212	Zfp68
TRINITY_DN349025_c3_g1_i4	female	male	466.903	4124.86	2295.88	-2.12949	-4.37562888364674	0.619158	-3.43933	0.000583149	0.0315795	gb|EDL86434.1| rCG56744 [Rattus norvegicus]	EDL86434	NA
TRINITY_DN314914_c2_g1_i1	female	male	216.919	683.995	450.457	-1.46615	-2.76284300846722	0.426889	-3.43451	0.000593625	0.0319991	ref|NP_001035219.2| transmembrane protein 141 isoform 1 [Mus musculus]	NP_001035219	Tmem141
TRINITY_DN336046_c4_g1_i1	female	male	103.465	341.807	222.636	-1.50939	-2.84688916260193	0.4398	-3.43198	0.000599184	0.0322683	ref|XP_017174889.1| PREDICTED: zinc finger protein 431-like isoform X1 [Mus musculus]	XP_017174889	LOC105244402
TRINITY_DN346000_c1_g1_i2	female	male	1365.27	3847.66	2606.47	-1.3507	-2.55036331934863	0.394054	-3.42771	0.000608694	0.0326001	ref|NP_067412.1| uncharacterized protein C14orf119 homolog [Mus musculus]	NP_067412	1700123O20Rik
TRINITY_DN339207_c5_g1_i1	female	male	1552.57	3722.41	2637.49	-1.17238	-2.25383640951681	0.342492	-3.42309	0.000619127	0.0330549	ref|XP_006516274.1| PREDICTED: mediator of RNA polymerase II transcription subunit 6 isoform X1 [Mus musculus]	XP_006516274	Med6
TRINITY_DN349439_c5_g1_i1	female	male	1177.86	3685.26	2431.56	-1.45576	-2.74300501528715	0.425703	-3.41966	0.000627003	0.0333969	ref|XP_006505019.1| PREDICTED: protection of telomeres protein 1 isoform X1 [Mus musculus]	XP_006505019	Pot1a
TRINITY_DN344897_c3_g1_i2	female	male	131.349	5761.24	2946.3	-2.27842	-4.85145004696256	0.667133	-3.41524	0.000637265	0.033785	ref|NP_034060.2| collagen alpha-1(III) chain preproprotein [Mus musculus]	NP_034060	Col3a1
TRINITY_DN335870_c2_g2_i2	female	male	131.015	415.899	273.457	-1.46941	-2.76909006441604	0.430487	-3.41337	0.000641636	0.0339375	ref|XP_017170893.1| PREDICTED: uncharacterized protein LOC13999 isoform X1 [Mus musculus]	XP_017170893	Gm14288
TRINITY_DN341418_c4_g1_i7	female	male	177.329	496.8	337.064	-1.34225	-2.53547147563547	0.393349	-3.41238	0.000643987	0.0339377	ref|XP_006503489.1| PREDICTED: intraflagellar transport protein 25 homolog isoform X2 [Mus musculus]	XP_006503489	Hspb11
TRINITY_DN335119_c4_g1_i5	female	male	1201.29	3644.09	2422.69	-1.42492	-2.68499001482399	0.41758	-3.41232	0.000644118	0.0339377	ref|NP_598548.1| 60S ribosomal export protein NMD3 [Mus musculus]	NP_598548	Nmd3
TRINITY_DN348950_c4_g1_i11	female	male	4504.96	13931.5	9218.23	-1.44391	-2.72057074434998	0.4231	-3.41269	0.000643242	0.0339377	ref|NP_079979.2| transcription elongation factor A protein-like 8 [Mus musculus]	NP_079979	Tceal8
TRINITY_DN351822_c2_g1_i1	female	male	3095.37	8602.94	5849.15	-1.33446	-2.52180419808221	0.391213	-3.41107	0.000647073	0.03404	gb|EDL88524.1| rap2 interacting protein x, isoform CRA_e [Rattus norvegicus] >gi|149033729|gb|EDL88525.1| rap2 interacting protein x, isoform CRA_e [Rattus norvegicus]	EDL88524	Rufy3
TRINITY_DN302123_c1_g1_i2	female	male	258.377	656.869	457.623	-1.23823	-2.35908934121002	0.363139	-3.4098	0.000650115	0.0341473	ref|XP_017174877.1| PREDICTED: zinc finger protein 120-like isoform X2 [Mus musculus]	XP_017174877	Gm10130
TRINITY_DN349913_c4_g1_i22	female	male	877.203	9788.38	5332.79	-2.17865	-4.52729078203708	0.64002	-3.40403	0.000663994	0.0348226	ref|NP_077717.1| fatty acid-binding protein, adipocyte [Mus musculus]	NP_077717	Fabp4
TRINITY_DN343950_c3_g2_i11	female	male	228.099	1483.81	855.957	-1.98851	-3.96825835499189	0.58529	-3.39747	0.000680117	0.0355042	ref|NP_001103098.1| cyclin-dependent kinase 12 isoform 2 [Mus musculus]	NP_001103098	Cdk12
TRINITY_DN352375_c3_g2_i2	female	male	973.534	2569.71	1771.62	-1.27855	-2.42595374626646	0.376466	-3.39619	0.000683305	0.035643	ref|NP_031856.1| acyl-CoA-binding protein isoform 2 [Mus musculus]	NP_031856	Dbi
TRINITY_DN350305_c8_g1_i5	female	male	102.063	278.241	190.152	-1.31337	-2.48520585792574	0.387096	-3.39287	0.000691645	0.0359957	ref|XP_017170776.1| PREDICTED: zinc finger protein 120-like [Mus musculus]	XP_017170776	Gm32719
TRINITY_DN350858_c3_g1_i14	female	male	950.445	2147.58	1549.01	-1.10139	-2.14561277618777	0.324655	-3.39249	0.000692608	0.0360183	ref|NP_001121568.1| probable cation-transporting ATPase 13A3 isoform 1 [Mus musculus]	NP_001121568	Atp13a3
TRINITY_DN347488_c2_g1_i8	female	male	4872.21	14282.6	9577.38	-1.38792	-2.61701861428696	0.409778	-3.38701	0.000706576	0.0365771	ref|NP_081691.2| transmembrane protein 70, mitochondrial isoform 1 [Mus musculus]	NP_081691	Tmem70
TRINITY_DN347875_c0_g1_i13	female	male	136.567	397.178	266.872	-1.37894	-2.60077198536097	0.407172	-3.38663	0.000707572	0.0366009	ref|XP_006528028.1| PREDICTED: zinc finger X-chromosomal protein isoform X1 [Mus musculus]	XP_006528028	Zfx
TRINITY_DN352604_c0_g1_i4	female	male	4536.02	10383.7	7459.85	-1.11679	-2.16864658896221	0.329811	-3.38617	0.000708762	0.0366346	ref|NP_001104576.1| NEDD8-activating enzyme E1 catalytic subunit isoform 2 [Mus musculus]	NP_001104576	Uba3
TRINITY_DN352515_c23_g2_i3	female	male	56.8266	186.004	121.415	-1.49466	-2.81798215549887	0.441687	-3.38399	0.000714417	0.0368989	ref|NP_067325.2| rab proteins geranylgeranyltransferase component A 2 [Mus musculus]	NP_067325	Chml
TRINITY_DN349544_c7_g1_i1	female	male	1760.6	10653.6	6207.11	-1.94726	-3.85642208223776	0.575488	-3.38367	0.000715228	0.0369128	ref|XP_006506481.1| PREDICTED: microsomal glutathione S-transferase 1 isoform X1 [Mus musculus]	XP_006506481	Mgst1
TRINITY_DN348694_c5_g1_i1	female	male	247.521	686.938	467.229	-1.33185	-2.51725589144178	0.393675	-3.38313	0.000716658	0.0369307	ref|NP_080495.1| cytochrome b-c1 complex subunit 7 [Mus musculus]	NP_080495	Uqcrb
TRINITY_DN319209_c0_g1_i1	female	male	371.181	890.648	630.914	-1.17134	-2.25221065239056	0.346374	-3.38173	0.000720316	0.0370911	ref|XP_006530597.1| PREDICTED: phosphorylase b kinase regulatory subunit beta isoform X3 [Mus musculus]	XP_006530597	Phkb
TRINITY_DN327316_c0_g1_i2	female	male	60.7476	273.496	167.122	-1.76212	-3.39196641649736	0.52167	-3.37785	0.00073056	0.0374206	ref|XP_006521355.1| PREDICTED: YY1-associated factor 2 isoform X1 [Mus musculus]	XP_006521355	Yaf2
TRINITY_DN343477_c0_g1_i2	female	male	4156.94	11962.6	8059.79	-1.36807	-2.58125022627466	0.405265	-3.37574	0.000736178	0.03768	ref|NP_035318.1| 26S protease regulatory subunit 7 [Mus musculus]	NP_035318	Psmc2
TRINITY_DN345365_c2_g1_i5	female	male	526.745	4038.71	2282.73	-2.05128	-4.14473635674482	0.608708	-3.36989	0.000751976	0.0383733	ref|XP_006502535.1| PREDICTED: choline/ethanolaminephosphotransferase 1 isoform X1 [Mus musculus]	XP_006502535	Cept1
TRINITY_DN343950_c3_g2_i7	female	male	88.6117	464.138	276.375	-1.85813	-3.62537374926253	0.552131	-3.36538	0.000764389	0.0389193	ref|XP_006512212.1| PREDICTED: 5-azacytidine-induced protein 2 isoform X3 [Mus musculus]	XP_006512212	Azi2
TRINITY_DN342646_c5_g2_i10	female	male	80.408	246.636	163.522	-1.42957	-2.69366532687867	0.424939	-3.36417	0.00076773	0.0390602	ref|NP_038780.3| nibrin [Mus musculus]	NP_038780	Nbn
TRINITY_DN236253_c0_g1_i1	female	male	530.52	1345.42	937.97	-1.2327	-2.35005958045914	0.366716	-3.36145	0.000775343	0.0393593	AAG23823.1 McKusick-Kaufman syndrome, isoform CRA_a [Homo sapiens]	AAG23823.1	MKKS
TRINITY_DN341455_c0_g1_i4	female	male	3099.35	6399.1	4749.23	-0.992	-1.98893995133052	0.295357	-3.35865	0.00078325	0.0396426	ref|XP_006517021.1| PREDICTED: nucleolar protein 8 isoform X2 [Mus musculus]	XP_006517021	Nol8
TRINITY_DN335946_c0_g1_i4	female	male	223.481	917.384	570.432	-1.68665	-3.21907737854027	0.502587	-3.35593	0.000790983	0.0399449	ref|XP_011249022.1| PREDICTED: zinc finger protein 569 isoform X1 [Mus musculus]	XP_011249022	Zfp74
TRINITY_DN349025_c3_g1_i1	female	male	76.6968	414.118	245.407	-1.87361	-3.66447729384319	0.558393	-3.35536	0.000792631	0.0399985	ref|NP_001273324.1| atrial natriuretic peptide receptor 3 isoform c [Mus musculus]	NP_001273324	Npr3
TRINITY_DN342416_c0_g1_i8	female	male	1658.55	3705.78	2682.17	-1.08678	-2.12399107359052	0.324716	-3.34686	0.000817337	0.0409119	ref|NP_031856.1| acyl-CoA-binding protein isoform 2 [Mus musculus]	NP_031856	Dbi
TRINITY_DN338539_c0_g1_i16	female	male	323.942	785.975	554.958	-1.18232	-2.26941406602144	0.353553	-3.34411	0.000825465	0.0411405	ref|NP_001034577.1| ligand-dependent nuclear receptor-interacting factor 1 isoform 1 [Mus musculus]	NP_001034577	Lrif1
TRINITY_DN349417_c1_g1_i5	female	male	277.712	1128.37	703.042	-1.67651	-3.19653298482732	0.50136	-3.34392	0.000826043	0.0411405	ref|NP_796332.2| uncharacterized protein LOC240041 isoform b [Mus musculus]	NP_796332	Zfp945
TRINITY_DN339131_c11_g1_i1	female	male	64.0392	8039.6	4051.82	-2.22128	-4.66308045952855	0.664244	-3.34408	0.000825572	0.0411405	ref|XP_006505232.1| PREDICTED: transmembrane protein 106B isoform X1 [Mus musculus]	XP_006505232	Tmem106b
TRINITY_DN352465_c5_g1_i9	female	male	55.0805	395.154	225.117	-2.01331	-4.0370717414409	0.602086	-3.34389	0.000826132	0.0411405	ref|XP_007114739.1| PREDICTED: DDB1- and CUL4-associated factor 6-like, partial [Physeter catodon]	XP_007114739.1	LOC102982350
TRINITY_DN350283_c8_g1_i12	female	male	702.763	1452.94	1077.85	-0.992664	-1.98985555040368	0.297473	-3.33699	0.000846914	0.0419166	ref|NP_031632.2| carbonic anhydrase 3 [Mus musculus]	NP_031632	Car3
TRINITY_DN337108_c0_g1_i10	female	male	1625.66	4351.74	2988.7	-1.2892	-2.44392371269466	0.386792	-3.33305	0.000858986	0.0423739	ref|NP_077133.1| protein transport protein Sec61 subunit beta [Mus musculus]	NP_077133	Sec61b
TRINITY_DN351554_c11_g1_i1	female	male	2440.11	4641.08	3540.59	-0.888679	-1.85148000082396	0.266949	-3.32902	0.000871535	0.0429594	ref|NP_032255.2| histone deacetylase 2 [Mus musculus]	NP_032255	Hdac2
TRINITY_DN343917_c2_g1_i1	female	male	4016.4	10579.1	7297.76	-1.2714	-2.41396485165767	0.382019	-3.32812	0.000874345	0.043007	ref|NP_080402.3| FUN14 domain-containing protein 2 [Mus musculus]	NP_080402	Fundc2
TRINITY_DN301567_c3_g1_i3	female	male	903.134	2696.8	1799.97	-1.40139	-2.64156437346481	0.421131	-3.32769	0.000875693	0.0430423	ref|NP_080344.2| mediator of RNA polymerase II transcription subunit 31 [Mus musculus]	NP_080344	Med31
TRINITY_DN347042_c7_g1_i2	female	male	1158.65	3165.88	2162.26	-1.31019	-2.4797348187858	0.394038	-3.32502	0.000884114	0.0433623	ref|XP_011245789.1| PREDICTED: kelch-like protein 13 isoform X1 [Mus musculus]	XP_011245789	Klhl13
TRINITY_DN338127_c0_g1_i8	female	male	76.3254	226.332	151.329	-1.39521	-2.63027566404438	0.419849	-3.32313	0.000890127	0.0435944	ref|NP_001011873.1| XK-related protein 9 [Mus musculus]	NP_001011873	Xkr9
TRINITY_DN325594_c3_g1_i15	female	male	144.695	364.239	254.467	-1.2223	-2.33318249127889	0.367856	-3.32277	0.000891296	0.0435944	ref|XP_017170776.1| PREDICTED: zinc finger protein 120-like [Mus musculus]	XP_017170776	Gm32719
TRINITY_DN348321_c6_g1_i1	female	male	109.036	359.37	234.203	-1.49601	-2.82060827128741	0.450544	-3.32044	0.000898747	0.043859	ref|XP_017174475.1| PREDICTED: zinc finger protein 534 isoform X3 [Mus musculus]	XP_017174475	Zfp534
TRINITY_DN149507_c0_g1_i3	female	male	6.0672	862.25	434.158	-2.20361	-4.60629871867006	0.663765	-3.31986	0.000900624	0.0438877	ref|NP_780584.2| ankyrin repeat and KH domain-containing protein 1 [Mus musculus]	NP_780584	Ankhd1
TRINITY_DN332409_c0_g1_i1	female	male	2973.62	6089.75	4531.69	-0.980512	-1.97316538275197	0.295656	-3.3164	0.000911859	0.0442453	ref|NP_001273184.1| NAD kinase 2, mitochondrial isoform 4 [Mus musculus]	NP_001273184	Nadk2
TRINITY_DN304611_c0_g1_i1	female	male	86.0459	254.878	170.462	-1.39019	-2.62112908489047	0.419957	-3.31031	0.00093192	0.0450902	ref|XP_006512715.1| PREDICTED: dermatan-sulfate epimerase isoform X2 [Mus musculus]	XP_006512715	Dse
TRINITY_DN338077_c1_g1_i3	female	male	1197.84	2365.98	1781.91	-0.935734	-1.9128635993075	0.282825	-3.30853	0.000937877	0.045282	ref|NP_001192298.1| protein CASC4 isoform 3 [Mus musculus]	NP_001192298	Casc4
TRINITY_DN332092_c0_g1_i14	female	male	946.609	2292.02	1619.31	-1.17694	-2.26097302057337	0.355987	-3.30615	0.000945889	0.0455076	ref|XP_006513591.1| PREDICTED: centrosomal protein of 290 kDa isoform X3 [Mus musculus]	XP_006513591	Cep290
TRINITY_DN350608_c7_g1_i1	female	male	350.097	1266.5	808.298	-1.57446	-2.97824127892788	0.476824	-3.30197	0.000960078	0.0460322	ref|NP_001300905.1| cAMP-dependent protein kinase type I-alpha regulatory subunit [Mus musculus]	NP_001300905	Prkar1a
TRINITY_DN342245_c10_g1_i3	female	male	638.322	1639.97	1139.15	-1.24209	-2.36541108261968	0.37617	-3.30194	0.000960173	0.0460322	ref|XP_006514012.1| PREDICTED: SAP domain-containing ribonucleoprotein isoform X1 [Mus musculus]	XP_006514012	Sarnp
TRINITY_DN342980_c7_g2_i8	female	male	274.203	756.335	515.269	-1.31787	-2.49297043584568	0.399582	-3.29811	0.000973389	0.0465348	ref|NP_001165542.1| sentrin-specific protease 8 isoform b [Mus musculus]	NP_001165542	Senp8
TRINITY_DN352561_c10_g1_i13	female	male	76.8115	273.655	175.233	-1.55871	-2.94589873558027	0.472683	-3.29757	0.000975244	0.0465908	ref|NP_083860.1| zinc finger protein LOC76373 [Mus musculus]	NP_083860	Zfp773
TRINITY_DN293842_c1_g1_i1	female	male	1236.84	3509.81	2373.33	-1.34694	-2.54372367499458	0.408968	-3.29352	0.000989428	0.0471692	ref|NP_079736.1| transmembrane protein 126A [Mus musculus]	NP_079736	Tmem126a
TRINITY_DN348468_c1_g1_i6	female	male	4953.88	13913.1	9433.47	-1.33591	-2.52434667161463	0.406033	-3.29015	0.00100134	0.0476119	ref|XP_003945495.1| PREDICTED: transmembrane emp24 domain-containing protein 2 [Mus musculus]	XP_003945495	Gm10698
TRINITY_DN345910_c1_g1_i17	female	male	125.435	458.05	291.743	-1.58183	-2.99348543555958	0.481766	-3.28339	0.00102566	0.0484893	ref|XP_006530424.1| PREDICTED: M-phase phosphoprotein 9 isoform X1 [Mus musculus]	XP_006530424	Mphosph9
TRINITY_DN338783_c5_g1_i8	female	male	446.562	1197.06	821.811	-1.28658	-2.43949390036762	0.392472	-3.27815	0.00104491	0.0491943	ref|NP_079840.2| protein mago nashi homolog 2 isoform 1 [Mus musculus]	NP_079840	Magohb
TRINITY_DN346761_c2_g1_i1	female	male	556.196	1766.77	1161.48	-1.45491	-2.74140271655594	0.444017	-3.27671	0.00105026	0.0493839	ref|NP_079640.1| SAP domain-containing ribonucleoprotein [Mus musculus]	NP_079640	Sarnp
TRINITY_DN312446_c23_g1_i3	female	male	2039.23	3902.94	2971.09	-0.89544	-1.86017654159699	0.273403	-3.27517	0.001056	0.0494771	gb|EDL76288.1| rCG49442 [Rattus norvegicus]	EDL76288	NA
TRINITY_DN342863_c0_g1_i3	female	male	88.2403	306.275	197.258	-1.53677	-2.90143845515282	0.469336	-3.27434	0.00105907	0.0495405	ref|NP_079920.1| exosome complex component CSL4 isoform 1 [Mus musculus]	NP_079920	Exosc1

## Sheet: Upregulated in Females
TranscriptID	sampleA	sampleB	baseMeanA	baseMeanB	baseMean	log2FoldChange	FoldChange	lfcSE	stat	pvalue	padj	Description	ACCNUM	Symbol
TRINITY_DN343106_c2_g1_i1	female	male	3661.15	0	1830.58	8.71765	420.993	0.520661	16.7434	6.32e-63	7.18e-59	ref|XP_011239015.1| PREDICTED: WD repeat-containing protein 19 isoform X1 [Mus musculus]	XP_011239015	Wdr19
TRINITY_DN349356_c15_g1_i6	female	male	5032.34	0	2516.17	8.32792	321.331	0.552359	15.077	2.3e-51	1.2e-47	ref|XP_003945495.1| PREDICTED: transmembrane emp24 domain-containing protein 2 [Mus musculus]	XP_003945495	Gm10698
TRINITY_DN352284_c12_g1_i25	female	male	1659.02	0	829.509	7.93514	244.747	0.527962	15.0298	4.69e-51	2.28e-47	ref|NP_083981.2| ataxin-3 isoform 1 [Mus musculus]	NP_083981	Atxn3
TRINITY_DN347438_c4_g1_i4	female	male	1610.17	0	805.084	7.894	237.865	0.529012	14.9222	2.37e-50	1.01e-46	ref|NP_080406.1| signal recognition particle receptor subunit alpha [Mus musculus]	NP_080406	Srpr
TRINITY_DN337159_c10_g1_i11	female	male	1646.23	0	823.114	7.88553	236.472	0.530735	14.8577	6.2e-50	2.48e-46	ref|XP_006516149.1| PREDICTED: zinc finger protein 410 isoform X1 [Mus musculus]	XP_006516149	Zfp410
TRINITY_DN350023_c3_g1_i3	female	male	1539.1	0	769.548	7.79887	222.686	0.532729	14.6395	1.57e-48	5.95e-45	ref|XP_006496800.1| PREDICTED: glycosaminoglycan xylosylkinase isoform X1 [Mus musculus]	XP_006496800	Fam20b
TRINITY_DN323323_c0_g1_i1	female	male	1509.21	0	754.607	7.68722	206.103	0.538718	14.2695	3.39e-46	1.1e-42	ref|NP_057925.1| cullin-3 isoform 1 [Mus musculus]	NP_057925	Cul3
TRINITY_DN348448_c0_g1_i4	female	male	1616.09	0	808.043	7.6843	205.686	0.54219	14.1727	1.35e-45	4.19e-42	ref|NP_001014973.2| sorting nexin-13 [Mus musculus]	NP_001014973	Snx13
TRINITY_DN351933_c1_g1_i1	female	male	1418.49	0	709.246	7.62001	196.722	0.539793	14.1165	3e-45	8.9e-42	ref|NP_076210.1| V-type proton ATPase subunit D [Mus musculus]	NP_076210	Atp6v1d
TRINITY_DN340841_c6_g1_i7	female	male	1337.23	0	668.613	7.46414	176.575	0.546433	13.6597	1.77e-42	4.3e-39	ref|NP_036004.2| 26S protease regulatory subunit 6B [Mus musculus]	NP_036004	Psmc4
TRINITY_DN352625_c17_g2_i5	female	male	1451.91	0	725.956	7.43597	173.161	0.551771	13.4765	2.15e-41	4.88e-38	ref|NP_573448.2| protein rogdi homolog [Mus musculus]	NP_573448	Rogdi
TRINITY_DN347067_c6_g2_i9	female	male	1109.56	0	554.781	7.28697	156.17	0.54835	13.2889	2.69e-40	5.23e-37	ref|XP_006526451.1| PREDICTED: casein kinase I isoform X7 [Mus musculus]	XP_006526451	Csnk1a1
TRINITY_DN349809_c11_g1_i9	female	male	1184.43	0	592.214	7.25826	153.093	0.553086	13.1232	2.42e-39	4.59e-36	ref|XP_017175503.1| PREDICTED: mitofusin-2 isoform X2 [Mus musculus]	XP_017175503	Mfn2
TRINITY_DN333901_c2_g2_i2	female	male	924.241	0	462.121	7.15044	142.068	0.547933	13.0498	6.37e-39	1.14e-35	ref|XP_011237701.1| PREDICTED: sodium-dependent phosphate transporter 1 isoform X1 [Mus musculus]	XP_011237701	Slc20a1
TRINITY_DN339946_c0_g1_i11	female	male	951.869	0	475.934	7.11558	138.677	0.551563	12.9007	4.46e-38	7.59e-35	ref|XP_006531917.1| PREDICTED: dipeptidyl peptidase 3 isoform X1 [Mus musculus]	XP_006531917	Dpp3
TRINITY_DN319574_c3_g1_i2	female	male	932.634	0	466.317	7.07913	135.217	0.552855	12.8047	1.54e-37	2.45e-34	ref|XP_006523508.1| PREDICTED: tau-tubulin kinase 1 isoform X1 [Mus musculus]	XP_006523508	Ttbk1
TRINITY_DN340524_c3_g1_i6	female	male	820.708	0	410.354	6.97468	125.774	0.553224	12.6073	1.92e-36	2.67e-33	ref|NP_031824.1| cathepsin B preproprotein [Mus musculus]	NP_031824	Ctsb
TRINITY_DN351425_c4_g1_i4	female	male	899.745	0	449.873	6.96142	124.623	0.558321	12.4685	1.11e-35	1.45e-32	ref|XP_006515125.2| PREDICTED: sorting nexin-13 isoform X1 [Mus musculus]	XP_006515125	Snx13
TRINITY_DN389859_c1_g1_i1	female	male	741.341	0	370.67	6.88469	118.168	0.553953	12.4283	1.84e-35	2.36e-32	ref|NP_780323.2| trafficking kinesin-binding protein 1 [Mus musculus]	NP_780323	Trak1
TRINITY_DN348605_c4_g1_i5	female	male	746.464	0	373.232	6.87555	117.421	0.554872	12.3912	2.92e-35	3.68e-32	ref|NP_036172.1| cullin-1 [Mus musculus]	NP_036172	Cul1
TRINITY_DN336288_c0_g1_i3	female	male	2007.98	0	1003.99	7.09518	136.73	0.579012	12.254	1.6e-34	1.95e-31	ref|XP_006496208.1| PREDICTED: SWI/SNF-related matrix-associated actin-dependent regulator of chromatin subfamily A-like protein 1 isoform X3 [Mus musculus]	XP_006496208	Smarcal1
TRINITY_DN347952_c0_g1_i12	female	male	687.92	0	343.96	6.79535	111.072	0.555995	12.222	2.37e-34	2.84e-31	ref|NP_780540.2| 5'-nucleotidase domain-containing protein 3 [Mus musculus]	NP_780540	Nt5dc3
TRINITY_DN351938_c2_g1_i13	female	male	696.907	0	348.453	6.76913	109.072	0.558288	12.1248	7.81e-34	8.86e-31	ref|NP_083350.2| nuclear envelope phosphatase-regulatory subunit 1 [Mus musculus]	NP_083350	Cnep1r1
TRINITY_DN340668_c0_g1_i4	female	male	1168.54	0	584.271	6.85977	116.144	0.574004	11.9507	6.44e-33	6.84e-30	dbj|BAE34772.1| unnamed protein product, partial [Mus musculus]	BAE34772	Fam214a
TRINITY_DN349112_c1_g1_i11	female	male	764.167	0	382.083	6.6554	100.804	0.569187	11.6928	1.38686e-31	1.25973e-28	ref|XP_006746095.1| PREDICTED: histone acetyltransferase KAT6A-like [Leptonychotes weddellii]	XP_006746095.1	LOC108642943
TRINITY_DN242889_c0_g1_i1	female	male	1031.48	0	515.739	6.72939	106.108	0.576301	11.6769	1.67e-31	1.48e-28	ref|NP_033022.1| ras-related protein Rab-1A [Mus musculus]	NP_033022	Rab1a
TRINITY_DN338518_c2_g1_i1	female	male	1122.25	0	561.123	6.62727	98.8568	0.583777	11.3524	7.21e-30	5.29e-27	ref|NP_032710.2| neogenin isoform 1 precursor [Mus musculus]	NP_032710	Neo1
TRINITY_DN346516_c5_g1_i9	female	male	647.89	0	323.945	6.45448	87.6985	0.573952	11.2457	2.43e-29	1.69e-26	ref|XP_006516149.1| PREDICTED: zinc finger protein 410 isoform X1 [Mus musculus]	XP_006516149	Zfp410
TRINITY_DN343477_c0_g1_i4	female	male	696.589	0	348.294	6.46007	88.0389	0.576451	11.2066	3.78e-29	2.58e-26	ref|XP_006534538.1| PREDICTED: protein TANC2 isoform X4 [Mus musculus]	XP_006534538	Tanc2
TRINITY_DN351562_c2_g1_i15	female	male	862.291	1.76797	432.029	6.21842	74.4614	0.555593	11.1924	4.44e-29	3e-26	ref|XP_017173171.1| PREDICTED: mitochondrial uncoupling protein 4 isoform X7 [Mus musculus]	XP_017173171	Slc25a27
TRINITY_DN350014_c4_g1_i2	female	male	467.958	0	233.979	6.32964	80.4286	0.567307	11.1573	6.59e-29	4.32e-26	ref|NP_077162.2| mitofusin-1 [Mus musculus]	NP_077162	Mfn1
TRINITY_DN349768_c2_g1_i7	female	male	673.665	0	336.833	6.39578	84.2017	0.578699	11.052	2.14e-28	1.36e-25	ref|NP_032014.3| fatty acid synthase [Mus musculus]	NP_032014	Fasn
TRINITY_DN339316_c3_g1_i7	female	male	421.912	0	210.956	6.2052	73.7824	0.570415	10.8784	1.46e-27	8.81e-25	ref|NP_077249.1| ras-related protein Rab-6A isoform 2 [Mus musculus]	NP_077249	Rab6a
TRINITY_DN334406_c0_g1_i5	female	male	427.884	0	213.942	6.19867	73.4488	0.57148	10.8467	2.07e-27	1.24e-24	ref|XP_006533920.1| PREDICTED: ras-related protein Rab-37 isoform X2 [Mus musculus]	XP_006533920	Rab37
TRINITY_DN348220_c1_g1_i4	female	male	484.53	0	242.265	6.21973	74.5288	0.575668	10.8044	3.28e-27	1.91e-24	ref|NP_034267.3| endothelial PAS domain-containing protein 1 [Mus musculus]	NP_034267	Epas1
TRINITY_DN256308_c0_g1_i1	female	male	484.921	0.589324	242.755	6.07906	67.6052	0.563889	10.7806	4.25e-27	2.45e-24	ref|NP_659176.2| TELO2-interacting protein 2 isoform a [Mus musculus]	NP_659176	Tti2
TRINITY_DN340824_c1_g1_i16	female	male	604.852	0	302.426	6.25138	76.1821	0.582527	10.7315	7.24e-27	4.08e-24	ref|XP_006525649.1| PREDICTED: macrophage colony-stimulating factor 1 receptor isoform X1 [Mus musculus]	XP_006525649	Csf1r
TRINITY_DN351037_c4_g1_i1	female	male	3101.61	105.417	1603.51	4.36417	20.5942	0.407139	10.7191	8.28e-27	4.62e-24	ref|XP_006506015.1| PREDICTED: vesicular, overexpressed in cancer, prosurvival protein 1 isoform X2 [Mus musculus]	XP_006506015	Vopp1
TRINITY_DN352485_c3_g1_i5	female	male	428.875	0	214.437	6.14269	70.6534	0.575112	10.6808	1.25127e-26	6.93028e-24	ref|XP_019791694.1| PREDICTED: netrin receptor UNC5B-like [Tursiops truncatus]	XP_019791694.1	LOC109550150
TRINITY_DN341488_c5_g1_i3	female	male	451.139	0	225.57	6.09348	68.2842	0.580216	10.5021	8.45e-26	4.43e-23	ref|NP_001103218.1| mitochondrial import receptor subunit TOM40 homolog [Mus musculus]	NP_001103218	Tomm40
TRINITY_DN339237_c38_g1_i6	female	male	12442.1	621.968	6532.05	3.94271	15.3771	0.376751	10.465	1.25e-25	6.45e-23	ref|NP_031501.1| 60S acidic ribosomal protein P0 [Mus musculus]	NP_031501	Rplp0
TRINITY_DN340923_c1_g1_i7	female	male	4089.54	0	2044.77	6.39019	83.876	0.611086	10.4571	1.36e-25	6.96e-23	ref|NP_001278003.1| NSFL1 cofactor p47 isoform b [Mus musculus]	NP_001278003	Nsfl1c
TRINITY_DN351037_c4_g2_i6	female	male	428.791	0	214.395	6.04422	65.992	0.581016	10.4028	2.41e-25	1.21e-22	ref|NP_062606.1| beta-soluble NSF attachment protein [Mus musculus]	NP_062606	Napb
TRINITY_DN274430_c0_g1_i3	female	male	496.254	0	248.127	6.07925	67.6139	0.58468	10.3976	2.54e-25	1.27e-22	ref|NP_598908.2| O-acetyl-ADP-ribose deacetylase MACROD1 [Mus musculus]	NP_598908	Macrod1
TRINITY_DN327843_c1_g1_i1	female	male	4950.39	2.94662	2476.67	6.26496	76.9023	0.604138	10.3701	3.39e-25	1.69e-22	ref|NP_659176.2| TELO2-interacting protein 2 isoform a [Mus musculus]	NP_659176	Tti2
TRINITY_DN341432_c4_g1_i2	female	male	358.493	0	179.247	5.97719	62.9962	0.577472	10.3506	4.16e-25	2.04e-22	ref|XP_011242801.1| PREDICTED: BRCA1-A complex subunit RAP80 isoform X3 [Mus musculus]	XP_011242801	Uimc1
TRINITY_DN327290_c0_g1_i7	female	male	470.164	0	235.082	6.01573	64.7018	0.586193	10.2624	1.04e-24	4.96e-22	ref|NP_032732.3| NAD(P)H dehydrogenase [quinone] 1 [Mus musculus]	NP_032732	Nqo1
TRINITY_DN348641_c1_g2_i4	female	male	440.477	0	220.238	5.99074	63.5906	0.585154	10.2379	1.34e-24	6.3e-22	ref|XP_006500600.1| PREDICTED: spectrin beta chain, non-erythrocytic 5 [Mus musculus]	XP_006500600	Sptbn5
TRINITY_DN347664_c0_g1_i15	female	male	668.958	0	334.479	6.08099	67.6958	0.594265	10.2328	1.41e-24	6.6e-22	ref|NP_038550.2| protein FRG1 [Mus musculus]	NP_038550	Frg1
TRINITY_DN343276_c0_g1_i4	female	male	811.603	0	405.802	6.05632	66.5476	0.600291	10.089	6.18e-24	2.85e-21	ref|XP_006511783.1| PREDICTED: poly [ADP-ribose] polymerase 3 isoform X2 [Mus musculus]	XP_006511783	Parp3
TRINITY_DN348240_c0_g1_i15	female	male	379.672	0	189.836	5.86745	58.3819	0.586488	10.0044	1.46e-23	6.58e-21	ref|XP_006518822.1| PREDICTED: TBC1 domain family member 4 isoform X1 [Mus musculus]	XP_006518822	Tbc1d4
TRINITY_DN341603_c2_g1_i6	female	male	920.197	2.35729	461.277	5.76123	54.2381	0.579793	9.93672	2.88e-23	1.23e-20	ref|XP_006510952.1| PREDICTED: semaphorin-7A isoform X1 [Mus musculus]	XP_006510952	Sema7a
TRINITY_DN352377_c0_g3_i1	female	male	324.275	0	162.137	5.78763	55.2396	0.584898	9.89511	4.37e-23	1.86e-20	ref|XP_011239888.1| PREDICTED: solute carrier organic anion transporter family member 1A4 isoform X1 [Mus musculus]	XP_011239888	Slco1a4
TRINITY_DN329645_c0_g1_i2	female	male	372.307	0	186.154	5.81942	56.4702	0.588492	9.88869	4.66e-23	1.97e-20	ref|NP_085036.3| vacuolar protein sorting-associated protein 16 homolog [Mus musculus]	NP_085036	Vps16
TRINITY_DN346075_c10_g2_i7	female	male	409.11	10.1089	209.609	4.52524	23.0268	0.463415	9.76499	1.59e-22	6.57e-20	gb|EDM11033.1| TBC1 domain family, member 23 (predicted), isoform CRA_c [Rattus norvegicus]	EDM11033	Tbc1d23
TRINITY_DN343947_c2_g1_i10	female	male	1121.61	0	560.807	5.95029	61.8322	0.610393	9.74829	1.88e-22	7.7e-20	ref|NP_766145.1| RUN and FYVE domain-containing protein 1 [Mus musculus]	NP_766145	Rufy1
TRINITY_DN278142_c1_g1_i1	female	male	652.382	0.980788	326.681	5.69707	51.8786	0.590666	9.64515	5.15e-22	2.08e-19	ref|NP_899198.1| pre-B-cell leukemia transcription factor 1 isoform a [Mus musculus]	NP_899198	Pbx1
TRINITY_DN330554_c0_g2_i5	female	male	421.996	0	210.998	5.74181	53.5126	0.59706	9.6168	6.79e-22	2.72e-19	ref|NP_032318.2| peroxisomal multifunctional enzyme type 2 [Mus musculus]	NP_032318	Hsd17b4
TRINITY_DN340524_c3_g1_i2	female	male	371.096	0	185.548	5.69395	51.7667	0.595308	9.56472	1.13e-21	4.46e-19	ref|XP_006497538.1| PREDICTED: integrin alpha-8 isoform X1 [Mus musculus]	XP_006497538	Itga8
TRINITY_DN352119_c3_g1_i16	female	male	1445.91	12.363	729.138	5.20905	36.9896	0.548555	9.49595	2.18e-21	8.49e-19	ref|XP_006498740.1| PREDICTED: cytoplasmic dynein 1 intermediate chain 2 isoform X3 [Mus musculus]	XP_006498740	Dync1i2
TRINITY_DN350673_c3_g1_i1	female	male	2133.55	0	1066.78	5.86222	58.1708	0.619961	9.4558	3.21e-21	1.21e-18	ref|NP_001186066.1| microtubule-actin cross-linking factor 1 isoform 2 [Mus musculus]	NP_001186066	Macf1
TRINITY_DN349005_c2_g1_i1	female	male	1279.99	1.76797	640.881	5.68487	51.4418	0.604121	9.41015	4.95e-21	1.83e-18	ref|NP_777273.2| beta/gamma crystallin domain-containing protein 3 [Mus musculus]	NP_777273	Crybg3
TRINITY_DN351787_c0_g1_i2	female	male	275.271	0	137.635	5.53422	46.341	0.593465	9.32526	1.11e-20	4.01e-18	ref|NP_056621.4| mitogen-activated protein kinase 6 [Mus musculus]	NP_056621	Mapk6
TRINITY_DN349356_c15_g1_i1	female	male	282.654	0	141.327	5.52657	46.0961	0.594917	9.28965	1.55e-20	5.55e-18	ref|NP_077229.4| importin-4 [Mus musculus]	NP_077229	Ipo4
TRINITY_DN345469_c0_g1_i5	female	male	268.641	0	134.321	5.50704	45.4762	0.594107	9.26944	1.87e-20	6.67e-18	ref|NP_031816.2| structural maintenance of chromosomes protein 3 [Mus musculus]	NP_031816	Smc3
TRINITY_DN334275_c2_g1_i18	female	male	627.024	0	313.512	5.65607	50.4251	0.610939	9.258	2.08e-20	7.35e-18	ref|NP_840068.1| ankyrin repeat and SOCS box protein 13 isoform 1 [Mus musculus]	NP_840068	Asb13
TRINITY_DN243702_c0_g1_i1	female	male	273.906	0	136.953	5.4769	44.536	0.596596	9.18025	4.3e-20	1.46e-17	ref|XP_006502282.1| PREDICTED: protein FAM63A isoform X1 [Mus musculus]	XP_006502282	Fam63a
TRINITY_DN350980_c4_g1_i13	female	male	1175.91	0	587.956	5.67523	51.0992	0.619765	9.15707	5.33e-20	1.79e-17	ref|XP_011241292.1| PREDICTED: trafficking kinesin-binding protein 1 isoform X4 [Mus musculus]	XP_011241292	Trak1
TRINITY_DN351900_c0_g1_i21	female	male	258.529	0	129.265	5.44882	43.6775	0.59605	9.14154	6.16e-20	2.03e-17	ref|NP_080896.2| protein FAM98B [Mus musculus]	NP_080896	Fam98b
TRINITY_DN341797_c0_g1_i24	female	male	381.542	0	190.771	5.48843	44.8932	0.6065	9.04934	1.44e-19	4.58e-17	gb|EDL08917.1| mCG1044630, isoform CRA_a [Mus musculus]	EDL08917	NA
TRINITY_DN352119_c3_g1_i5	female	male	274.299	0	137.149	5.41368	42.6267	0.600156	9.02047	1.87e-19	5.88e-17	ref|NP_034153.2| enoyl-CoA delta isomerase 1, mitochondrial precursor [Mus musculus]	NP_034153	Eci1
TRINITY_DN328373_c0_g1_i2	female	male	606.314	0	303.157	5.50308	45.3515	0.616156	8.93131	4.21e-19	1.3e-16	ref|NP_598908.2| O-acetyl-ADP-ribose deacetylase MACROD1 [Mus musculus]	NP_598908	Macrod1
TRINITY_DN351436_c1_g1_i3	female	male	391.507	0	195.754	5.40565	42.39	0.610997	8.84726	8.97e-19	2.69e-16	ref|XP_006520883.1| PREDICTED: metallophosphoesterase domain-containing protein 1 isoform X2 [Mus musculus]	XP_006520883	Mpped1
TRINITY_DN349561_c4_g2_i1	female	male	237.123	0	118.561	5.28331	38.9435	0.60234	8.77131	1.77e-18	5.21e-16	ref|NP_077162.2| mitofusin-1 [Mus musculus]	NP_077162	Mfn1
TRINITY_DN344791_c1_g1_i2	female	male	1217.43	0	608.714	5.44006	43.4132	0.626777	8.67943	3.98e-18	1.15e-15	ref|NP_001095881.1| kininogen-1 isoform 1 precursor [Mus musculus]	NP_001095881	Kng1
TRINITY_DN348950_c4_g1_i4	female	male	886.973	0	443.486	5.3666	41.2578	0.625914	8.57402	9.99e-18	2.84e-15	ref|XP_006510470.1| PREDICTED: zinc finger protein 653 isoform X1 [Mus musculus]	XP_006510470	Zfp653
TRINITY_DN352158_c0_g1_i9	female	male	324.439	0	162.219	5.24923	38.0342	0.613351	8.55827	1.15e-17	3.24e-15	ref|XP_006531298.1| PREDICTED: thymidine kinase 2, mitochondrial isoform X3 [Mus musculus]	XP_006531298	Tk2
TRINITY_DN347491_c1_g1_i1	female	male	678.423	0	339.212	5.3213	39.9825	0.624173	8.52536	1.52e-17	4.24e-15	ref|XP_006522101.1| PREDICTED: cationic amino acid transporter 4 isoform X1 [Mus musculus]	XP_006522101	Slc7a4
TRINITY_DN346019_c3_g1_i1	female	male	258.28	0	129.14	5.18422	36.3585	0.610326	8.49418	1.99e-17	5.43e-15	ref|XP_011238370.1| PREDICTED: methylcytosine dioxygenase TET2 isoform X1 [Mus musculus]	XP_011238370	Tet2
TRINITY_DN315202_c0_g1_i2	female	male	234.337	0	117.168	5.15694	35.6773	0.608788	8.47083	2.44e-17	6.59e-15	ref|NP_031751.1| calponin-2 [Mus musculus]	NP_031751	Cnn2
TRINITY_DN352136_c4_g1_i2	female	male	242.836	0	121.418	5.12177	34.8183	0.611659	8.37357	5.59e-17	1.48e-14	ref|NP_001034561.1| kinesin-like protein KIF21B [Mus musculus]	NP_001034561	Kif21b
TRINITY_DN342145_c2_g2_i4	female	male	1150.72	0	575.359	5.23034	37.5395	0.631875	8.27749	1.26e-16	3.22e-14	ref|XP_006534081.1| PREDICTED: phosphoribosyl pyrophosphate synthase-associated protein 1 isoform X3 [Mus musculus]	XP_006534081	Prpsap1
TRINITY_DN325594_c3_g1_i8	female	male	671.38	45.8385	358.609	3.44283	10.8741	0.416295	8.27016	1.34e-16	3.41e-14	dbj|BAE22260.1| unnamed protein product [Mus musculus] >gi|74150177|dbj|BAE24385.1| unnamed protein product [Mus musculus] >gi|74152869|dbj|BAE43177.1| unnamed protein product [Mus musculus]	BAE22260	Cntn1
TRINITY_DN342668_c0_g1_i3	female	male	211.957	0	105.979	5.0154	32.3433	0.613045	8.18112	2.81e-16	7.04e-14	ref|NP_694801.2| uncharacterized protein C7orf43 homolog [Mus musculus]	NP_694801	BC037034
TRINITY_DN350858_c3_g1_i9	female	male	210.231	0	105.115	5.00531	32.1179	0.613317	8.16105	3.32e-16	8.26e-14	ref|XP_011245660.1| PREDICTED: CWF19-like protein 1 isoform X1 [Mus musculus]	XP_011245660	Cwf19l1
TRINITY_DN349479_c4_g1_i13	female	male	839.533	0	419.767	5.14966	35.4979	0.63158	8.15362	3.53e-16	8.75e-14	ref|NP_666245.2| Golgi phosphoprotein 3-like isoform 1 [Mus musculus]	NP_666245	Golph3l
TRINITY_DN351824_c3_g1_i18	female	male	217.939	0.490394	109.215	4.87778	29.4007	0.60548	8.05606	7.88e-16	1.88e-13	ref|XP_006498114.1| PREDICTED: angiopoietin-related protein 2 isoform X1 [Mus musculus]	XP_006498114	Angptl2
TRINITY_DN337599_c3_g1_i2	female	male	204.65	0	102.325	4.95384	30.9924	0.615136	8.05325	8.06e-16	1.92e-13	ref|XP_006530983.1| PREDICTED: L-fucose kinase isoform X2 [Mus musculus]	XP_006530983	Fuk
TRINITY_DN339349_c6_g1_i3	female	male	283.33	0	141.665	4.99697	31.933	0.621316	8.04257	8.8e-16	2.08e-13	gb|EDL27180.1| mCG13968, partial [Mus musculus]	EDL27180	NA
TRINITY_DN346859_c0_g1_i5	female	male	236.368	0	118.184	4.9719	31.3827	0.618166	8.04299	8.77e-16	2.08e-13	ref|NP_001028587.1| protein shisa-3 homolog precursor [Mus musculus]	NP_001028587	Shisa3
TRINITY_DN336709_c0_g1_i1	female	male	226.515	0	113.258	4.95733	31.0675	0.61772	8.02521	1.01e-15	2.38e-13	ref|NP_080015.3| E3 ubiquitin-protein ligase Rnf220 isoform 1 [Mus musculus]	NP_080015	Rnf220
TRINITY_DN331552_c0_g1_i12	female	male	454.844	9.81639	232.33	4.30685	19.792	0.537476	8.0131	1.12e-15	2.62e-13	ref|NP_598782.1| pyridoxine-5'-phosphate oxidase [Mus musculus]	NP_598782	Pnpo
TRINITY_DN351265_c7_g1_i1	female	male	477.175	19.6328	248.404	3.86327	14.5533	0.482654	8.00423	1.2e-15	2.79e-13	ref|NP_766367.1| protein DDX26B [Mus musculus]	NP_766367	Ints6l
TRINITY_DN337450_c0_g1_i1	female	male	384.067	1.76797	192.918	4.83868	28.6147	0.604696	8.00185	1.23e-15	2.83e-13	ref|XP_006534145.1| PREDICTED: forkhead box protein K2 isoform X5 [Mus musculus]	XP_006534145	Foxk2
TRINITY_DN345198_c5_g1_i18	female	male	466.417	0	233.208	4.99688	31.9309	0.629834	7.93365	2.13e-15	4.9e-13	ref|XP_011237701.1| PREDICTED: sodium-dependent phosphate transporter 1 isoform X1 [Mus musculus]	XP_011237701	Slc20a1
TRINITY_DN324334_c0_g1_i2	female	male	222.632	0.589324	111.61	4.7965	27.7901	0.609665	7.86743	3.62e-15	8.22e-13	ref|NP_058564.2| hypoxia-inducible factor 3-alpha isoform 2 [Mus musculus]	NP_058564	Hif3a
TRINITY_DN349500_c1_g1_i2	female	male	406.108	0	203.054	4.95122	30.9361	0.629456	7.86587	3.67e-15	8.3e-13	ref|XP_006530038.1| PREDICTED: SH3 domain-binding protein 4 isoform X1 [Mus musculus]	XP_006530038	Sh3bp4
TRINITY_DN349240_c6_g1_i3	female	male	2156.86	97.4884	1127.18	3.7686	13.629	0.481087	7.83352	4.74e-15	1.07e-12	ref|NP_001269048.1| translation initiation factor IF-2, mitochondrial isoform 2 [Mus musculus]	NP_001269048	Mtif2
TRINITY_DN335541_c0_g1_i2	female	male	221.679	0	110.839	4.85123	28.8647	0.622077	7.79845	6.27e-15	1.4e-12	ref|XP_006511529.1| PREDICTED: ADP-dependent glucokinase isoform X1 [Mus musculus]	XP_006511529	Adpgk
TRINITY_DN348790_c3_g1_i8	female	male	201.665	0	100.832	4.83319	28.506	0.620588	7.78808	6.8e-15	1.51e-12	ref|XP_006523949.1| PREDICTED: receptor-type tyrosine-protein phosphatase S isoform X12 [Mus musculus]	XP_006523949	Ptprs
TRINITY_DN330292_c2_g1_i3	female	male	224.215	0	112.107	4.82424	28.3296	0.623572	7.73646	1.02e-14	2.24e-12	gb|AAQ74242.1| EMO2 [Mus musculus] >gi|62871632|gb|AAH94374.1| RIKEN cDNA C330019G07 gene [Mus musculus]	AAQ74242	Prr14l
TRINITY_DN344400_c1_g1_i2	female	male	192.421	0	96.2103	4.80181	27.8925	0.620879	7.73388	1.04e-14	2.28e-12	gb|EDL34507.1| mitchondrial ribosomal protein S7, isoform CRA_b [Mus musculus]	EDL34507	Mrps7
TRINITY_DN239579_c0_g1_i4	female	male	467.65	0	233.825	4.85232	28.8865	0.634444	7.64815	2.04e-14	4.29e-12	ref|NP_001005867.1| zinc finger MIZ domain-containing protein 2 isoform 2 [Mus musculus]	NP_001005867	Zmiz2
TRINITY_DN349090_c0_g1_i12	female	male	520.65	0	260.325	4.85033	28.8467	0.635623	7.63083	2.33e-14	4.87e-12	ref|NP_062268.1| fructose-1,6-bisphosphatase 1 [Mus musculus]	NP_062268	Fbp1
TRINITY_DN344555_c5_g1_i3	female	male	1269.18	0	634.591	4.87853	29.4159	0.640751	7.61376	2.66e-14	5.55e-12	ref|NP_780495.2| taperin [Mus musculus]	NP_780495	Tprn
TRINITY_DN311896_c0_g1_i14	female	male	238.555	0	119.277	4.76129	27.1201	0.627512	7.58758	3.26e-14	6.75e-12	ref|XP_006501585.1| PREDICTED: neurobeachin isoform X4 [Mus musculus]	XP_006501585	Nbea
TRINITY_DN323536_c0_g1_i9	female	male	385.598	0.589324	193.093	4.74586	26.8316	0.627855	7.55885	4.07e-14	8.37e-12	ref|NP_079640.1| SAP domain-containing ribonucleoprotein [Mus musculus]	NP_079640	Sarnp
TRINITY_DN318556_c0_g1_i3	female	male	1161.12	0	580.558	4.83317	28.5056	0.641383	7.53555	4.86e-14	9.95e-12	ref|XP_006519732.2| PREDICTED: glycosyltransferase 8 domain-containing protein 1 isoform X1 [Mus musculus]	XP_006519732	Glt8d1
TRINITY_DN343196_c5_g1_i1	female	male	515.593	0	257.797	4.79948	27.8476	0.636976	7.53479	4.89e-14	9.98e-12	ref|XP_006529809.1| PREDICTED: selenocysteine lyase isoform X4 [Mus musculus]	XP_006529809	Scly
TRINITY_DN351746_c2_g1_i2	female	male	269.234	0	134.617	4.743	26.7785	0.630456	7.52313	5.35e-14	1.09e-11	ref|NP_062703.2| ubiquitin carboxyl-terminal hydrolase 8 isoform 2 [Mus musculus]	NP_062703	Usp8
TRINITY_DN341660_c0_g1_i7	female	male	335.191	0	167.595	4.73627	26.6537	0.634039	7.46999	8.02e-14	1.61e-11	ref|NP_061377.2| GPI mannosyltransferase 3 [Mus musculus]	NP_061377	Pigb
TRINITY_DN343444_c0_g1_i3	female	male	789.746	0.490394	395.118	4.76155	27.1249	0.638127	7.46175	8.54e-14	1.7e-11	ref|NP_742146.1| pyridoxal kinase [Mus musculus]	NP_742146	Pdxk
TRINITY_DN343107_c3_g1_i5	female	male	208.41	0	104.205	4.6805	25.6431	0.628113	7.45168	9.21621e-14	1.83048e-11	ref|XP_021515472.1| voltage-dependent R-type calcium channel subunit alpha-1E [Meriones unguiculatus]	XP_021515472.1	LOC110562892
TRINITY_DN346317_c4_g1_i4	female	male	1713.4	1.76797	857.583	4.73367	26.6058	0.640087	7.39535	1.41e-13	2.76e-11	ref|XP_006531201.1| PREDICTED: Y+L amino acid transporter 2 isoform X3 [Mus musculus]	XP_006531201	Slc7a6
TRINITY_DN350637_c1_g1_i2	female	male	5327.36	1021.52	3174.44	2.25095	4.75996	0.305139	7.37681	1.62e-13	3.15e-11	ref|NP_081806.1| protein RUFY3 isoform 4 [Mus musculus]	NP_081806	Rufy3
TRINITY_DN348321_c6_g1_i2	female	male	676.154	0	338.077	4.72732	26.489	0.641009	7.37482	1.65e-13	3.19e-11	ref|XP_006536266.1| PREDICTED: adhesion G protein-coupled receptor A1 isoform X1 [Mus musculus]	XP_006536266	Adgra1
TRINITY_DN323188_c1_g1_i8	female	male	1126.63	3.43276	565.033	4.64846	25.0799	0.631267	7.3637	1.79e-13	3.44e-11	ref|XP_003945495.1| PREDICTED: transmembrane emp24 domain-containing protein 2 [Mus musculus]	XP_003945495	Gm10698
TRINITY_DN324145_c2_g1_i5	female	male	286.554	0	143.277	4.64173	24.9632	0.635084	7.30885	2.69e-13	5.14e-11	ref|NP_084046.2| netrin receptor UNC5B precursor [Mus musculus]	NP_084046	Unc5b
TRINITY_DN349894_c0_g1_i9	female	male	248.619	0	124.31	4.62821	24.7303	0.633387	7.30709	2.73e-13	5.2e-11	ref|XP_006537727.1| PREDICTED: protein FAN isoform X3 [Mus musculus]	XP_006537727	Nsmaf
TRINITY_DN352192_c3_g1_i3	female	male	306.062	0	153.031	4.63329	24.8175	0.636261	7.28205	3.29e-13	6.22e-11	ref|XP_011237992.1| PREDICTED: agouti-signaling protein isoform X2 [Mus musculus]	XP_011237992	a
TRINITY_DN348092_c0_g1_i14	female	male	286.154	0	143.077	4.5986	24.2279	0.636518	7.22462	5.03e-13	9.43e-11	ref|XP_006516149.1| PREDICTED: zinc finger protein 410 isoform X1 [Mus musculus]	XP_006516149	Zfp410
TRINITY_DN345333_c0_g1_i3	female	male	177.043	0	88.5214	4.54776	23.3891	0.630331	7.21489	5.4e-13	1.01e-10	ref|XP_006512114.2| PREDICTED: upstream-binding protein 1 isoform X2 [Mus musculus]	XP_006512114	Ubp1
TRINITY_DN350452_c2_g1_i4	female	male	202.323	0	101.162	4.52754	23.0635	0.633683	7.1448	9.01e-13	1.67e-10	ref|XP_006522319.1| PREDICTED: target of Nesh-SH3 isoform X6 [Mus musculus]	XP_006522319	Abi3bp
TRINITY_DN339481_c1_g1_i1	female	male	883.947	109.723	496.835	2.73334	6.64993	0.383441	7.12846	1.02e-12	1.88e-10	ref|NP_001273431.1| proenkephalin-B preproprotein [Mus musculus]	NP_001273431	Pdyn
TRINITY_DN352562_c6_g1_i4	female	male	229.948	3.04129	116.495	4.20107	18.3929	0.59329	7.08098	1.43e-12	2.63e-10	ref|NP_001156492.1| kelch-like protein 32 isoform 1 [Mus musculus]	NP_001156492	Klhl32
TRINITY_DN347244_c3_g1_i5	female	male	210.575	0	105.288	4.48	22.3159	0.636131	7.04257	1.89e-12	3.43e-10	ref|NP_766433.1| A disintegrin and metalloproteinase with thrombospondin motifs 4 [Mus musculus]	NP_766433	Adamts4
TRINITY_DN328568_c4_g1_i1	female	male	179.323	1.66904	90.4961	4.2425	18.9287	0.606869	6.9908	2.73e-12	4.93e-10	ref|NP_001156492.1| kelch-like protein 32 isoform 1 [Mus musculus]	NP_001156492	Klhl32
TRINITY_DN343420_c2_g1_i8	female	male	175.478	0.589324	88.0339	4.36499	20.6059	0.624946	6.98458	2.86e-12	5.14e-10	ref|NP_058564.2| hypoxia-inducible factor 3-alpha isoform 2 [Mus musculus]	NP_058564	Hif3a
TRINITY_DN350452_c2_g1_i8	female	male	168.352	0	84.1762	4.42032	21.4116	0.634561	6.96595	3.26e-12	5.83e-10	gb|AAA99783.1| glycine-, glutamate-, thienylcyclohexylpiperidine-binding protein [Rattus norvegicus]	AAA99783	Cep104
TRINITY_DN326677_c0_g1_i3	female	male	430.663	0	215.332	4.48506	22.3943	0.643988	6.96451	3.3e-12	5.88e-10	ref|XP_006512803.1| PREDICTED: E3 ubiquitin-protein ligase SHPRH isoform X1 [Mus musculus]	XP_006512803	Shprh
TRINITY_DN348335_c0_g1_i3	female	male	219.571	0	109.786	4.44228	21.74	0.638106	6.96166	3.36e-12	5.98e-10	ref|NP_808341.1| centrosomal protein of 104 kDa [Mus musculus]	NP_808341	Cep104
TRINITY_DN338975_c1_g1_i7	female	male	2302.39	377.764	1340.08	2.41413	5.32997	0.349241	6.91249	4.76e-12	8.36e-10	ref|NP_031767.2| collagen alpha-2(IX) chain precursor [Mus musculus]	NP_031767	Col9a2
TRINITY_DN352653_c10_g1_i6	female	male	1675.45	353.941	1014.69	2.11788	4.34056	0.306365	6.91292	4.75e-12	8.36e-10	ref|XP_006511463.1| PREDICTED: elongation of very long chain fatty acids protein 5 isoform X1 [Mus musculus]	XP_006511463	Elovl5
TRINITY_DN346094_c3_g1_i7	female	male	691.978	2.45197	347.215	4.34588	20.3348	0.637818	6.81367	9.51e-12	1.63e-09	ref|NP_071294.3| general transcription factor IIH subunit 2 [Mus musculus]	NP_071294	Gtf2h2
TRINITY_DN342910_c0_g1_i10	female	male	169.221	0	84.6105	4.34361	20.3029	0.637609	6.81234	9.6e-12	1.64e-09	ref|NP_035909.2| coronin-1C [Mus musculus]	NP_035909	Coro1c
TRINITY_DN345414_c0_g1_i10	female	male	1461.77	10.311	736.042	4.27845	19.4063	0.629417	6.79748	1.06e-11	1.81e-09	ref|NP_659108.1| E3 ubiquitin-protein ligase Praja-2 isoform b [Mus musculus]	NP_659108	Pja2
TRINITY_DN342972_c5_g2_i3	female	male	239.318	0	119.659	4.3627	20.5733	0.641862	6.79695	1.07e-11	1.82e-09	ref|NP_766614.2| zinc finger and BTB domain-containing protein 11 [Mus musculus]	NP_766614	Zbtb11
TRINITY_DN350800_c5_g1_i21	female	male	186.631	0	93.3155	4.33662	20.2048	0.63941	6.78223	1.18e-11	2.01e-09	sp|Q06666.1|T2_MOUSE RecName: Full=Octapeptide-repeat protein T2 >gi|296382|emb|CAA48048.1| T2 [Mus musculus]	Q06666	Srst
TRINITY_DN349510_c0_g1_i8	female	male	332.734	0	166.367	4.357	20.4921	0.645325	6.75163	1.46e-11	2.47e-09	ref|XP_006508396.1| PREDICTED: carbohydrate sulfotransferase 15 isoform X1 [Mus musculus]	XP_006508396	Chst15
TRINITY_DN348594_c2_g4_i6	female	male	169.784	0	84.892	4.29199	19.5893	0.639562	6.71083	1.94e-11	3.22e-09	ref|NP_057926.2| selenocysteine lyase [Mus musculus]	NP_057926	Scly
TRINITY_DN411139_c0_g1_i3	female	male	316.673	21.2029	168.938	3.25098	9.52014	0.491375	6.61609	3.69e-11	6.05e-09	ref|NP_001278764.1| 5-aminolevulinate synthase, nonspecific, mitochondrial precursor [Mus musculus]	NP_001278764	Alas1
TRINITY_DN348735_c0_g2_i1	female	male	619.256	82.1532	350.705	2.62113	6.15233	0.399846	6.55536	5.55e-11	9e-09	ref|NP_079636.2| transmembrane emp24 domain-containing protein 3 precursor [Mus musculus]	NP_079636	Tmed3
TRINITY_DN347929_c8_g1_i6	female	male	174.42	0	87.2102	4.21282	18.5432	0.642705	6.55482	5.57e-11	9.01e-09	ref|NP_001108135.1| inactive phospholipase C-like protein 1 [Mus musculus]	NP_001108135	Plcl1
TRINITY_DN304283_c0_g1_i1	female	male	952.358	80.0842	516.221	3.05315	8.30022	0.466851	6.53988	6.16e-11	9.92e-09	ref|XP_011241242.1| PREDICTED: NK-tumor recognition protein isoform X5 [Mus musculus]	XP_011241242	Nktr
TRINITY_DN351491_c0_g1_i9	female	male	2522.6	3.92315	1263.26	4.24892	19.0131	0.649937	6.53743	6.26e-11	1e-08	ref|NP_001273489.1| endoplasmic reticulum-Golgi intermediate compartment protein 2 isoform 3 [Mus musculus]	NP_001273489	Ergic2
TRINITY_DN343319_c2_g1_i2	female	male	162.095	0	81.0475	4.1947	18.3118	0.642305	6.53071	6.55e-11	1.04e-08	ref|XP_006507503.1| PREDICTED: phosphatidylinositol 4-phosphate 3-kinase C2 domain-containing subunit alpha isoform X1 [Mus musculus]	XP_006507503	Pik3c2a
TRINITY_DN350531_c3_g2_i2	female	male	287.09	2.35729	144.724	4.07857	16.8956	0.62786	6.49599	8.25e-11	1.31e-08	ref|NP_080571.2| RNA polymerase II subunit A C-terminal domain phosphatase [Mus musculus]	NP_080571	Ctdp1
TRINITY_DN352650_c10_g1_i1	female	male	272.848	25.4186	149.133	2.95093	7.73246	0.454419	6.49385	8.37e-11	1.33e-08	ref|XP_006530550.1| PREDICTED: bicaudal D-related protein 1 isoform X2 [Mus musculus]	XP_006530550	Bicdl1
TRINITY_DN352346_c6_g1_i12	female	male	337.618	0	168.809	4.21274	18.5422	0.649095	6.49018	8.57e-11	1.36e-08	gb|EDL84376.1| rCG41008 [Rattus norvegicus]	EDL84376	NA
TRINITY_DN271548_c0_g1_i1	female	male	339.928	14.9224	177.425	3.52027	11.4738	0.542639	6.48731	8.74e-11	1.38e-08	dbj|BAE37859.1| unnamed protein product, partial [Mus musculus]	BAE37859	Ptprs
TRINITY_DN346464_c2_g1_i1	female	male	839.192	47.3097	443.251	3.34074	10.1312	0.522793	6.39017	1.66e-10	2.55e-08	ref|NP_032251.2| hematopoietic lineage cell-specific protein [Mus musculus]	NP_032251	Hcls1
TRINITY_DN352404_c9_g1_i10	female	male	153.901	0	76.9503	4.07005	16.7961	0.645765	6.30268	2.93e-10	4.48e-08	ref|XP_006517585.1| PREDICTED: rho guanine nucleotide exchange factor 28 isoform X6 [Mus musculus]	XP_006517585	Arhgef28
TRINITY_DN323213_c2_g1_i1	female	male	21873	5571.97	13722.5	1.86915	3.65317	0.297693	6.27879	3.41e-10	5.21e-08	ref|NP_033154.2| acyl-CoA desaturase 2 [Mus musculus]	NP_033154	Scd2
TRINITY_DN352165_c1_g1_i12	female	male	153.424	0	76.7118	4.03918	16.4404	0.646708	6.24575	4.22e-10	6.43e-08	ref|NP_034438.1| guanine nucleotide-binding protein G(o) subunit alpha isoform A [Mus musculus]	NP_034438	Gnao1
TRINITY_DN351787_c0_g1_i14	female	male	511.79	2.94236	257.366	3.99852	15.9836	0.641934	6.22887	4.7e-10	7.14e-08	ref|XP_006501310.1| PREDICTED: AP-1 complex-associated regulatory protein isoform X8 [Mus musculus]	XP_006501310	Ap1ar
TRINITY_DN344447_c0_g1_i2	female	male	558.458	51.6328	305.045	2.92756	7.60821	0.471228	6.21261	5.21e-10	7.84e-08	ref|NP_808448.2| dedicator of cytokinesis protein 5 [Mus musculus]	NP_808448	Dock5
TRINITY_DN338330_c0_g1_i3	female	male	345.795	29.931	187.863	2.97694	7.87317	0.479212	6.21216	5.23e-10	7.84e-08	ref|XP_006520302.1| PREDICTED: protein scribble homolog isoform X2 [Mus musculus]	XP_006520302	Scrib
TRINITY_DN349356_c15_g1_i5	female	male	1196.59	18.6435	607.619	3.85371	14.4571	0.621238	6.20327	5.53e-10	8.26e-08	ref|XP_006515708.1| PREDICTED: pleckstrin homology domain-containing family H member 1 isoform X1 [Mus musculus]	XP_006515708	Plekhh1
TRINITY_DN343184_c0_g3_i3	female	male	464.901	0	232.451	4.01756	16.1959	0.654818	6.13539	8.5e-10	1.26e-07	ref|XP_006519732.2| PREDICTED: glycosyltransferase 8 domain-containing protein 1 isoform X1 [Mus musculus]	XP_006519732	Glt8d1
TRINITY_DN332098_c0_g1_i2	female	male	3939.58	573.967	2256.77	2.48865	5.61253	0.407364	6.10916	1e-09	1.48e-07	ref|NP_034053.2| 2',3'-cyclic-nucleotide 3'-phosphodiesterase isoform 2 [Mus musculus]	NP_034053	Cnp
TRINITY_DN342540_c0_g1_i3	female	male	1621.67	0	810.835	4.00972	16.1082	0.657317	6.10013	1.06e-09	1.56e-07	ref|XP_011237289.1| PREDICTED: optineurin isoform X1 [Mus musculus]	XP_011237289	Optn
TRINITY_DN350896_c2_g1_i3	female	male	630.337	0	315.168	3.96634	15.631	0.656592	6.0408	1.53e-09	2.25e-07	gb|EDL20124.1| mCG1030693, isoform CRA_a [Mus musculus]	EDL20124	NA
TRINITY_DN346941_c9_g1_i2	female	male	376.813	0	188.406	3.93905	15.3381	0.655556	6.00871	1.87e-09	2.73e-07	ref|NP_001159413.1| putative methyltransferase NSUN6 isoform a [Mus musculus]	NP_001159413	Nsun6
TRINITY_DN345310_c0_g1_i10	female	male	259.321	34.6456	146.983	2.55563	5.87925	0.43023	5.94015	2.84765e-09	4.11881e-07	ref|YP_002000606.1| Hypothetical mature RT protein [Gibbon ape leukemia virus]	YP_002000606.1	pro-pol
TRINITY_DN278556_c2_g2_i2	female	male	2183.82	383.219	1283.52	2.27762	4.84877	0.386175	5.89789	3.68e-09	5.31e-07	ref|XP_006501310.1| PREDICTED: AP-1 complex-associated regulatory protein isoform X8 [Mus musculus]	XP_006501310	Ap1ar
TRINITY_DN351202_c3_g2_i12	female	male	3962.93	625.948	2294.44	2.38571	5.22602	0.406663	5.86656	4.45e-09	6.37e-07	ref|NP_034053.2| 2',3'-cyclic-nucleotide 3'-phosphodiesterase isoform 2 [Mus musculus]	NP_034053	Cnp
TRINITY_DN352691_c13_g3_i4	female	male	1294.34	201.77	748.056	2.39751	5.26895	0.409204	5.85896	4.66e-09	6.64e-07	ref|NP_034337.2| fibroblast growth factor receptor 2 isoform IIIc [Mus musculus]	NP_034337	Fgfr2
TRINITY_DN323956_c0_g1_i4	female	male	211.959	0	105.98	3.7971	13.9008	0.655762	5.79036	7.02e-09	9.85e-07	ref|NP_001103662.1| phosphatidylinositol 3,4,5-trisphosphate 5-phosphatase 1 isoform 2 [Mus musculus]	NP_001103662	Inpp5d
TRINITY_DN349197_c7_g1_i2	female	male	144.705	0	72.3523	3.78319	13.7675	0.653448	5.78959	7.06e-09	9.87e-07	ref|NP_766117.2| N-acetylglucosamine-1-phosphotransferase subunit gamma precursor [Mus musculus]	NP_766117	Gnptg
TRINITY_DN352023_c5_g1_i2	female	male	451.332	32.2022	241.767	3.05191	8.29311	0.527733	5.78307	7.34e-09	1.02e-06	ref|NP_033200.2| E3 ubiquitin-protein ligase SIAH2 [Mus musculus]	NP_033200	Siah2
TRINITY_DN318043_c0_g1_i1	female	male	480.26	0.589324	240.425	3.78218	13.7578	0.657228	5.75475	8.68e-09	1.2e-06	ref|NP_079640.1| SAP domain-containing ribonucleoprotein [Mus musculus]	NP_079640	Sarnp
TRINITY_DN350929_c3_g1_i5	female	male	1632.9	193.88	913.392	2.64438	6.25229	0.461477	5.73026	1e-08	1.38e-06	ref|XP_006521895.1| PREDICTED: E3 ubiquitin-protein ligase MGRN1 isoform X1 [Mus musculus]	XP_006521895	Mgrn1
TRINITY_DN347302_c4_g2_i10	female	male	170.128	0	85.064	3.74324	13.3914	0.655622	5.70944	1.13e-08	1.55e-06	ref|NP_071294.3| general transcription factor IIH subunit 2 [Mus musculus]	NP_071294	Gtf2h2
TRINITY_DN348538_c6_g1_i14	female	male	365.933	43.4812	204.707	2.63604	6.21624	0.463736	5.68437	1.31e-08	1.79e-06	ref|NP_082470.2| protein furry homolog-like [Mus musculus]	NP_082470	Fryl
TRINITY_DN322911_c0_g1_i3	female	male	2315.6	45.1673	1180.38	3.55742	11.7731	0.630101	5.64579	1.64e-08	2.22e-06	ref|XP_006528040.1| PREDICTED: protein DDX26B isoform X1 [Mus musculus]	XP_006528040	Ints6l
TRINITY_DN345820_c2_g1_i12	female	male	147.08	0	73.5401	3.67266	12.7521	0.656268	5.59628	2.19e-08	2.93e-06	gb|EDL81963.1| similar to Pins (predicted) [Rattus norvegicus]	EDL81963	Gpsm2
TRINITY_DN351990_c0_g1_i9	female	male	1508.31	184.167	846.239	2.59964	6.06137	0.466187	5.5764	2.46e-08	3.27e-06	ref|NP_835187.2| fatty acid 2-hydroxylase [Mus musculus]	NP_835187	Fa2h
TRINITY_DN325576_c0_g1_i1	female	male	2011.86	576.819	1294.34	1.70085	3.25092	0.307158	5.53738	3.07e-08	4.04e-06	ref|NP_033414.1| transketolase [Mus musculus]	NP_033414	Tkt
TRINITY_DN350533_c6_g2_i2	female	male	272.259	0	136.13	3.64761	12.5326	0.659672	5.52944	3.21e-08	4.21e-06	ref|NP_001158127.1| Fc fragment of IgG binding protein-like precursor [Mus musculus]	NP_001158127	9530053A07Rik
TRINITY_DN349356_c15_g1_i3	female	male	362.892	3.43276	183.162	3.57807	11.9428	0.647878	5.52274	3.34e-08	4.36e-06	ref|XP_011241215.1| PREDICTED: hemK methyltransferase family member 1 isoform X1 [Mus musculus]	XP_011241215	Hemk1
TRINITY_DN351830_c3_g1_i5	female	male	264.675	3.23915	133.957	3.54471	11.6698	0.642907	5.51356	3.52e-08	4.58e-06	ref|XP_006528040.1| PREDICTED: protein DDX26B isoform X1 [Mus musculus]	XP_006528040	Ints6l
TRINITY_DN346942_c4_g1_i11	female	male	796.754	174.222	485.488	2.01263	4.03516	0.366957	5.48464	4.14e-08	5.36e-06	ref|NP_001074696.1| protein stum homolog [Mus musculus]	NP_001074696	Stum
TRINITY_DN327066_c0_g1_i8	female	male	659.077	24.1367	341.607	3.29036	9.78358	0.605191	5.43689	5.42e-08	6.96e-06	ref|XP_017174075.1| PREDICTED: SH3 domain-containing kinase-binding protein 1 isoform X9 [Mus musculus]	XP_017174075	Sh3kbp1
TRINITY_DN347541_c0_g1_i6	female	male	651.934	76.6557	364.295	2.60801	6.09663	0.481386	5.41771	6.04e-08	7.7e-06	ref|NP_700462.2| dedicator of cytokinesis protein 3 [Mus musculus]	NP_700462	Dock3
TRINITY_DN344609_c8_g1_i2	female	male	1063.51	0	531.755	3.57886	11.9494	0.662698	5.40044	6.65e-08	8.43e-06	ref|XP_017168689.1| PREDICTED: neural cell adhesion molecule 1 isoform X30 [Mus musculus]	XP_017168689	Ncam1
TRINITY_DN317514_c0_g1_i1	female	male	139.525	0	69.7624	3.53805	11.6161	0.658857	5.36999	7.87e-08	9.9e-06	ref|XP_017171112.1| PREDICTED: kinesin-like protein KIF27 isoform X4 [Mus musculus]	XP_017171112	Kif27
TRINITY_DN350683_c1_g1_i2	female	male	3040.38	5.39433	1522.89	3.54447	11.6679	0.661862	5.3553	8.54e-08	1.07e-05	ref|NP_001298065.1| kelch-like protein 12 isoform 1 [Mus musculus]	NP_001298065	Klhl12
TRINITY_DN348234_c2_g1_i33	female	male	135.318	0	67.6589	3.52555	11.5158	0.658942	5.35032	8.78e-08	1.1e-05	ref|NP_001032851.1| probable palmitoyltransferase ZDHHC12 isoform b [Mus musculus]	NP_001032851	Zdhhc12
TRINITY_DN347664_c0_g1_i12	female	male	1062.98	196.904	629.942	2.17927	4.52923	0.407491	5.34802	8.89e-08	1.11e-05	ref|NP_666102.2| CDK5 regulatory subunit-associated protein 2 isoform 1 [Mus musculus]	NP_666102	Cdk5rap2
TRINITY_DN346766_c4_g1_i4	female	male	15286.4	977.168	8131.79	3.01187	8.06608	0.5652	5.32885	9.88e-08	1.23e-05	ref|NP_001177913.1| lanC-like protein 1 [Mus musculus]	NP_001177913	Lancl1
TRINITY_DN339321_c0_g1_i4	female	male	516.837	56.1538	286.496	2.65438	6.29577	0.500437	5.30413	1.13e-07	1.4e-05	ref|NP_033751.3| A disintegrin and metalloproteinase with thrombospondin motifs 1 preproprotein [Mus musculus]	NP_033751	Adamts1
TRINITY_DN351611_c5_g1_i11	female	male	1630.57	47.3831	838.976	3.30746	9.90023	0.624406	5.29698	1.18e-07	1.46e-05	ref|XP_006523602.1| PREDICTED: calmodulin isoform X1 [Mus musculus]	XP_006523602	Calm2
TRINITY_DN342266_c11_g2_i4	female	male	278.743	43.4855	161.114	2.34244	5.07161	0.442352	5.29542	1.19e-07	1.47e-05	ref|XP_006509668.1| PREDICTED: regulator of nonsense transcripts 1 isoform X1 [Mus musculus]	XP_006509668	Upf1
TRINITY_DN352340_c8_g1_i3	female	male	3420.76	1238.38	2329.57	1.405	2.64818	0.266229	5.27741	1.31e-07	1.61e-05	ref|XP_006499353.1| PREDICTED: spermine oxidase isoform X3 [Mus musculus]	XP_006499353	Smox
TRINITY_DN351897_c2_g1_i5	female	male	602.733	137.615	370.174	1.95072	3.86568	0.371349	5.25306	1.5e-07	1.83e-05	ref|NP_001156413.1| microtubule-associated protein RP/EB family member 2 isoform 2 [Mus musculus]	NP_001156413	Mapre2
TRINITY_DN350503_c2_g1_i10	female	male	587.193	63.1268	325.16	2.65245	6.28734	0.505534	5.24683	1.55e-07	1.89e-05	ref|XP_017175565.1| PREDICTED: receptor-type tyrosine-protein phosphatase delta isoform X35 [Mus musculus]	XP_017175565	Ptprd
TRINITY_DN339546_c1_g1_i1	female	male	5177.72	180.644	2679.18	3.2333	9.40416	0.617485	5.23624	1.64e-07	2e-05	gb|AAH02185.1| Scamp1 protein, partial [Mus musculus]	AAH02185	Scamp1
TRINITY_DN352359_c2_g1_i9	female	male	320.593	37.9922	179.293	2.574	5.9546	0.491711	5.23479	1.65e-07	2.01e-05	ref|XP_006530550.1| PREDICTED: bicaudal D-related protein 1 isoform X2 [Mus musculus]	XP_006530550	Bicdl1
TRINITY_DN342489_c1_g1_i7	female	male	1294.57	343.811	819.191	1.77618	3.42517	0.343471	5.17126	2.33e-07	2.8e-05	ref|NP_032746.2| Niemann-Pick C1 protein precursor [Mus musculus]	NP_032746	Npc1
TRINITY_DN351990_c0_g1_i17	female	male	1516.39	490.541	1003.47	1.5418	2.91158	0.298696	5.16177	2.45e-07	2.94e-05	ref|NP_076133.3| methylcrotonoyl-CoA carboxylase subunit alpha, mitochondrial [Mus musculus]	NP_076133	Mccc1
TRINITY_DN58659_c0_g1_i1	female	male	507.578	69.2008	288.39	2.43137	5.39407	0.479833	5.06712	4.04e-07	4.79e-05	ref|NP_033320.1| syntaxin-4 [Mus musculus]	NP_033320	Stx4a
TRINITY_DN311896_c0_g1_i6	female	male	2416.17	739.887	1578.03	1.60184	3.0353	0.320643	4.99572	5.86e-07	6.8e-05	ref|XP_006497677.1| PREDICTED: ATP-binding cassette sub-family A member 2 isoform X5 [Mus musculus]	XP_006497677	Abca2
TRINITY_DN350858_c3_g1_i6	female	male	3285.11	779.889	2032.5	1.88938	3.70475	0.379947	4.97274	6.6e-07	7.65e-05	gb|EDL81932.1| rCG28534 [Rattus norvegicus]	EDL81932	NA
TRINITY_DN339846_c0_g1_i6	female	male	494.128	62.9204	278.524	2.47195	5.54793	0.497144	4.9723	6.62e-07	7.65e-05	dbj|BAD69785.1| PMES-2B [Rattus norvegicus]	BAD69785	Bcas1
TRINITY_DN371786_c1_g1_i1	female	male	913.434	201.623	557.528	1.96582	3.90636	0.397037	4.95123	7.37e-07	8.5e-05	ref|NP_795961.3| SUMO-interacting motif-containing protein 1 [Mus musculus]	NP_795961	Simc1
TRINITY_DN352416_c7_g1_i6	female	male	853.926	0	426.963	3.29238	9.79725	0.66535	4.94834	7.49e-07	8.61e-05	ref|XP_017173519.1| PREDICTED: patatin-like phospholipase domain-containing protein 7 isoform X9 [Mus musculus]	XP_017173519	Pnpla7
TRINITY_DN349809_c11_g1_i14	female	male	1875.49	209.676	1042.58	2.56376	5.91247	0.519804	4.93217	8.13e-07	9.34e-05	ref|XP_006512866.1| PREDICTED: HBS1-like protein isoform X1 [Mus musculus]	XP_006512866	Hbs1l
TRINITY_DN334020_c2_g2_i1	female	male	450.34	78.1396	264.24	2.19874	4.59078	0.448244	4.90523	9.33e-07	0.000106489	ref|NP_080784.1| heat shock protein 75 kDa, mitochondrial precursor [Mus musculus]	NP_080784	Trap1
TRINITY_DN348592_c1_g1_i28	female	male	544.252	0	272.126	3.25867	9.571	0.665414	4.8972	9.72e-07	0.000110744	ref|NP_058608.1| cyclin-dependent kinase-like 2 isoform 1 [Mus musculus]	NP_058608	Cdkl2
TRINITY_DN351917_c3_g2_i14	female	male	1801.31	556.059	1178.68	1.58843	3.00721	0.325393	4.88156	1.05e-06	0.0001197	ref|XP_006533932.2| PREDICTED: rho GTPase-activating protein 23 isoform X7 [Mus musculus]	XP_006533932	Arhgap23
TRINITY_DN414412_c0_g1_i1	female	male	1526.78	445.464	986.123	1.6532	3.1453	0.339083	4.8755	1.09e-06	0.000123028	ref|XP_006531978.1| PREDICTED: peroxisome assembly protein 12 isoform X1 [Mus musculus]	XP_006531978	Pex12
TRINITY_DN345926_c32_g2_i3	female	male	207.808	34.6456	121.227	2.22769	4.68383	0.457484	4.86943	1.12e-06	0.000126652	ref|XP_017168633.1| PREDICTED: interleukin enhancer-binding factor 3 isoform X11 [Mus musculus]	XP_017168633	Ilf3
TRINITY_DN352674_c6_g1_i9	female	male	514.306	2.35729	258.332	3.22607	9.35717	0.663158	4.86471	1.15e-06	0.000129497	ref|XP_006515708.1| PREDICTED: pleckstrin homology domain-containing family H member 1 isoform X1 [Mus musculus]	XP_006515708	Plekhh1
TRINITY_DN346774_c3_g1_i1	female	male	414.567	69.6955	242.131	2.21689	4.6489	0.459595	4.82357	1.41e-06	0.000158523	ref|XP_006500540.1| PREDICTED: transmembrane 9 superfamily member 4 isoform X2 [Mus musculus]	XP_006500540	Tm9sf4
TRINITY_DN343710_c0_g1_i8	female	male	862.377	259.812	561.095	1.61391	3.06081	0.335265	4.81384	1.48e-06	0.000166171	ref|NP_848716.2| U3 small nucleolar ribonucleoprotein protein IMP4 [Mus musculus]	NP_848716	Imp4
TRINITY_DN352173_c2_g1_i6	female	male	4908.61	1546.24	3227.43	1.56144	2.95148	0.324391	4.81345	1.48344e-06	0.000166216	CAB46639.1 Go protein, partial [Homo sapiens]	CAB46639.1	Gnao1
TRINITY_DN342981_c2_g1_i13	female	male	25203.7	7429.76	16316.7	1.63875	3.11396	0.340562	4.8119	1.5e-06	0.000167241	ref|NP_001139593.1| prosaposin isoform C precursor [Mus musculus]	NP_001139593	Psap
TRINITY_DN85200_c0_g1_i1	female	male	369.893	96.6757	233.284	1.77333	3.41841	0.369168	4.80358	1.56e-06	0.000173769	ref|NP_573448.2| protein rogdi homolog [Mus musculus]	NP_573448	Rogdi
TRINITY_DN339945_c0_g1_i5	female	male	680.127	166.849	423.488	1.84044	3.5812	0.384707	4.78402	1.72e-06	0.000190338	ref|NP_001032811.2| disintegrin and metalloproteinase domain-containing protein 15 isoform a preproprotein [Mus musculus]	NP_001032811	Adam15
TRINITY_DN348692_c0_g1_i2	female	male	501.452	109.03	305.241	1.9635	3.90006	0.412011	4.76564	1.88e-06	0.000207526	ref|XP_011237562.1| PREDICTED: bcl-2-like protein 1 isoform X1 [Mus musculus]	XP_011237562	Bcl2l1
TRINITY_DN346766_c4_g1_i3	female	male	546.049	140.544	343.297	1.78623	3.44912	0.37599	4.75073	2.02682e-06	0.000222705	ref|XP_010122959.1| PREDICTED: disco-interacting protein 2 homolog A-like [Chlamydotis macqueenii]	XP_010122959.1	LOC104483000
TRINITY_DN343834_c2_g1_i5	female	male	588.902	12.9481	300.925	3.08642	8.49388	0.649778	4.74997	2.03451e-06	0.000222832	ref|XP_019791694.1| PREDICTED: netrin receptor UNC5B-like [Tursiops truncatus]	XP_019791694.1	LOC109550150
TRINITY_DN319298_c0_g1_i3	female	male	49538.2	13713.1	31625.7	1.70697	3.26475	0.359358	4.75006	2.03e-06	0.000222832	gb|AAF21349.1|AF137031_1 transmembrane protein 2, partial [Mus musculus]	AAF21349	Tmem2
TRINITY_DN347793_c5_g1_i3	female	male	466.93	44.4748	255.702	2.61906	6.1435	0.55546	4.71513	2.42e-06	0.000261628	ref|NP_766112.1| magnesium transporter NIPA4 [Mus musculus]	NP_766112	Nipal4
TRINITY_DN345855_c1_g1_i3	female	male	405.876	100.896	253.386	1.82091	3.53304	0.386463	4.71174	2.46e-06	0.000265592	ref|XP_006502834.1| PREDICTED: sodium- and chloride-dependent glycine transporter 1 isoform X1 [Mus musculus]	XP_006502834	Slc6a9
TRINITY_DN25512_c0_g1_i2	female	male	172.75	19.4307	96.0905	2.50133	5.66206	0.533167	4.69145	2.71e-06	0.000291034	ref|NP_001239152.1| next to BRCA1 gene 1 protein isoform 3 [Mus musculus]	NP_001239152	Nbr1
TRINITY_DN350622_c2_g1_i9	female	male	3544.03	1204.27	2374.15	1.46549	2.76157	0.314221	4.66388	3.1e-06	0.00033134	ref|NP_001156489.1| G-protein coupled receptor-associated sorting protein 2 [Mus musculus]	NP_001156489	Gprasp2
TRINITY_DN349010_c3_g2_i2	female	male	443.508	59.5908	251.549	2.37775	5.19725	0.509822	4.66388	3.1e-06	0.00033134	ref|NP_796364.2| unconventional myosin-Id [Mus musculus]	NP_796364	Myo1d
TRINITY_DN344276_c0_g1_i4	female	male	195.312	29.9353	112.623	2.26974	4.82235	0.486885	4.66175	3.14e-06	0.000333736	ref|NP_705728.1| calsyntenin-3 precursor [Mus musculus]	NP_705728	Clstn3
TRINITY_DN341421_c3_g1_i19	female	male	253.149	51.6286	152.389	2.01754	4.04892	0.432848	4.66107	3.15e-06	0.000334319	ref|NP_081357.2| protein DENND6B [Mus musculus]	NP_081357	Dennd6b
TRINITY_DN352278_c4_g1_i3	female	male	11094.7	4686.6	7890.66	1.19548	2.29021	0.256555	4.65973	3.17e-06	0.000335977	ref|NP_058017.1| stress-induced-phosphoprotein 1 [Mus musculus]	NP_058017	Stip1
TRINITY_DN349341_c0_g1_i3	female	male	8027.99	1286.67	4657.33	2.2354	4.70892	0.48017	4.65542	3.23e-06	0.000342022	ref|XP_006502211.1| PREDICTED: hyaluronan and proteoglycan link protein 2 isoform X1 [Mus musculus]	XP_006502211	Hapln2
TRINITY_DN343256_c5_g1_i7	female	male	220.23	12.3673	116.299	2.83487	7.13478	0.610271	4.64527	3.4e-06	0.000356515	ref|NP_033046.1| V(D)J recombination-activating protein 2 [Mus musculus]	NP_033046	Rag2
TRINITY_DN336045_c0_g1_i2	female	male	349.747	14.8278	182.287	2.91756	7.55567	0.629279	4.63635	3.55e-06	0.000370521	ref|NP_796368.1| endonuclease V isoform 2 [Mus musculus]	NP_796368	Endov
TRINITY_DN336684_c2_g2_i2	female	male	512.041	148.79	330.416	1.64503	3.12755	0.355401	4.62866	3.68e-06	0.0003822	gb|EDM04003.1| similar to hypothetical protein DKFZp761D0211, isoform CRA_b [Rattus norvegicus]	EDM04003	Fam234a
TRINITY_DN327511_c0_g2_i1	female	male	252.05	2.35729	127.204	3.06115	8.34635	0.661946	4.62446	3.76e-06	0.000388837	ref|NP_444441.1| taste receptor type 2 member 103 [Mus musculus]	NP_444441	Tas2r103
TRINITY_DN347457_c5_g2_i9	female	male	200.462	27.2897	113.876	2.35769	5.1255	0.510868	4.61507	3.93e-06	0.000405607	ref|XP_011236725.1| PREDICTED: CASP8 and FADD-like apoptosis regulator isoform X1 [Mus musculus]	XP_011236725	Cflar
TRINITY_DN352681_c15_g1_i10	female	male	4778.74	948.804	2863.77	2.03826	4.10751	0.44214	4.61	4.03e-06	0.000414386	ref|XP_006522684.1| PREDICTED: uncharacterized protein C16orf90 homolog isoform X2 [Mus musculus]	XP_006522684	1700037C18Rik
TRINITY_DN335974_c5_g1_i9	female	male	982.884	144.897	563.891	2.28885	4.88667	0.501171	4.56701	4.95e-06	0.00050155	ref|XP_006539551.1| PREDICTED: calpain small subunit 1 isoform X1 [Mus musculus]	XP_006539551	Capns1
TRINITY_DN341803_c3_g1_i3	female	male	1066.27	241.018	653.642	1.90727	3.75099	0.417706	4.56606	4.97e-06	0.00050233	ref|NP_598866.1| thioredoxin domain-containing protein 11 isoform 2 [Mus musculus]	NP_598866	Txndc11
TRINITY_DN344783_c2_g1_i18	female	male	474.205	76.1695	275.187	2.2199	4.65861	0.486173	4.56607	4.97e-06	0.00050233	ref|NP_598582.3| PH domain leucine-rich repeat-containing protein phosphatase 1 [Mus musculus]	NP_598582	Phlpp1
TRINITY_DN312443_c0_g1_i1	female	male	751.481	0	375.741	3.04186	8.2355	0.666787	4.56196	5.07e-06	0.000511464	ref|NP_084386.1| calcium uptake protein 3, mitochondrial [Mus musculus]	NP_084386	Micu3
TRINITY_DN349753_c0_g2_i1	female	male	403.518	49.4564	226.487	2.41895	5.3478	0.530819	4.557	5.19e-06	0.000522915	gb|EDM16128.1| similar to RIKEN cDNA 1700010C24 (predicted) [Rattus norvegicus]	EDM16128	Fam135b
TRINITY_DN348567_c1_g1_i7	female	male	238.353	41.3261	139.839	2.15452	4.45221	0.472927	4.55572	5.22e-06	0.000525345	ref|NP_031617.1| calreticulin precursor [Mus musculus]	NP_031617	Calr
TRINITY_DN344743_c11_g1_i1	female	male	4175.65	746.983	2461.32	2.12536	4.36312	0.467639	4.54487	5.5e-06	0.000552318	ref|NP_444503.2| protein tweety homolog 2 [Mus musculus]	NP_444503	Ttyh2
TRINITY_DN322002_c2_g1_i11	female	male	5008.18	1305.28	3156.73	1.75922	3.38514	0.387749	4.53699	5.71e-06	0.000571665	ref|XP_006504977.1| PREDICTED: heat shock protein 105 kDa isoform X1 [Mus musculus]	XP_006504977	Hsph1
TRINITY_DN348816_c3_g1_i16	female	male	365.572	48.7937	207.183	2.35662	5.12169	0.520368	4.52876	5.93e-06	0.000592668	ref|NP_084117.2| uncharacterized protein KIAA2013 precursor [Mus musculus]	NP_084117	2510039O18Rik
TRINITY_DN350468_c4_g1_i1	female	male	999.432	162.968	581.2	2.19802	4.5885	0.488152	4.50275	6.71e-06	0.000668106	ref|NP_001288353.1| high affinity cationic amino acid transporter 1 [Mus musculus]	NP_001288353	Slc7a1
TRINITY_DN347867_c0_g1_i9	female	male	275.662	63.4023	169.532	1.88345	3.68957	0.419049	4.49459	6.97e-06	0.000690196	ref|XP_006508892.1| PREDICTED: neuropathy target esterase isoform X5 [Mus musculus]	XP_006508892	Pnpla6
TRINITY_DN348508_c2_g1_i1	female	male	2181.42	709.142	1445.28	1.5101	2.8483	0.336724	4.48468	7.3e-06	0.000720963	ref|XP_017170484.1| PREDICTED: legumain isoform X1 [Mus musculus]	XP_017170484	Lgmn
TRINITY_DN340552_c0_g1_i4	female	male	2539.62	1001.18	1770.4	1.27787	2.42481	0.285965	4.46864	7.87e-06	0.000770509	ref|XP_006530432.1| PREDICTED: huntingtin-interacting protein 1-related protein isoform X1 [Mus musculus]	XP_006530432	Hip1r
TRINITY_DN346498_c5_g1_i3	female	male	2464.12	858.2	1661.16	1.42783	2.69041	0.320525	4.45464	8.4e-06	0.000819982	ref|XP_006529174.1| PREDICTED: chitinase-3-like protein 1 isoform X1 [Mus musculus]	XP_006529174	Chil1
TRINITY_DN348498_c0_g1_i1	female	male	566.194	0	283.097	2.93318	7.63791	0.667064	4.39715	1.1e-05	0.00105093	ref|NP_001289727.1| ras-related protein Rab-27B isoform 1 [Mus musculus]	NP_001289727	Rab27b
TRINITY_DN318864_c0_g1_i3	female	male	317.293	57.9133	187.603	2.08478	4.2421	0.475393	4.38538	1.16e-05	0.00110628	ref|XP_006524891.1| PREDICTED: cytosolic Fe-S cluster assembly factor NARFL isoform X1 [Mus musculus]	XP_006524891	Narfl
TRINITY_DN322759_c3_g1_i3	female	male	189.817	18.7509	104.284	2.50261	5.66711	0.572434	4.37189	1.23e-05	0.00116711	dbj|BAC36229.1| unnamed protein product, partial [Mus musculus]	BAC36229	Eif3c
TRINITY_DN351172_c0_g1_i3	female	male	1930.72	508.728	1219.72	1.73347	3.32526	0.398293	4.35224	1.35e-05	0.00127282	ref|XP_006497677.1| PREDICTED: ATP-binding cassette sub-family A member 2 isoform X5 [Mus musculus]	XP_006497677	Abca2
TRINITY_DN352404_c9_g1_i14	female	male	780.758	0	390.379	2.90183	7.47373	0.667125	4.34975	1.36e-05	0.00128423	ref|NP_064349.2| dnaJ homolog subfamily B member 12 [Mus musculus]	NP_064349	Dnajb12
TRINITY_DN305110_c0_g1_i1	female	male	1812.44	187.634	1000.03	2.47161	5.54663	0.569774	4.33788	1.44e-05	0.00134807	ref|NP_001278113.1| proprotein convertase subtilisin/kexin type 6 isoform 2 precursor [Mus musculus]	NP_001278113	Pcsk6
TRINITY_DN338005_c4_g1_i8	female	male	1472.89	437.212	955.053	1.60479	3.04151	0.370931	4.32637	1.52e-05	0.00141271	ref|NP_780738.1| leukocyte receptor cluster member 9 [Mus musculus]	NP_780738	Leng9
TRINITY_DN346133_c0_g2_i3	female	male	1036.73	94.4471	565.587	2.53224	5.78471	0.585567	4.32443	1.53e-05	0.0014213	ref|NP_032746.2| Niemann-Pick C1 protein precursor [Mus musculus]	NP_032746	Npc1
TRINITY_DN273709_c0_g1_i2	female	male	187.307	37.4933	112.4	1.99497	3.98607	0.461754	4.32042	1.56e-05	0.00144543	ref|XP_006518809.1| PREDICTED: Y+L amino acid transporter 1 isoform X1 [Mus musculus]	XP_006518809	Slc7a7
TRINITY_DN312459_c0_g1_i3	female	male	348.048	79.5076	213.778	1.87291	3.6627	0.434159	4.31388	1.60417e-05	0.00148484	ref|XP_012431533.1| PREDICTED: death-inducer obliterator 1-like [Taeniopygia guttata]	XP_012431533.1	LOC105759775
TRINITY_DN343319_c2_g1_i7	female	male	3608.32	909.836	2259.08	1.77512	3.42267	0.412219	4.30626	1.66e-05	0.0015348	ref|NP_034552.1| beta-hexosaminidase subunit beta precursor [Mus musculus]	NP_034552	Hexb
TRINITY_DN349770_c4_g1_i4	female	male	461.106	15.4171	238.261	2.78988	6.91571	0.650703	4.28748	1.81e-05	0.00165025	ref|XP_011247550.1| PREDICTED: integrator complex subunit 2 isoform X1 [Mus musculus]	XP_011247550	Ints2
TRINITY_DN350757_c3_g2_i1	female	male	564.45	175.99	370.22	1.54815	2.92443	0.361051	4.28791	1.8e-05	0.00165025	ref|XP_017169831.1| PREDICTED: breast carcinoma-amplified sequence 3 homolog isoform X5 [Mus musculus]	XP_017169831	Bcas3
TRINITY_DN335684_c1_g1_i2	female	male	374.111	41.7994	207.955	2.41066	5.31719	0.56249	4.2857	1.82e-05	0.00165907	ref|NP_659121.1| echinoderm microtubule-associated protein-like 3 [Mus musculus]	NP_659121	Eml3
TRINITY_DN346006_c1_g1_i1	female	male	217.385	47.1161	132.251	1.91962	3.78323	0.448468	4.28039	1.87e-05	0.00168789	dbj|BAC36578.1| unnamed protein product, partial [Mus musculus]	BAC36578	Rapgef1
TRINITY_DN351997_c5_g3_i2	female	male	362.327	72.4443	217.386	1.99238	3.97894	0.465909	4.27634	1.9e-05	0.0017166	ref|XP_011239069.1| PREDICTED: major facilitator superfamily domain-containing protein 10 isoform X1 [Mus musculus]	XP_011239069	Mfsd10
TRINITY_DN324569_c0_g1_i2	female	male	819.037	69.4934	444.265	2.54416	5.8327	0.596509	4.26509	2e-05	0.00180066	ref|NP_851383.2| ATP synthase mitochondrial F1 complex assembly factor 1 [Mus musculus]	NP_851383	Atpaf1
TRINITY_DN350097_c0_g1_i6	female	male	3778.12	1599.37	2688.75	1.18377	2.2717	0.277678	4.26311	2.02e-05	0.00181188	ref|XP_006518977.1| PREDICTED: FERM, RhoGEF and pleckstrin domain-containing protein 1 isoform X1 [Mus musculus]	XP_006518977	Farp1
TRINITY_DN273718_c0_g1_i1	female	male	742.525	193.274	467.899	1.73901	3.33807	0.407898	4.26336	2.01e-05	0.00181188	ref|NP_001008792.1| whirlin isoform 3 [Mus musculus]	NP_001008792	Whrn
TRINITY_DN336615_c2_g2_i9	female	male	3864.49	1627.38	2745.94	1.19028	2.28196	0.279644	4.2564	2.08e-05	0.00186468	ref|NP_001034178.1| protein sel-1 homolog 1 isoform a precursor [Mus musculus]	NP_001034178	Sel1l
TRINITY_DN346025_c7_g1_i24	female	male	739.757	207.512	473.635	1.66109	3.16254	0.390477	4.25398	2.1e-05	0.0018824	ref|XP_006515826.1| PREDICTED: serine/threonine-protein kinase MRCK beta isoform X1 [Mus musculus]	XP_006515826	Cdc42bpb
TRINITY_DN351648_c8_g1_i11	female	male	2153.82	157.67	1155.75	2.59531	6.04318	0.611513	4.24407	2.19e-05	0.00196239	ref|XP_017177904.1| PREDICTED: transforming acidic coiled-coil-containing protein 2 isoform X32 [Mus musculus]	XP_017177904	Tacc2
TRINITY_DN346799_c1_g1_i1	female	male	1089.71	0	544.854	2.82506	7.08643	0.667132	4.23464	2.29e-05	0.0020386	ref|NP_659101.2| cationic amino acid transporter 4 [Mus musculus]	NP_659101	Slc7a4
TRINITY_DN338987_c2_g1_i1	female	male	1597.51	538.242	1067.88	1.45445	2.74053	0.347163	4.18954	2.8e-05	0.00245625	dbj|BAC32019.1| unnamed protein product, partial [Mus musculus]	BAC32019	Zfp365
TRINITY_DN208574_c1_g1_i1	female	male	571.146	184.821	377.984	1.49989	2.82821	0.359518	4.17195	3.02004e-05	0.00264447	ref|XP_007606581.2| PREDICTED: PH domain leucine-rich repeat-containing protein phosphatase 1 isoform X2, partial [Cricetulus griseus]	XP_007606581.2	Phlpp1
TRINITY_DN352286_c5_g3_i2	female	male	369.015	107.09	238.053	1.61879	3.07118	0.388601	4.1657	3.1e-05	0.00271107	gb|AAH10250.1| Setd1a protein, partial [Mus musculus]	AAH10250	Setd1a
TRINITY_DN352178_c13_g2_i1	female	male	796.875	108.729	452.802	2.26115	4.79372	0.543206	4.16259	3.15e-05	0.00274115	ref|XP_006502044.1| PREDICTED: protein FAM189B isoform X4 [Mus musculus]	XP_006502044	Fam189b
TRINITY_DN351715_c0_g1_i1	female	male	1298.7	406.727	852.713	1.53507	2.89802	0.369189	4.15794	3.21e-05	0.0027904	ref|NP_001107646.1| protein FAM189A2 [Mus musculus]	NP_001107646	Fam189a2
TRINITY_DN349052_c4_g1_i10	female	male	1570.79	475.124	1022.96	1.57185	2.97286	0.379503	4.14186	3.44e-05	0.0029783	ref|NP_598895.2| HMG domain-containing protein 3 isoform 2 [Mus musculus]	NP_598895	Hmgxb3
TRINITY_DN345086_c3_g1_i1	female	male	9435.57	3290.35	6362.96	1.41269	2.66233	0.341572	4.13584	3.54e-05	0.00305359	gb|EDL79128.1| rCG62986, partial [Rattus norvegicus]	EDL79128	NA
TRINITY_DN351938_c2_g1_i1	female	male	1383.68	535.674	959.677	1.28838	2.44254	0.313681	4.1073	4e-05	0.00343041	ref|XP_011249196.1| PREDICTED: uncharacterized protein C19orf48 homolog isoform X1 [Mus musculus]	XP_011249196	2410002F23Rik
TRINITY_DN350759_c4_g1_i8	female	male	202.885	30.8257	116.855	2.17835	4.52636	0.530502	4.10621	4.02e-05	0.00344227	ref|XP_006527620.1| PREDICTED: serine/threonine-protein kinase A-Raf isoform X2 [Mus musculus]	XP_006527620	Araf
TRINITY_DN325594_c3_g1_i12	female	male	754.259	172.574	463.416	1.84861	3.60154	0.450261	4.10565	4.03e-05	0.00344495	ref|NP_033175.1| Golgi apparatus protein 1 precursor [Mus musculus]	NP_033175	Glg1
TRINITY_DN345560_c6_g1_i1	female	male	952.413	319.369	635.891	1.45491	2.74139	0.354915	4.09931	4.14e-05	0.00351122	ref|XP_011244153.1| PREDICTED: immunoglobulin superfamily member 11 isoform X3 [Mus musculus]	XP_011244153	Igsf11
TRINITY_DN329965_c0_g2_i7	female	male	1305.93	198.508	752.219	2.17612	4.51937	0.531108	4.09732	4.18e-05	0.00353451	ref|XP_011243529.1| PREDICTED: inactive ubiquitin carboxyl-terminal hydrolase 54 isoform X4 [Mus musculus]	XP_011243529	Usp54
TRINITY_DN331706_c0_g1_i7	female	male	283.713	4.41354	144.063	2.71907	6.58446	0.664773	4.09022	4.31e-05	0.00362918	ref|XP_006498540.1| PREDICTED: probable inactive glycosyltransferase 25 family member 3 isoform X2 [Mus musculus]	XP_006498540	Cercam
TRINITY_DN337739_c3_g1_i6	female	male	279.907	66.8308	173.369	1.8041	3.4921	0.441274	4.08838	4.34e-05	0.003649	ref|XP_011240723.1| PREDICTED: ATP-binding cassette sub-family G member 4 isoform X1 [Mus musculus]	XP_011240723	Abcg4
TRINITY_DN340810_c0_g2_i1	female	male	889.869	264.931	577.4	1.58499	3.00006	0.38864	4.0783	4.53664e-05	0.00379269	ref|XP_012377154.1| pre-mRNA processing factor 8 [ Dasypus novemcinctus (nine-banded armadillo) ]	XP_012377154.1	PRPF8
TRINITY_DN308720_c0_g1_i1	female	male	264.273	42.4058	153.339	2.12559	4.36382	0.525796	4.04262	5.29e-05	0.00434367	dbj|BAD32243.1| mKIAA0526 protein, partial [Mus musculus]	BAD32243	Sptlc2
TRINITY_DN338975_c1_g1_i6	female	male	2667.79	1190.24	1929.01	1.1124	2.16205	0.275212	4.04196	5.3e-05	0.0043506	ref|NP_001300852.1| actin, cytoplasmic 2 isoform 2 [Mus musculus]	NP_001300852	Actg1
TRINITY_DN349916_c5_g1_i47	female	male	632.733	55.5773	344.155	2.44915	5.46094	0.606894	4.03554	5.45e-05	0.00445519	ref|NP_058663.2| oligodendrocyte transcription factor 2 [Mus musculus]	NP_058663	Olig2
TRINITY_DN347067_c5_g1_i3	female	male	1324.72	6.48256	665.603	2.69066	6.45611	0.667148	4.03309	5.5e-05	0.00449666	gb|EDM11193.1| rCG52977 [Rattus norvegicus]	EDM11193	NA
TRINITY_DN341756_c1_g1_i2	female	male	18771.5	5331.12	12051.3	1.62988	3.09488	0.404463	4.02975	5.58e-05	0.00455549	ref|NP_032328.2| heat shock protein HSP 90-beta [Mus musculus]	NP_032328	Hsp90ab1
TRINITY_DN352092_c3_g1_i9	female	male	4570.54	1077.03	2823.79	1.81071	3.50814	0.450677	4.01775	5.88e-05	0.00477667	ref|NP_001034573.1| ATP-sensitive inward rectifier potassium channel 10 [Mus musculus]	NP_001034573	Kcnj10
TRINITY_DN332656_c6_g1_i2	female	male	684.969	62.6236	373.796	2.42427	5.36757	0.604243	4.01208	6.02e-05	0.00488126	ref|NP_001170868.1| ankyrin repeat and sterile alpha motif domain-containing protein 1B isoform 4 [Mus musculus]	NP_001170868	Anks1b
TRINITY_DN341230_c1_g1_i1	female	male	242.876	30.5331	136.704	2.27169	4.82889	0.56667	4.00885	6.1e-05	0.00493672	ref|XP_011239868.1| PREDICTED: branched-chain-amino-acid aminotransferase, cytosolic isoform X1 [Mus musculus]	XP_011239868	Bcat1
TRINITY_DN343512_c4_g1_i6	female	male	548.044	94.0514	321.048	2.07069	4.20087	0.517492	4.00139	6.3e-05	0.0050889	ref|NP_082173.3| rhophilin-2 [Mus musculus]	NP_082173	Rhpn2
TRINITY_DN336053_c2_g1_i21	female	male	1792.04	762.793	1277.42	1.1696	2.24949	0.292576	3.99758	6.4e-05	0.00515305	ref|NP_033295.2| serine palmitoyltransferase 1 [Mus musculus]	NP_033295	Sptlc1
TRINITY_DN330882_c2_g1_i4	female	male	512.117	155.944	334.031	1.55327	2.93482	0.388625	3.99684	6.42e-05	0.00515706	ref|NP_663579.2| UPF0183 protein C16orf70 homolog [Mus musculus]	NP_663579	D230025D16Rik
TRINITY_DN351938_c2_g1_i8	female	male	161.771	2.45197	82.1113	2.65833	6.31301	0.665347	3.9954	6.46e-05	0.0051823	ref|NP_001298076.1| uncharacterized protein C20orf194 homolog isoform 2 [Mus musculus]	NP_001298076	4930402H24Rik
TRINITY_DN352027_c8_g1_i5	female	male	4123	1872.28	2997.64	1.08853	2.12658	0.274034	3.97225	7.12e-05	0.00563323	gb|EDL18621.1| mCG1689, isoform CRA_b, partial [Mus musculus]	EDL18621	NA
TRINITY_DN349888_c2_g1_i4	female	male	303.184	92.2664	197.725	1.55328	2.93483	0.391711	3.96537	7.33e-05	0.00578492	ref|XP_006533810.1| PREDICTED: sperm-associated antigen 5 isoform X1 [Mus musculus]	XP_006533810	Spag5
TRINITY_DN351686_c4_g1_i9	female	male	171.072	24.2442	97.6581	2.1861	4.55073	0.552255	3.95849	7.54e-05	0.00594704	ref|NP_898960.2| AP-4 complex accessory subunit tepsin [Mus musculus]	NP_898960	Tepsin
TRINITY_DN349139_c4_g2_i5	female	male	2790.84	353.712	1572.28	2.25405	4.77019	0.56961	3.95718	7.58e-05	0.00597305	ref|XP_006523408.2| PREDICTED: 1-acyl-sn-glycerol-3-phosphate acyltransferase delta isoform X1 [Mus musculus]	XP_006523408	Agpat4
TRINITY_DN348784_c2_g1_i2	female	male	1846.86	606.398	1226.63	1.46925	2.76877	0.372734	3.9418	8.09e-05	0.00632529	ref|XP_006508539.2| PREDICTED: 7-dehydrocholesterol reductase isoform X1 [Mus musculus]	XP_006508539	Dhcr7
TRINITY_DN346976_c3_g1_i1	female	male	280.583	3.92315	142.253	2.62507	6.16914	0.666329	3.9396	8.1619e-05	0.00636189	ref|XP_006040331.1| PREDICTED: ryanodine receptor 3-like [Bubalus bubalis]	XP_006040331.1	LOC102404975
TRINITY_DN340767_c2_g1_i2	female	male	365.962	104.324	235.143	1.61749	3.06841	0.410546	3.93985	8.15e-05	0.00636189	ref|XP_017172543.1| PREDICTED: von Willebrand factor A domain-containing protein 5B2 isoform X10 [Mus musculus]	XP_017172543	Vwa5b2
TRINITY_DN334251_c1_g1_i4	female	male	287.481	44.4748	165.978	2.1295	4.37566	0.540776	3.93786	8.22e-05	0.00640081	ref|NP_038509.1| ribosome biogenesis protein BOP1 [Mus musculus]	NP_038509	Bop1
TRINITY_DN252472_c0_g1_i2	female	male	285.257	31.5139	158.385	2.31676	4.98213	0.588487	3.93681	8.26e-05	0.00642147	ref|XP_006521414.1| PREDICTED: sodium-coupled neutral amino acid transporter 4 isoform X1 [Mus musculus]	XP_006521414	Slc38a4
TRINITY_DN352091_c8_g1_i5	female	male	1823.61	637.899	1230.76	1.39842	2.63612	0.35538	3.93499	8.32e-05	0.00646288	ref|NP_001001980.2| LIM and calponin homology domains-containing protein 1 isoform 1 [Mus musculus]	NP_001001980	Limch1
TRINITY_DN347302_c4_g2_i6	female	male	571.761	19.2285	295.495	2.58875	6.01578	0.659169	3.9273	8.59e-05	0.00662783	ref|XP_011244270.1| PREDICTED: kalirin isoform X24 [Mus musculus]	XP_011244270	Kalrn
TRINITY_DN341738_c1_g1_i9	female	male	1384.7	491.383	938.043	1.38239	2.60701	0.35208	3.92636	8.62e-05	0.006646	ref|XP_006518605.1| PREDICTED: dematin isoform X7 [Mus musculus]	XP_006518605	Dmtn
TRINITY_DN344327_c3_g1_i2	female	male	695.519	50.2691	372.894	2.46802	5.53284	0.628774	3.92513	8.67e-05	0.006665	ref|XP_011242293.1| PREDICTED: B2 bradykinin receptor isoform X1 [Mus musculus]	XP_011242293	Bdkrb2
TRINITY_DN351782_c1_g1_i1	female	male	2914.58	6.48256	1460.53	2.6158	6.12961	0.666754	3.92318	8.74e-05	0.00669661	ref|NP_033907.1| complement C1q subcomponent subunit B precursor [Mus musculus]	NP_033907	C1qb
TRINITY_DN331212_c6_g1_i10	female	male	548.284	90.709	319.496	2.0789	4.22486	0.530889	3.91589	9.01e-05	0.00684825	ref|NP_034882.2| mitotic spindle assembly checkpoint protein MAD1 [Mus musculus]	NP_034882	Mad1l1
TRINITY_DN351917_c3_g2_i17	female	male	1373.48	0	686.741	2.60116	6.06774	0.666326	3.90374	9.47e-05	0.00716973	ref|NP_075972.2| UPF0686 protein C11orf1 homolog isoform 1 [Mus musculus]	NP_075972	1110032A03Rik
TRINITY_DN335213_c1_g1_i10	female	male	893.918	0	446.959	2.59928	6.05983	0.666352	3.90076	9.59e-05	0.00724232	ref|NP_001017429.1| cytochrome c oxidase copper chaperone [Mus musculus]	NP_001017429	Cox17
TRINITY_DN340606_c6_g1_i6	female	male	1141.8	341.931	741.868	1.56426	2.95725	0.401316	3.89782	9.71e-05	0.00731471	ref|NP_076294.2| sodium-coupled neutral amino acid transporter 3 [Mus musculus]	NP_076294	Slc38a3
TRINITY_DN345469_c0_g1_i3	female	male	1632.99	135.807	884.397	2.41165	5.32083	0.620294	3.88792	0.000101109	0.00758593	dbj|BAE22260.1| unnamed protein product [Mus musculus] >gi|74150177|dbj|BAE24385.1| unnamed protein product [Mus musculus] >gi|74152869|dbj|BAE43177.1| unnamed protein product [Mus musculus]	BAE22260	Cntn1
TRINITY_DN351126_c2_g1_i2	female	male	226.382	33.1745	129.778	2.14685	4.42859	0.553134	3.88125	0.000103923	0.00777141	ref|XP_017170772.1| PREDICTED: endogenous retrovirus group K member 25 Pol protein-like, partial [Mus musculus]	XP_017170772	Gm46310
TRINITY_DN342848_c3_g1_i23	female	male	1387.06	533.355	960.205	1.28779	2.44153	0.331847	3.88067	0.000104171	0.0077814	dbj|BAE20666.1| unnamed protein product [Mus musculus]	BAE20666	Crebbp
TRINITY_DN351086_c2_g1_i4	female	male	25593.4	6031.83	15812.6	1.79128	3.46122	0.463639	3.86353	0.000111762	0.00827582	ref|NP_034407.2| glial fibrillary acidic protein isoform 2 [Mus musculus]	NP_034407	Gfap
TRINITY_DN337869_c1_g1_i5	female	male	203.506	42.3068	122.906	1.89676	3.72375	0.491393	3.85996	0.000113407	0.00838853	ref|NP_032638.2| CDK-activating kinase assembly factor MAT1 [Mus musculus]	NP_032638	Mnat1
TRINITY_DN344729_c1_g1_i4	female	male	199.766	47.0087	123.387	1.7887	3.45504	0.463948	3.8554	0.00011554	0.0085278	dbj|BAE36577.1| unnamed protein product, partial [Mus musculus]	BAE36577	Lig1
TRINITY_DN326726_c1_g1_i1	female	male	858.489	112.712	485.601	2.20491	4.61045	0.572459	3.85164	0.000117329	0.00863178	ref|NP_080661.1| plasmolipin [Mus musculus]	NP_080661	Pllp
TRINITY_DN348844_c21_g1_i1	female	male	12077.5	341.456	6209.47	2.55198	5.8644	0.663408	3.84678	0.000119682	0.00877647	ref|XP_011242348.1| PREDICTED: serine protease inhibitor A3N isoform X1 [Mus musculus]	XP_011242348	Serpina3n
TRINITY_DN337932_c1_g1_i18	female	male	533.153	78.1524	305.653	2.14038	4.40879	0.556772	3.84427	0.00012091	0.00885695	ref|XP_006511785.1| PREDICTED: caM kinase-like vesicle-associated protein isoform X1 [Mus musculus]	XP_006511785	Camkv
TRINITY_DN340131_c6_g1_i5	female	male	2996.92	1365.13	2181.03	1.08122	2.11583	0.282527	3.82698	0.000129726	0.00945194	ref|XP_006513310.1| PREDICTED: hexokinase-1 isoform X4 [Mus musculus]	XP_006513310	Hk1
TRINITY_DN336739_c2_g2_i4	female	male	899.095	346.353	622.724	1.28249	2.43259	0.335243	3.82555	0.00013048	0.00948662	ref|NP_808276.2| selenocysteine insertion sequence-binding protein 2-like [Mus musculus]	NP_808276	Secisbp2l
TRINITY_DN349173_c5_g1_i1	female	male	332.622	98.2585	215.44	1.57292	2.97507	0.41147	3.82269	0.000132006	0.00957714	ref|XP_006530710.1| PREDICTED: transcriptional repressor CTCF isoform X4 [Mus musculus]	XP_006530710	Ctcf
TRINITY_DN342137_c10_g2_i12	female	male	183.75	36.5125	110.131	1.92448	3.79599	0.503731	3.82045	0.000133208	0.00964381	ref|XP_006531031.1| PREDICTED: tetratricopeptide repeat protein 13 isoform X5 [Mus musculus]	XP_006531031	Ttc13
TRINITY_DN352279_c6_g1_i3	female	male	6595.87	1370.17	3983.02	1.89006	3.7065	0.496005	3.81056	0.000138652	0.010006	ref|NP_034963.2| moesin [Mus musculus]	NP_034963	Msn
TRINITY_DN92331_c0_g1_i8	female	male	1371.26	528.257	949.758	1.28246	2.43254	0.336685	3.80909	0.00013948	0.0100551	ref|NP_766334.1| HIRA-interacting protein 3 [Mus musculus]	NP_766334	Hirip3
TRINITY_DN271548_c0_g1_i2	female	male	465.792	90.025	277.909	1.94622	3.85362	0.511145	3.80756	0.000140345	0.0101068	ref|NP_932131.2| SLAIN motif-containing protein 1 [Mus musculus]	NP_932131	Slain1
TRINITY_DN342245_c10_g1_i1	female	male	563.828	147.607	355.718	1.6882	3.22253	0.443428	3.80714	0.000140582	0.0101131	ref|NP_083008.1| V-type immunoglobulin domain-containing suppressor of T-cell activation isoform 1 precursor [Mus musculus]	NP_083008	Vsir
TRINITY_DN342848_c3_g1_i5	female	male	330.944	5.39433	168.169	2.53375	5.79073	0.666676	3.80056	0.000144367	0.0103201	ref|NP_033878.1| BET1 homolog [Mus musculus]	NP_033878	Bet1
TRINITY_DN351008_c9_g1_i6	female	male	1073.79	68.9817	571.388	2.43716	5.41573	0.641709	3.79792	0.000145918	0.0103982	ref|NP_660254.1| leucine-rich repeat LGI family member 3 precursor [Mus musculus]	NP_660254	Lgi3
TRINITY_DN371437_c0_g1_i21	female	male	1068.2	145.602	606.9	2.16711	4.49123	0.57183	3.78978	0.00015078	0.0106808	ref|NP_001074630.1| protein FAM171A1 isoform 1 precursor [Mus musculus]	NP_001074630	Fam171a1
TRINITY_DN340307_c2_g1_i2	female	male	1067.31	290.384	678.848	1.64953	3.1373	0.435324	3.78919	0.000151138	0.0106808	ref|NP_796235.4| protein very KIND [Mus musculus]	NP_796235	Kndc1
TRINITY_DN347163_c6_g1_i2	female	male	896.729	360.789	628.759	1.23012	2.34586	0.32472	3.78824	0.000151716	0.0107106	ref|NP_001074567.1| zinc finger protein 362 [Mus musculus]	NP_001074567	Zfp362
TRINITY_DN336997_c0_g1_i13	female	male	3783.26	1065.12	2424.19	1.61575	3.06471	0.4276	3.77865	0.000157681	0.0111086	ref|XP_017175056.1| PREDICTED: carbonic anhydrase 14 isoform X3 [Mus musculus]	XP_017175056	Car14
TRINITY_DN335971_c3_g1_i1	female	male	288.75	68.5945	178.672	1.77001	3.41056	0.468625	3.77703	0.00015871	0.011158	ref|XP_006534422.1| PREDICTED: RING finger protein 145 isoform X2 [Mus musculus]	XP_006534422	Rnf145
TRINITY_DN350452_c2_g1_i11	female	male	384.947	97.8458	241.397	1.71023	3.27212	0.453054	3.77489	0.000160079	0.0112311	ref|NP_038509.1| ribosome biogenesis protein BOP1 [Mus musculus]	NP_038509	Bop1
TRINITY_DN341690_c0_g1_i4	female	male	957.02	304.394	630.707	1.49165	2.81211	0.395752	3.76917	0.000163793	0.0114563	ref|NP_620084.2| C-1-tetrahydrofolate synthase, cytoplasmic [Mus musculus]	NP_620084	Mthfd1
TRINITY_DN352476_c1_g1_i9	female	male	699.624	225.821	462.722	1.47518	2.78019	0.391729	3.76583	0.000166	0.0115956	ref|XP_006497606.1| PREDICTED: rho GTPase-activating protein 21 isoform X4 [Mus musculus]	XP_006497606	Arhgap21
TRINITY_DN334336_c2_g1_i2	female	male	1704.36	53.4997	878.932	2.49508	5.63759	0.663313	3.76154	0.000168869	0.011763	ref|NP_035318.1| 26S protease regulatory subunit 7 [Mus musculus]	NP_035318	Psmc2
TRINITY_DN321878_c0_g1_i7	female	male	160.359	34.452	97.4053	1.85338	3.61345	0.492897	3.76017	0.000169796	0.0118155	ref|NP_001162624.1| CMRF35-like molecule 1 isoform 1 precursor [Mus musculus]	NP_001162624	Cd300lf
TRINITY_DN315282_c0_g1_i9	female	male	1314.33	489.719	902.024	1.31759	2.4925	0.350442	3.7598	0.00017005	0.0118211	ref|NP_001070963.1| phosphatidylinositol 3-kinase regulatory subunit alpha isoform 2 [Mus musculus]	NP_001070963	Pik3r1
TRINITY_DN275809_c0_g1_i5	female	male	389.459	113.172	251.316	1.58241	2.99469	0.420928	3.75933	0.000170368	0.0118311	ref|NP_035882.1| zinc finger protein ZPR1 [Mus musculus]	NP_035882	Zpr1
TRINITY_DN336576_c1_g1_i9	female	male	231.179	20.4242	125.802	2.33376	5.04117	0.622451	3.74931	0.000177325	0.0122767	ref|NP_775555.1| prolyl 3-hydroxylase 2 precursor [Mus musculus]	NP_775555	P3h2
TRINITY_DN348086_c3_g1_i16	female	male	2902.02	1171.34	2036.68	1.22512	2.33775	0.326887	3.74784	0.000178366	0.0123362	ref|NP_666148.1| activator of 90 kDa heat shock protein ATPase homolog 1 [Mus musculus]	NP_666148	Ahsa1
TRINITY_DN352203_c1_g2_i7	female	male	471.612	156.043	313.828	1.44695	2.72632	0.386169	3.74695	0.000179001	0.0123676	ref|NP_001297438.1| oxysterol-binding protein-related protein 7 isoform 1 [Mus musculus]	NP_001297438	Osbpl7
TRINITY_DN333919_c0_g1_i1	female	male	714.952	119.384	417.168	2.03541	4.09939	0.543443	3.74539	0.000180111	0.0124317	ref|NP_035669.3| thromboxane-A synthase [Mus musculus]	NP_035669	Tbxas1
TRINITY_DN342577_c12_g1_i1	female	male	227.516	41.1324	134.324	1.98214	3.95079	0.529261	3.74511	0.000180313	0.012433	ref|NP_001272962.1| syntaxin-2 isoform b [Mus musculus]	NP_001272962	Stx2
TRINITY_DN351456_c3_g1_i16	female	male	1652.23	704.798	1178.51	1.15863	2.23246	0.309651	3.74174	0.000182754	0.0125632	ref|NP_062795.2| glycolipid transfer protein [Mus musculus]	NP_062795	Gltp
TRINITY_DN351889_c10_g2_i2	female	male	735.367	69.5019	402.434	2.30524	4.9425	0.618054	3.72984	0.000191604	0.0130923	ref|XP_006540961.1| PREDICTED: palmitoyltransferase ZDHHC13 isoform X1 [Mus musculus]	XP_006540961	Zdhhc13
TRINITY_DN343410_c0_g1_i1	female	male	399.41	71.5667	235.488	1.9842	3.95642	0.532084	3.7291	0.000192164	0.0131174	dbj|BAB29301.1| unnamed protein product, partial [Mus musculus]	BAB29301	Ewsr1
TRINITY_DN330676_c2_g1_i17	female	male	316.826	79.0215	197.924	1.72363	3.30266	0.462269	3.72863	0.000192525	0.0131289	ref|NP_033296.1| squalene monooxygenase [Mus musculus]	NP_033296	Sqle
TRINITY_DN225491_c0_g1_i1	female	male	1934.27	897.074	1415.67	1.0557	2.07873	0.283766	3.72034	0.000198958	0.0135134	ref|XP_006500493.1| PREDICTED: vacuolar protein sorting-associated protein 16 homolog isoform X2 [Mus musculus]	XP_006500493	Vps16
TRINITY_DN349658_c5_g1_i4	female	male	605.126	218.865	411.995	1.3489	2.54718	0.362893	3.71707	0.000201544	0.0136755	ref|NP_598552.2| protein WWC2 [Mus musculus]	NP_598552	Wwc2
TRINITY_DN339375_c7_g1_i3	female	male	6572.72	1882.22	4227.47	1.59268	3.01609	0.42894	3.71306	0.000204769	0.0138529	ref|XP_006497677.1| PREDICTED: ATP-binding cassette sub-family A member 2 isoform X5 [Mus musculus]	XP_006497677	Abca2
TRINITY_DN352199_c3_g1_i11	female	male	697.582	160.413	428.998	1.79037	3.45905	0.48364	3.70188	0.000214011	0.0143782	ref|XP_006501210.1| PREDICTED: prostaglandin F2 receptor negative regulator isoform X2 [Mus musculus]	XP_006501210	Ptgfrn
TRINITY_DN352373_c14_g1_i1	female	male	19545.8	8636.91	14091.4	1.11472	2.16553	0.301418	3.69825	0.000217088	0.0145562	ref|NP_001300913.1| polyubiquitin-B [Mus musculus]	NP_001300913	Ubb
TRINITY_DN349735_c3_g1_i1	female	male	3260.92	1309.48	2285.2	1.22862	2.34343	0.332338	3.6969	0.000218245	0.014605	ref|NP_059505.1| coatomer subunit gamma-1 isoform 1 [Mus musculus]	NP_059505	Copg1
TRINITY_DN349768_c3_g1_i7	female	male	2002.7	865.276	1433.99	1.14162	2.20629	0.309015	3.69439	0.000220417	0.0147359	ref|XP_006532446.1| PREDICTED: myotubularin-related protein 4 isoform X1 [Mus musculus]	XP_006532446	Mtmr4
TRINITY_DN347710_c3_g1_i5	female	male	385.185	121.13	253.158	1.49819	2.82488	0.405601	3.69376	0.000220964	0.014758	ref|XP_006530432.1| PREDICTED: huntingtin-interacting protein 1-related protein isoform X1 [Mus musculus]	XP_006530432	Hip1r
TRINITY_DN279195_c0_g1_i2	female	male	1499.36	388.81	944.086	1.68332	3.21166	0.456171	3.6901	0.000224163	0.0148986	EGW03888.1 Acyl-CoA desaturase 1 [Cricetulus griseus]	EGW03888.1	Scd1
TRINITY_DN348952_c2_g1_i5	female	male	1808.95	634.779	1221.86	1.38086	2.60424	0.374546	3.68676	0.000227128	0.015037	gb|EDL28583.1| mCG16317, isoform CRA_b [Mus musculus]	EDL28583	NA
TRINITY_DN343825_c0_g1_i26	female	male	262.422	63.0066	162.714	1.74771	3.35825	0.474832	3.68069	0.000232599	0.0153364	ref|NP_001291760.1| transcription factor MafF isoform 2 [Mus musculus]	NP_001291760	Maff
TRINITY_DN349824_c7_g2_i11	female	male	452.611	95.5226	274.067	1.85476	3.61691	0.504745	3.67465	0.000238178	0.0156018	ref|NP_112476.1| protransforming growth factor alpha preproprotein [Mus musculus]	NP_112476	Tgfa
TRINITY_DN351411_c1_g1_i3	female	male	1393.76	575.735	984.746	1.19423	2.28822	0.325242	3.67182	0.000240833	0.0156852	ref|XP_006515842.1| PREDICTED: phosphofurin acidic cluster sorting protein 2 isoform X9 [Mus musculus]	XP_006515842	Pacs2
TRINITY_DN336356_c1_g1_i1	female	male	1121.63	333.275	727.453	1.55258	2.93341	0.423174	3.66889	0.000243609	0.0158264	ref|XP_019786776.1| PREDICTED: pituitary adenylate cyclase-activating polypeptide type I receptor isoform X5 [Tursiops truncatus]	XP_019786776.1	ADCYAP1R1
TRINITY_DN299862_c0_g1_i3	female	male	671.218	171.146	421.182	1.69329	3.23394	0.462856	3.65836	0.000253838	0.0163757	ref|NP_075809.1| pleckstrin homology domain-containing family O member 1 [Mus musculus]	NP_075809	Plekho1
TRINITY_DN350375_c2_g1_i2	female	male	4565.78	1068.18	2816.98	1.76823	3.40637	0.483791	3.65495	0.000257229	0.0165474	ref|NP_001171138.1| spectrin alpha chain, non-erythrocytic 1 isoform 2 [Mus musculus]	NP_001171138	Sptan1
TRINITY_DN346145_c6_g1_i6	female	male	1609.4	572.469	1090.93	1.36328	2.5727	0.373879	3.64632	0.000266018	0.0170231	ref|XP_006532424.1| PREDICTED: ATP-dependent DNA helicase Q5 isoform X4 [Mus musculus]	XP_006532424	Recql5
TRINITY_DN347679_c0_g1_i5	female	male	4664.06	2125.91	3394.99	1.07485	2.1065	0.295311	3.63972	0.000272934	0.0174261	ref|NP_001074265.1| ras GTPase-activating protein-binding protein 2 isoform b [Mus musculus]	NP_001074265	G3bp2
TRINITY_DN339106_c5_g3_i8	female	male	3757.84	1013.14	2385.49	1.64051	3.11777	0.452106	3.6286	0.00028496	0.0180585	ref|NP_031600.2| complement C1q subcomponent subunit C precursor [Mus musculus]	NP_031600	C1qc
TRINITY_DN332233_c1_g1_i1	female	male	575.435	25.8271	300.631	2.39214	5.24935	0.659781	3.62566	0.000288226	0.0182315	ref|NP_032829.1| high affinity cAMP-specific and IBMX-insensitive 3',5'-cyclic phosphodiesterase 8A [Mus musculus]	NP_032829	Pde8a
TRINITY_DN345405_c7_g1_i4	female	male	1269.96	109.885	689.923	2.28845	4.88532	0.631229	3.62539	0.000288523	0.0182334	ref|XP_006526213.1| PREDICTED: signal peptidase complex catalytic subunit SEC11C isoform X1 [Mus musculus]	XP_006526213	Sec11c
TRINITY_DN347129_c1_g1_i4	female	male	2299.87	689.436	1494.65	1.53856	2.90505	0.424925	3.62079	0.000293704	0.0184752	ref|NP_081774.3| serine/threonine-protein kinase SIK3 [Mus musculus]	NP_081774	Sik3
TRINITY_DN346673_c2_g1_i5	female	male	623.053	217.196	420.124	1.3824	2.60702	0.381965	3.61919	0.000295532	0.0185415	ref|XP_006504927.1| PREDICTED: tectonin beta-propeller repeat-containing protein 1 isoform X1 [Mus musculus]	XP_006504927	Tecpr1
TRINITY_DN334451_c0_g1_i9	female	male	164.145	31.7075	97.9265	1.9092	3.756	0.527526	3.61915	0.000295575	0.0185415	ref|XP_011241116.1| PREDICTED: unconventional myosin-Ie isoform X1 [Mus musculus]	XP_011241116	Myo1e
TRINITY_DN350893_c2_g2_i5	female	male	163.526	19.7317	91.6291	2.16902	4.49716	0.599426	3.61849	0.000296328	0.0185716	dbj|BAE22812.1| unnamed protein product [Mus musculus]	BAE22812	Kdm4a
TRINITY_DN352070_c16_g1_i11	female	male	11756.4	4119.61	7938	1.37729	2.5978	0.381103	3.61396	0.000301555	0.0187954	ref|XP_006518566.1| PREDICTED: clusterin isoform X1 [Mus musculus]	XP_006518566	Clu
TRINITY_DN349090_c0_g1_i25	female	male	1154	254.444	704.224	1.8088	3.50351	0.500499	3.614	0.000301509	0.0187954	ref|XP_006516889.1| PREDICTED: isoleucine--tRNA ligase, cytoplasmic isoform X1 [Mus musculus]	XP_006516889	Iars
TRINITY_DN341191_c3_g1_i3	female	male	1204.24	446.693	825.465	1.31484	2.48775	0.363761	3.61458	0.000300835	0.0187954	ref|NP_081099.1| ADP-ribosylation factor-like protein 8A [Mus musculus]	NP_081099	Arl8a
TRINITY_DN351267_c3_g1_i9	female	male	342.935	102.478	222.707	1.54142	2.9108	0.426485	3.61424	0.000301232	0.0187954	ref|XP_006498008.1| PREDICTED: nuclear pore complex protein Nup214 isoform X1 [Mus musculus]	XP_006498008	Nup214
TRINITY_DN338902_c0_g1_i1	female	male	1970.97	135.158	1053.07	2.3303	5.02908	0.64627	3.60576	0.000311241	0.0193108	ref|NP_034816.1| lysosomal-associated transmembrane protein 5 [Mus musculus]	NP_034816	Laptm5
TRINITY_DN331035_c1_g1_i1	female	male	961.156	199.687	580.421	1.85357	3.61393	0.514439	3.60308	0.000314464	0.0194711	ref|NP_851417.2| unconventional myosin-Ie [Mus musculus]	NP_851417	Myo1e
TRINITY_DN324035_c1_g1_i6	female	male	652.608	114.618	383.613	1.9663	3.90764	0.5468	3.59601	0.000323139	0.0198681	gb|AAH64521.1| DYNC1H1 protein, partial [Homo sapiens]	AAH64521.1	Dync1h1
TRINITY_DN344942_c7_g1_i3	female	male	212.368	66.5468	139.457	1.49184	2.81247	0.415161	3.59339	0.000326398	0.0199963	ref|XP_020021905.1| methylglutaconyl-CoA hydratase, mitochondrial [Castor canadensis]	XP_020021905.1	AUH
TRINITY_DN348803_c0_g1_i29	female	male	385.938	70.1987	228.069	1.94481	3.84987	0.541209	3.59345	0.000326323	0.0199963	gb|AAF61721.1| oligodendrocyte-specific bHLH transcription factor Olig1 [Mus musculus] >gi|11602814|dbj|BAB18906.1| Olig1 bHLH protein [Mus musculus] >gi|148671886|gb|EDL03833.1| oligodendrocyte transcription factor 1 [Mus musculus]	AAF61721	Olig1
TRINITY_DN320524_c0_g2_i2	female	male	720.367	148.627	434.497	1.85576	3.61941	0.516909	3.5901	0.000330551	0.0202325	ref|XP_006516985.1| PREDICTED: protein tyrosine phosphatase domain-containing protein 1 isoform X1 [Mus musculus]	XP_006516985	Ptpdc1
TRINITY_DN343012_c4_g1_i3	female	male	1013.5	300.876	657.188	1.54394	2.9159	0.430743	3.58437	0.000337899	0.0206451	ref|NP_742048.2| transmembrane and coiled-coil domains protein 3 isoform a [Mus musculus]	NP_742048	Tmcc3
TRINITY_DN352182_c9_g1_i2	female	male	456.541	163.614	310.077	1.34993	2.54899	0.37718	3.57899	0.000344919	0.0210175	ref|XP_006541219.1| PREDICTED: PIH1 domain-containing protein 1 isoform X1 [Mus musculus]	XP_006541219	Pih1d1
TRINITY_DN348491_c9_g3_i5	female	male	11570.2	4279.42	7924.83	1.31582	2.48943	0.368015	3.57544	0.000349638	0.021286	ref|NP_598647.1| dyslexia-associated protein KIAA0319-like protein isoform 2 [Mus musculus]	NP_598647	AU040320
TRINITY_DN341115_c7_g1_i12	female	male	750.042	259.33	504.686	1.38863	2.61831	0.388776	3.57181	0.000354518	0.0215254	ref|NP_079979.2| transcription elongation factor A protein-like 8 [Mus musculus]	NP_079979	Tceal8
TRINITY_DN332412_c0_g1_i1	female	male	987.582	259.661	623.621	1.65575	3.15088	0.464253	3.56649	0.000361793	0.0219086	ref|XP_006534442.1| PREDICTED: ras-GEF domain-containing family member 1C isoform X2 [Mus musculus]	XP_006534442	Rasgef1c
TRINITY_DN351935_c3_g1_i23	female	male	669.766	144.123	406.945	1.82002	3.53086	0.510649	3.56413	0.00036507	0.0220874	ref|XP_006511785.1| PREDICTED: caM kinase-like vesicle-associated protein isoform X1 [Mus musculus]	XP_006511785	Camkv
TRINITY_DN343848_c0_g1_i5	female	male	3507.34	1425.94	2466.64	1.20843	2.31086	0.339334	3.56118	0.000369193	0.0222972	ref|NP_064356.2| sortilin isoform 2 precursor [Mus musculus]	NP_064356	Sort1
TRINITY_DN338122_c8_g7_i2	female	male	1451.11	568.426	1009.77	1.25113	2.38028	0.351469	3.55972	0.000371252	0.0224017	ref|NP_081583.3| Golgi membrane protein 1 [Mus musculus]	NP_081583	Golm1
TRINITY_DN332813_c0_g1_i1	female	male	458.014	2.94236	230.478	2.36733	5.15984	0.66591	3.55503	0.000377941	0.0226942	ref|NP_001300691.1| CDK5 regulatory subunit-associated protein 2 isoform 2 [Mus musculus]	NP_001300691	Cdk5rap2
TRINITY_DN348608_c21_g1_i3	female	male	2752.95	996.192	1874.57	1.33843	2.52876	0.37694	3.55078	0.000384089	0.0230133	ref|XP_006530581.1| PREDICTED: splicing factor 3B subunit 3 isoform X1 [Mus musculus]	XP_006530581	Sf3b3
TRINITY_DN328623_c3_g1_i4	female	male	225.094	28.4726	126.783	2.12671	4.3672	0.599153	3.54953	0.000385926	0.0230827	ref|NP_084470.1| sp110 nuclear body protein [Mus musculus]	NP_084470	Sp110
TRINITY_DN349412_c0_g1_i4	female	male	6075.5	2397.25	4236.38	1.2417	2.36476	0.350084	3.54685	0.000389867	0.023267	ref|XP_006526045.1| PREDICTED: myc box-dependent-interacting protein 1 isoform X5 [Mus musculus]	XP_006526045	Bin1
TRINITY_DN346074_c1_g1_i6	female	male	412.191	139.387	275.789	1.41039	2.6581	0.398156	3.54231	0.000396643	0.0235582	ref|NP_033248.1| synaptosomal-associated protein 23 isoform b [Mus musculus]	NP_033248	Snap23
TRINITY_DN352192_c3_g1_i14	female	male	274.642	64.2756	169.459	1.74742	3.35758	0.493273	3.54251	0.000396343	0.0235582	ref|NP_031767.2| collagen alpha-2(IX) chain precursor [Mus musculus]	NP_031767	Col9a2
TRINITY_DN348502_c5_g1_i7	female	male	9428.98	3316.3	6372.64	1.36761	2.58044	0.386897	3.53483	0.000408041	0.0240882	ref|NP_598530.2| cytoplasmic FMR1-interacting protein 2 [Mus musculus]	NP_598530	Cyfip2
TRINITY_DN352090_c0_g1_i11	female	male	2768.28	1362.11	2065.19	0.977198	1.96864	0.276506	3.53409	0.000409183	0.0241347	ref|XP_006513056.1| PREDICTED: coiled-coil-helix-coiled-coil-helix domain-containing protein 10, mitochondrial isoform X1 [Mus musculus]	XP_006513056	Chchd10
TRINITY_DN350092_c2_g1_i1	female	male	620.7	70.3497	345.525	2.16186	4.47491	0.612954	3.52695	0.000420376	0.0246032	ref|XP_017176498.1| PREDICTED: general vesicular transport factor p115 isoform X3 [Mus musculus]	XP_017176498	Uso1
TRINITY_DN341137_c0_g1_i14	female	male	430.134	83.4521	256.793	1.88685	3.69826	0.5351	3.52616	0.000421639	0.024656	gb|AAH13813.1| Ints4 protein [Mus musculus]	AAH13813	Ints4
TRINITY_DN348892_c2_g1_i6	female	male	941.489	79.5161	510.503	2.24766	4.74911	0.637934	3.52333	0.000426153	0.0248346	ref|XP_006519417.2| PREDICTED: nischarin isoform X2 [Mus musculus]	XP_006519417	Nisch
TRINITY_DN340100_c0_g1_i1	female	male	382.896	75.6536	229.275	1.87052	3.65665	0.531133	3.52175	0.0004287	0.0249421	ref|NP_001159460.1| ubiquitin-associated protein 2-like isoform 6 [Mus musculus]	NP_001159460	Ubap2l
TRINITY_DN338116_c0_g1_i5	female	male	633.772	194.353	414.063	1.50726	2.84269	0.428065	3.52109	0.000429777	0.0249817	ref|NP_001298051.1| F-actin-uncapping protein LRRC16A isoform 2 [Mus musculus]	NP_001298051	Carmil1
TRINITY_DN300849_c0_g1_i4	female	male	2011.73	753.76	1382.74	1.29786	2.45863	0.36874	3.5197	0.000432033	0.0250914	ref|NP_032593.1| DNA replication licensing factor MCM6 isoform 1 [Mus musculus]	NP_032593	Mcm6
TRINITY_DN349843_c2_g1_i5	female	male	227.861	20.7987	124.33	2.22031	4.65993	0.632171	3.51219	0.000444423	0.0256796	ref|XP_006501391.1| PREDICTED: FH2 domain-containing protein 1 isoform X1 [Mus musculus]	XP_006501391	Fhdc1
TRINITY_DN347986_c0_g1_i7	female	male	681.745	175.379	428.562	1.66581	3.17292	0.475081	3.50637	0.000454262	0.0260713	ref|NP_033978.1| ectonucleoside triphosphate diphosphohydrolase 1 isoform 2 [Mus musculus]	NP_033978	Entpd1
TRINITY_DN352339_c8_g2_i1	female	male	263.966	83.1255	173.546	1.47773	2.7851	0.421658	3.50457	0.000457337	0.0261816	gb|EDL91512.1| similar to mKIAA1757 protein (predicted), isoform CRA_c [Rattus norvegicus]	EDL91512	Setd5
TRINITY_DN351994_c3_g2_i7	female	male	692.242	194.766	443.504	1.58642	3.00303	0.453169	3.50073	0.000463992	0.0264736	gb|AAK72960.1|AF370010_1 voltage-gated calcium channel pore forming subunit CaV1.3alpha1, partial [Rattus norvegicus]	AAK72960	Cacna1d
TRINITY_DN298955_c0_g1_i1	female	male	1365.17	456.342	910.755	1.41824	2.67259	0.405261	3.49957	0.00046601	0.0265664	ref|NP_067288.2| E3 ubiquitin-protein ligase RNF25 isoform 1 [Mus musculus]	NP_067288	Rnf25
TRINITY_DN350897_c3_g1_i17	female	male	1758.23	456.09	1107.16	1.65727	3.15419	0.473672	3.49877	0.000467413	0.0266242	gb|EDM11193.1| rCG52977 [Rattus norvegicus]	EDM11193	NA
TRINITY_DN349211_c0_g1_i9	female	male	332.51	46.9012	189.705	2.05584	4.15786	0.589439	3.48779	0.000487025	0.0275341	ref|NP_766514.2| sorting nexin-14 [Mus musculus]	NP_766514	Snx14
TRINITY_DN347673_c2_g1_i4	female	male	3414.02	1430.83	2422.43	1.16951	2.24936	0.335543	3.48543	0.000491344	0.0277552	CAB82402.1 WD repeat domain 48 [Homo sapiens]	CAB82402.1	WDR48
TRINITY_DN331716_c0_g1_i7	female	male	1067.73	191.299	629.512	1.9278	3.80473	0.553345	3.4839	0.000494172	0.0278688	dbj|BAE21845.1| unnamed protein product, partial [Mus musculus]	BAE21845	Pygb
TRINITY_DN324736_c0_g1_i6	female	male	1727.92	738.918	1233.42	1.1461	2.21315	0.329237	3.48108	0.000499406	0.028071	ref|XP_017172934.1| PREDICTED: scaffold attachment factor B1 isoform X2 [Mus musculus]	XP_017172934	Safb
TRINITY_DN342848_c3_g1_i2	female	male	927.971	337.969	632.97	1.32699	2.50878	0.381275	3.48039	0.000500683	0.0281196	ref|NP_001032811.2| disintegrin and metalloproteinase domain-containing protein 15 isoform a preproprotein [Mus musculus]	NP_001032811	Adam15
TRINITY_DN351706_c9_g1_i36	female	male	503.025	175.598	339.311	1.37209	2.58846	0.394591	3.47726	0.000506568	0.0283101	ref|XP_006530433.1| PREDICTED: huntingtin-interacting protein 1-related protein isoform X2 [Mus musculus]	XP_006530433	Hip1r
TRINITY_DN347450_c3_g1_i7	female	male	532.161	157.148	344.655	1.53775	2.90342	0.4424	3.47594	0.000509071	0.0284266	ref|NP_598760.1| polyphosphoinositide phosphatase [Mus musculus]	NP_598760	Fig4
TRINITY_DN348793_c1_g1_i1	female	male	3942.37	1110.77	2526.57	1.58119	2.99217	0.455057	3.47471	0.000511411	0.0284639	ref|NP_031484.1| AP-2 complex subunit alpha-1 isoform a [Mus musculus]	NP_031484	Ap2a1
TRINITY_DN346498_c5_g1_i2	female	male	5010.91	2025.92	3518.41	1.21034	2.31393	0.348507	3.47294	0.000514794	0.0286055	dbj|BAC98084.1| mKIAA1062 protein, partial [Mus musculus]	BAC98084	Abca2
TRINITY_DN351041_c0_g1_i22	female	male	3590.13	1690.76	2640.44	1.02958	2.04142	0.296508	3.47233	0.000515954	0.0286466	ref|XP_006530933.1| PREDICTED: CCR4-NOT transcription complex subunit 1 isoform X1 [Mus musculus]	XP_006530933	Cnot1
TRINITY_DN351810_c5_g1_i1	female	male	948.507	328.476	638.491	1.37899	2.60086	0.397311	3.47081	0.000518895	0.0287864	ref|NP_033297.2| neuronal proto-oncogene tyrosine-protein kinase Src isoform 1 [Mus musculus]	NP_033297	Src
TRINITY_DN350640_c6_g2_i1	female	male	2846.26	1158.68	2002.47	1.20226	2.30099	0.346757	3.46715	0.000526007	0.0291098	ref|XP_006503073.1| PREDICTED: lysine-specific demethylase 4A isoform X1 [Mus musculus]	XP_006503073	Kdm4a
TRINITY_DN329057_c1_g1_i7	female	male	284.335	59.0919	171.713	1.82359	3.5396	0.52714	3.4594	0.00054139	0.0297677	ref|NP_084385.2| splicing factor 3B subunit 2 [Mus musculus]	NP_084385	Sf3b2
TRINITY_DN144870_c0_g1_i1	female	male	2455.39	1214.76	1835.07	0.968054	1.9562	0.280789	3.44762	0.000565547	0.030724	ref|XP_006540759.1| PREDICTED: nucleobindin-1 isoform X1 [Mus musculus]	XP_006540759	Nucb1
TRINITY_DN349723_c13_g1_i5	female	male	3722.46	1267	2494.73	1.3949	2.6297	0.404831	3.44563	0.000569725	0.0309263	ref|NP_001181933.1| histone acetyltransferase KAT7 isoform 2 [Mus musculus]	NP_001181933	Kat7
TRINITY_DN330554_c0_g2_i11	female	male	344.184	131.515	237.849	1.27119	2.41361	0.368993	3.44502	0.000571007	0.0309712	ref|XP_006499035.1| PREDICTED: PHD finger protein 21A isoform X4 [Mus musculus]	XP_006499035	Phf21a
TRINITY_DN350150_c1_g1_i5	female	male	469.613	52.2956	260.954	2.13242	4.38452	0.620312	3.43766	0.000586766	0.0317347	ref|NP_065615.1| gamma-aminobutyric acid receptor-associated protein-like 1 [Mus musculus]	NP_065615	Gabarapl1
TRINITY_DN307214_c4_g1_i2	female	male	328.567	31.2948	179.931	2.17333	4.51064	0.633854	3.42876	0.000606342	0.0324996	ref|NP_084046.2| netrin receptor UNC5B precursor [Mus musculus]	NP_084046	Unc5b
TRINITY_DN273776_c1_g1_i1	female	male	1944.2	93.2823	1018.74	2.27102	4.82665	0.662599	3.42745	0.000609285	0.0326061	ref|XP_011248647.1| PREDICTED: SPRY domain-containing SOCS box protein 1 isoform X1 [Mus musculus]	XP_011248647	Spsb1
TRINITY_DN332092_c0_g1_i3	female	male	4136.89	1318.61	2727.75	1.45925	2.74965	0.425859	3.4266	0.000611183	0.032682	ref|NP_071855.2| myosin-9 [Mus musculus]	NP_071855	Myh9
TRINITY_DN347680_c0_g1_i14	female	male	2648.94	1151.94	1900.44	1.12394	2.17942	0.32808	3.42582	0.000612958	0.0327512	ref|XP_017172699.1| PREDICTED: potassium channel subfamily T member 1 isoform X25 [Mus musculus]	XP_017172699	Kcnt1
TRINITY_DN342590_c1_g1_i2	female	male	1897.08	421.077	1159.08	1.76963	3.40966	0.517004	3.42285	0.000619678	0.0330584	ref|NP_001263371.1| aminoacylase-1 [Mus musculus]	NP_001263371	Acy1
TRINITY_DN351909_c5_g1_i7	female	male	343.155	48.9958	196.075	2.03014	4.08446	0.59376	3.41913	0.000628212	0.0334351	ref|XP_006504242.1| PREDICTED: LIM and calponin homology domains-containing protein 1 isoform X1 [Mus musculus]	XP_006504242	Limch1
TRINITY_DN346288_c5_g1_i13	female	male	659.776	199.834	429.805	1.5079	2.84395	0.441194	3.41776	0.000631376	0.0335249	ref|NP_001291690.1| tyrosine-protein kinase CSK [Mus musculus]	NP_001291690	Csk
TRINITY_DN318604_c0_g1_i2	female	male	540.326	178.511	359.418	1.42171	2.67903	0.416047	3.41719	0.000632722	0.0335702	dbj|BAE23677.1| unnamed protein product, partial [Mus musculus]	BAE23677	Faah
TRINITY_DN348502_c5_g1_i14	female	male	542.005	185.023	363.514	1.3894	2.6197	0.406908	3.41453	0.000638924	0.0338466	ref|NP_663539.1| F-box only protein 21 [Mus musculus]	NP_663539	Fbxo21
TRINITY_DN349753_c0_g2_i4	female	male	1333.49	305.095	819.293	1.74545	3.35299	0.511282	3.41386	0.000640492	0.0339033	ref|NP_077246.2| hydroxyacylglutathione hydrolase, mitochondrial isoform 1 precursor [Mus musculus]	NP_077246	Hagh
TRINITY_DN349916_c5_g1_i49	female	male	1069.6	48.0926	558.846	2.26484	4.80602	0.66383	3.41178	0.000645394	0.033978	ref|XP_006496507.1| PREDICTED: receptor-type tyrosine-protein phosphatase-like N isoform X1 [Mus musculus]	XP_006496507	Ptprn
TRINITY_DN348592_c1_g1_i7	female	male	777.451	181.647	479.549	1.7276	3.31175	0.506895	3.40819	0.000653945	0.034322	ref|NP_001034215.1| ankyrin repeat and SOCS box protein 1 isoform a [Mus musculus]	NP_001034215	Asb1
TRINITY_DN335769_c0_g1_i8	female	male	1630.3	557.608	1093.95	1.38644	2.61433	0.407365	3.40343	0.00066546	0.0348727	ref|NP_035960.2| inosine-5'-monophosphate dehydrogenase 2 [Mus musculus]	NP_035960	Impdh2
TRINITY_DN339389_c2_g1_i16	female	male	3370.69	1673.46	2522.08	0.962431	1.94859	0.282902	3.402	0.000668955	0.0350288	ref|NP_780393.2| multivesicular body subunit 12B [Mus musculus]	NP_780393	Mvb12b
TRINITY_DN350845_c2_g1_i3	female	male	14385.3	4397.7	9391.51	1.49688	2.82232	0.440263	3.39998	0.000673919	0.0352346	gb|AAH40512.1| Atp1a3 protein, partial [Mus musculus]	AAH40512	Atp1a3
TRINITY_DN145477_c0_g1_i1	female	male	5687.64	2061.09	3874.37	1.32588	2.50687	0.390202	3.39794	0.000678947	0.0354703	ref|XP_014942923.1| PREDICTED: tubulin beta chain, partial [Acinonyx jubatus]	XP_014942923.1	LOC106988967
TRINITY_DN342678_c4_g1_i7	female	male	354.087	118.175	236.131	1.41022	2.65779	0.415272	3.39591	0.000684009	0.035643	ref|XP_006502323.1| PREDICTED: ceramide synthase 2 isoform X1 [Mus musculus]	XP_006502323	Cers2
TRINITY_DN345937_c0_g1_i15	female	male	877.783	384.638	631.211	1.11323	2.16329	0.328244	3.39146	0.000695211	0.0360985	gb|EDL96699.1| rCG32303 [Rattus norvegicus]	EDL96699	NA
TRINITY_DN351172_c0_g1_i1	female	male	6286.22	1883.39	4084.81	1.51449	2.85698	0.447032	3.38788	0.000704343	0.036517	ref|XP_011239750.1| PREDICTED: adiponectin receptor protein 2 isoform X1 [Mus musculus]	XP_011239750	Adipor2
TRINITY_DN338138_c0_g1_i6	female	male	9415.98	4018.67	6717.33	1.1438	2.20962	0.337648	3.38754	0.00070522	0.0365347	ref|NP_035845.1| WD repeat-containing protein 1 [Mus musculus]	NP_035845	Wdr1
TRINITY_DN332869_c3_g1_i1	female	male	815.032	344.211	579.621	1.15591	2.22825	0.341916	3.38069	0.000723039	0.0372032	ref|NP_775539.1| eukaryotic translation initiation factor 5 [Mus musculus]	NP_775539	Eif5
TRINITY_DN344894_c2_g2_i12	female	male	647.768	210.008	428.888	1.43726	2.70806	0.425207	3.38014	0.000724479	0.0372211	gb|EDL05878.1| mCG145039, isoform CRA_b, partial [Mus musculus]	EDL05878	NA
[truncated: 46 more rows]

## Sheet: Male > Female
TranscriptID	sampleA	sampleB	baseMeanA	baseMeanB	baseMean	log2FoldChange	FoldChange	New log2FoldChange	New FoldChange	lfcSE	stat	pvalue	padj	Description	ACCNUM	Symbol	ENTREZID	Linkout	LinkOut
[truncated: 432 more rows]

[truncated: 1 more sheets: Female > Male]
