# Supplementary material for: Sexual dimorphism in brain transcriptomes of Amami spiny rats (Tokudaia osimensis): a rodent species where males lack the Y chromosome
Source: BMC Genomics. 2019 Jan 25;20:87. doi: 10.1186/s12864-019-5426-6 (PMC6347839; doi:10.1186/s12864-019-5426-6)
Supplement: Supplementary file 3 — Pathways upregulated in male Amami spiny rats based on differential gene expression. (XLSX 10 kb) [file 12864_2019_5426_MOESM3_ESM.xlsx]

## Sheet: enrichment.Component
#pathway ID	pathway description	observed gene count	false discovery rate	matching proteins in your network (IDs)	matching proteins in your network (labels)
GO.0098644	complex of collagen trimers	3	0.00165	ENSMUSP00000040877,ENSMUSP00000085192,ENSMUSP00000100924	Col3a1,Dcn,Lum
GO.0030016	myofibril	5	0.00174	ENSMUSP00000014080,ENSMUSP00000027151,ENSMUSP00000032658,ENSMUSP00000048522,ENSMUSP00000052248	Csrp3,Kcne1,Myl1,Myl2,Smpx
GO.0005615	extracellular space	9	0.00213	ENSMUSP00000017148,ENSMUSP00000021822,ENSMUSP00000035489,ENSMUSP00000040877,ENSMUSP00000056900,ENSMUSP00000063499,ENSMUSP00000080974,ENSMUSP00000085192,ENSMUSP00000100924	Cd36,Col3a1,Dcn,Fgfbp1,Fmod,Lum,Ogn,Svs5,Tpsb2
GO.0005578	proteinaceous extracellular matrix	5	0.0112	ENSMUSP00000021822,ENSMUSP00000035489,ENSMUSP00000040877,ENSMUSP00000065706,ENSMUSP00000085192	Col3a1,Fmod,Lum,Ogn,Omd
GO.0030017	sarcomere	4	0.0112	ENSMUSP00000014080,ENSMUSP00000032658,ENSMUSP00000048522,ENSMUSP00000052248	Csrp3,Kcne1,Myl2,Smpx
GO.0005583	fibrillar collagen trimer	2	0.0136	ENSMUSP00000040877,ENSMUSP00000085192	Col3a1,Lum
GO.0098643	banded collagen fibril	2	0.0136	ENSMUSP00000040877,ENSMUSP00000085192	Col3a1,Lum
GO.0005581	collagen trimer	3	0.0193	ENSMUSP00000040877,ENSMUSP00000085192,ENSMUSP00000100924	Col3a1,Dcn,Lum
GO.0005575	cellular_component	26	0.0384	ENSMUSP00000003569,ENSMUSP00000010267,ENSMUSP00000011776,ENSMUSP00000014080,ENSMUSP00000017148,ENSMUSP00000018699,ENSMUSP00000019037,ENSMUSP00000020090,ENSMUSP00000021822,ENSMUSP00000022519,ENSMUSP00000023260,ENSMUSP00000024894,ENSMUSP00000027151,ENSMUSP00000032658,ENSMUSP00000035489,ENSMUSP00000040089,ENSMUSP00000040877,ENSMUSP00000041789,ENSMUSP00000048522,ENSMUSP00000051206,ENSMUSP00000056900,…	Anxa8,Asgr1,Cd36,Col3a1,Csrp3,Cyp1b1,Fam180a,Fgfbp1,Fmod,Inmt,Lum,Lypd2,Mb,Mln,Myl1,Myl2,Ogn,Omd,Pinlyp,Slc26a7,Slc47a1,Smpx,Svs5,Tpsb2,Trdn,Twist1
GO.0005576	extracellular region	13	0.0384	ENSMUSP00000011776,ENSMUSP00000017148,ENSMUSP00000019037,ENSMUSP00000021822,ENSMUSP00000023260,ENSMUSP00000035489,ENSMUSP00000040877,ENSMUSP00000051206,ENSMUSP00000056900,ENSMUSP00000063499,ENSMUSP00000065706,ENSMUSP00000080974,ENSMUSP00000085192	Cd36,Col3a1,Fam180a,Fgfbp1,Fmod,Lum,Lypd2,Mb,Ogn,Omd,Pinlyp,Svs5,Tpsb2
IPR000372	Leucine-rich repeat N-terminal domain	3	0.041	ENSMUSP00000021822,ENSMUSP00000035489,ENSMUSP00000100924	Dcn,Fmod,Ogn
GO.0060047	heart contraction	5	6.48e-05	ENSMUSP00000014080,ENSMUSP00000027151,ENSMUSP00000032658,ENSMUSP00000052248,ENSMUSP00000093436	Csrp3,Kcne1,Myl1,Myl2,Trdn
GO.0006941	striated muscle contraction	4	0.00628	ENSMUSP00000014080,ENSMUSP00000019037,ENSMUSP00000027151,ENSMUSP00000032658	Csrp3,Mb,Myl1,Myl2
GO.0007517	muscle organ development	5	0.0264	ENSMUSP00000014080,ENSMUSP00000032658,ENSMUSP00000040089,ENSMUSP00000085192,ENSMUSP00000100924	Col3a1,Csrp3,Dcn,Myl2,Twist1
GO.0008015	blood circulation	5	0.0264	ENSMUSP00000014080,ENSMUSP00000027151,ENSMUSP00000032658,ENSMUSP00000052248,ENSMUSP00000093436	Csrp3,Kcne1,Myl1,Myl2,Trdn
GO.0030199	collagen fibril organization	3	0.0264	ENSMUSP00000024894,ENSMUSP00000040877,ENSMUSP00000085192	Col3a1,Cyp1b1,Lum
GO.0060048	cardiac muscle contraction	3	0.033	ENSMUSP00000014080,ENSMUSP00000027151,ENSMUSP00000032658	Csrp3,Myl1,Myl2
