# Supplementary material for: Sexual dimorphism in brain transcriptomes of Amami spiny rats (Tokudaia osimensis): a rodent species where males lack the Y chromosome
Source: BMC Genomics. 2019 Jan 25;20:87. doi: 10.1186/s12864-019-5426-6 (PMC6347839; doi:10.1186/s12864-019-5426-6)
Supplement: Supplementary file 4 — Pathways upregulated in male Amami spiny rats based on differential transcript isoform expression. (XLSX 30 kb) [file 12864_2019_5426_MOESM4_ESM.xlsx]

## Sheet: Supplemental File 4 Amami Spiny
#pathway ID	pathway description	observed gene count	false discovery rate	matching proteins in your network (IDs)	matching proteins in your network (labels)
IPR001909	Krueppel-associated box	20	0.000338	ENSMUSP00000012873,ENSMUSP00000032622,ENSMUSP00000039794,ENSMUSP00000047110,ENSMUSP00000050746,ENSMUSP00000050968,ENSMUSP00000069615,ENSMUSP00000073241,ENSMUSP00000086143,ENSMUSP00000089111,ENSMUSP00000096150,ENSMUSP00000104199,ENSMUSP00000104648,ENSMUSP00000105845,ENSMUSP00000112546,ENSMUSP00000113561,ENSMUSP00000117028,ENSMUSP00000124123,ENSMUSP00000125017,ENSMUSP00000126665	AA987161,Gm10130,Gm14288,Zfp386,Zfp40,Zfp455,Zfp534,Zfp68,Zfp708,Zfp712,Zfp719,Zfp758,Zfp773,Zfp78,Zfp791,Zfp867,Zfp930,Zfp938,Zfp945,Zfp949
IPR013087	Zinc finger C2H2-type/integrase DNA-binding domain	22	0.0034	ENSMUSP00000012873,ENSMUSP00000032622,ENSMUSP00000039794,ENSMUSP00000047110,ENSMUSP00000050746,ENSMUSP00000050968,ENSMUSP00000069615,ENSMUSP00000073241,ENSMUSP00000085423,ENSMUSP00000086143,ENSMUSP00000089111,ENSMUSP00000096150,ENSMUSP00000104199,ENSMUSP00000104559,ENSMUSP00000105845,ENSMUSP00000109036,ENSMUSP00000112546,ENSMUSP00000113561,ENSMUSP00000124123,ENSMUSP00000125017,ENSMUSP00000126665,…	AA987161,Gm14296,Zfp386,Zfp40,Zfp455,Zfp534,Zfp655,Zfp68,Zfp708,Zfp711,Zfp712,Zfp719,Zfp758,Zfp773,Zfp78,Zfp791,Zfp867,Zfp930,Zfp938,Zfp945,Zfp949,Zfx
IPR007087	Zinc finger, C2H2	21	0.0211	ENSMUSP00000012873,ENSMUSP00000032622,ENSMUSP00000039794,ENSMUSP00000047110,ENSMUSP00000050746,ENSMUSP00000050968,ENSMUSP00000069615,ENSMUSP00000073241,ENSMUSP00000085423,ENSMUSP00000086143,ENSMUSP00000089111,ENSMUSP00000096150,ENSMUSP00000104199,ENSMUSP00000105845,ENSMUSP00000109036,ENSMUSP00000112546,ENSMUSP00000113561,ENSMUSP00000124123,ENSMUSP00000125017,ENSMUSP00000126665,ENSMUSP00000128969	AA987161,Zfp386,Zfp40,Zfp455,Zfp534,Zfp655,Zfp68,Zfp708,Zfp711,Zfp712,Zfp719,Zfp758,Zfp773,Zfp78,Zfp791,Zfp867,Zfp930,Zfp938,Zfp945,Zfp949,Zfx
IPR015880	Zinc finger, C2H2-like	21	0.0234	ENSMUSP00000012873,ENSMUSP00000032622,ENSMUSP00000039794,ENSMUSP00000047110,ENSMUSP00000050746,ENSMUSP00000050968,ENSMUSP00000069615,ENSMUSP00000073241,ENSMUSP00000085423,ENSMUSP00000086143,ENSMUSP00000089111,ENSMUSP00000096150,ENSMUSP00000104199,ENSMUSP00000105845,ENSMUSP00000109036,ENSMUSP00000112546,ENSMUSP00000113561,ENSMUSP00000124123,ENSMUSP00000125017,ENSMUSP00000126665,ENSMUSP00000128969	AA987161,Zfp386,Zfp40,Zfp455,Zfp534,Zfp655,Zfp68,Zfp708,Zfp711,Zfp712,Zfp719,Zfp758,Zfp773,Zfp78,Zfp791,Zfp867,Zfp930,Zfp938,Zfp945,Zfp949,Zfx
GO.0044422	organelle part	166	1.91e-11	ENSMUSP00000000058,ENSMUSP00000000594,ENSMUSP00000001051,ENSMUSP00000001347,ENSMUSP00000002756,ENSMUSP00000002790,ENSMUSP00000005504,ENSMUSP00000005798,ENSMUSP00000008297,ENSMUSP00000008878,ENSMUSP00000008893,ENSMUSP00000012627,ENSMUSP00000014080,ENSMUSP00000014830,ENSMUSP00000015501,ENSMUSP00000015796,ENSMUSP00000015829,ENSMUSP00000015877,ENSMUSP00000017692,ENSMUSP00000018429,ENSMUSP00000018877,…	Acads,Acadsb,Acta1,Acta2,Actr3,Alkbh8,Ankrd32,Arl4a,Arpc3,Atp6v1c1,Atxn3,Baiap2,Bok,Bub3,C1d,Capza2,Cav2,Cdk12,Cdkl2,Ceacam16,Cep120,Cep290,Cept1,Chid1,Chml,Chpt1,Cisd2,Clpx,Clstn3,Cntln,Cops2,Coro1b,Cse1l,Csnk1a1,Cstf3,Ctdp1,Cul3,Cul4b,Dbi,Depdc5,Des,Dhx36,Dld,Dynlt3,Ergic2,Esf1,Etfa,Exosc1,Fabp4,Fam118b,Fbxo11,Fkbp14,Fundc2,Gcc2,Gnpat,Gnpnat1,Gprc5b,Gria1,Gtf2e1,Hdac2,Hist2h2ac,Hmgn3,Hook3,Hspb…
GO.0044446	intracellular organelle part	162	1.94e-11	ENSMUSP00000000058,ENSMUSP00000000594,ENSMUSP00000001051,ENSMUSP00000001347,ENSMUSP00000002756,ENSMUSP00000002790,ENSMUSP00000005504,ENSMUSP00000005798,ENSMUSP00000008297,ENSMUSP00000008878,ENSMUSP00000008893,ENSMUSP00000012627,ENSMUSP00000014080,ENSMUSP00000014830,ENSMUSP00000015501,ENSMUSP00000015796,ENSMUSP00000015829,ENSMUSP00000015877,ENSMUSP00000017692,ENSMUSP00000018429,ENSMUSP00000018877,…	Acads,Acadsb,Acta1,Actr3,Alkbh8,Ankrd32,Arl4a,Arpc3,Atp6v1c1,Atxn3,Baiap2,Bok,Bub3,C1d,Capza2,Cav2,Cdk12,Cdkl2,Ceacam16,Cep120,Cep290,Cept1,Chid1,Chml,Chpt1,Cisd2,Clpx,Clstn3,Cntln,Cops2,Coro1b,Cse1l,Csnk1a1,Cstf3,Ctdp1,Cul3,Cul4b,Dbi,Depdc5,Des,Dhx36,Dld,Dynlt3,Ergic2,Esf1,Etfa,Exosc1,Fabp4,Fam118b,Fbxo11,Fkbp14,Fundc2,Gcc2,Gnpat,Gnpnat1,Gprc5b,Gria1,Gtf2e1,Hdac2,Hist2h2ac,Hmgn3,Hook3,Hspb11,Ift…
GO.0005575	cellular_component	274	3.54e-11	ENSMUSP00000000058,ENSMUSP00000000594,ENSMUSP00000001051,ENSMUSP00000001347,ENSMUSP00000002121,ENSMUSP00000002756,ENSMUSP00000002790,ENSMUSP00000003569,ENSMUSP00000005798,ENSMUSP00000007797,ENSMUSP00000008297,ENSMUSP00000008878,ENSMUSP00000008893,ENSMUSP00000009174,ENSMUSP00000010248,ENSMUSP00000012627,ENSMUSP00000014080,ENSMUSP00000014830,ENSMUSP00000015486,ENSMUSP00000015501,ENSMUSP00000015680,…	Abi1,Acads,Acadsb,Acta1,Acta2,Actr3,Actr6,Akap7,Alkbh8,Angpt1,Ankrd32,Aph1b,Arl4a,Arpc3,Asb3,Asgr1,Aspn,Atp13a3,Atxn3,Azi2,Baiap2,Bok,Bub3,C1d,Cab39l,Capza2,Car3,Casc4,Cav2,Ccrl1,Cdc37l1,Cdh7,Cdk12,Cdkl2,Ceacam16,Cep120,Cep290,Cept1,Chid1,Chm,Chml,Chpt1,Cisd2,Clpx,Clstn3,Cnot4,Cntln,Col3a1,Cops2,Coro1b,Crtam,Cryzl1,Cse1l,Csf1r,Csnk1a1,Cstf3,Ctdp1,Cul3,Cyth1,Dbi,Depdc5,Des,Dhx36,Dock3,Dse,Dynlt3,E…
GO.0005623	cell	252	1.34e-10	ENSMUSP00000000058,ENSMUSP00000000594,ENSMUSP00000001051,ENSMUSP00000001347,ENSMUSP00000002121,ENSMUSP00000002756,ENSMUSP00000002790,ENSMUSP00000003569,ENSMUSP00000005798,ENSMUSP00000008297,ENSMUSP00000008878,ENSMUSP00000008893,ENSMUSP00000009174,ENSMUSP00000012627,ENSMUSP00000014080,ENSMUSP00000014830,ENSMUSP00000015486,ENSMUSP00000015501,ENSMUSP00000015680,ENSMUSP00000015796,ENSMUSP00000015829,…	Abi1,Acads,Acadsb,Acta1,Acta2,Actr3,Actr6,Akap7,Alkbh8,Angpt1,Ankrd32,Aph1b,Arl4a,Arpc3,Asb3,Atxn3,Azi2,Baiap2,Bmpr1b,Bok,Bub3,C1d,Capza2,Car3,Casc4,Cav2,Ccrl1,Cdc37l1,Cdh7,Cdk12,Cdkl2,Ceacam16,Cep120,Cep290,Cept1,Chid1,Chm,Chml,Chpt1,Cisd2,Clpx,Clstn3,Cnot4,Cntln,Cops2,Coro1b,Crtam,Cryzl1,Cse1l,Csf1r,Csnk1a1,Cstf3,Ctdp1,Cul3,Cyth1,Dbi,Depdc5,Des,Dhx36,Dock3,Dse,Dynlt3,Ecrg4,Ehbp1,Eif3h,Ergic2,Es…
GO.0044464	cell part	251	1.6e-10	ENSMUSP00000000058,ENSMUSP00000000594,ENSMUSP00000001051,ENSMUSP00000001347,ENSMUSP00000002121,ENSMUSP00000002756,ENSMUSP00000002790,ENSMUSP00000003569,ENSMUSP00000005798,ENSMUSP00000008297,ENSMUSP00000008878,ENSMUSP00000008893,ENSMUSP00000009174,ENSMUSP00000012627,ENSMUSP00000014080,ENSMUSP00000014830,ENSMUSP00000015501,ENSMUSP00000015680,ENSMUSP00000015796,ENSMUSP00000015829,ENSMUSP00000015877,…	Abi1,Acads,Acadsb,Acta1,Acta2,Actr3,Actr6,Akap7,Alkbh8,Angpt1,Ankrd32,Aph1b,Arl4a,Arpc3,Asb3,Atxn3,Azi2,Baiap2,Bmpr1b,Bok,Bub3,C1d,Capza2,Car3,Casc4,Cav2,Ccrl1,Cdc37l1,Cdh7,Cdk12,Cdkl2,Ceacam16,Cep120,Cep290,Cept1,Chid1,Chm,Chml,Chpt1,Cisd2,Clpx,Clstn3,Cnot4,Cntln,Cops2,Coro1b,Crtam,Cryzl1,Cse1l,Csf1r,Csnk1a1,Cstf3,Ctdp1,Cul3,Cyth1,Dbi,Depdc5,Des,Dhx36,Dock3,Dse,Dynlt3,Ecrg4,Ehbp1,Eif3h,Ergic2,Es…
GO.0044424	intracellular part	228	1.07e-09	ENSMUSP00000000058,ENSMUSP00000000594,ENSMUSP00000001051,ENSMUSP00000001347,ENSMUSP00000002121,ENSMUSP00000002756,ENSMUSP00000002790,ENSMUSP00000003569,ENSMUSP00000005798,ENSMUSP00000008297,ENSMUSP00000008878,ENSMUSP00000008893,ENSMUSP00000009174,ENSMUSP00000012627,ENSMUSP00000014080,ENSMUSP00000014830,ENSMUSP00000015501,ENSMUSP00000015680,ENSMUSP00000015796,ENSMUSP00000015829,ENSMUSP00000015877,…	Abi1,Acads,Acadsb,Acta1,Acta2,Actr3,Actr6,Akap7,Alkbh8,Ankrd32,Aph1b,Arl4a,Arpc3,Atxn3,Azi2,Bok,Bub3,C1d,Capza2,Car3,Casc4,Cav2,Ccrl1,Cdc37l1,Cdk12,Cdkl2,Ceacam16,Cep120,Cep290,Cept1,Chid1,Chm,Chml,Chpt1,Cisd2,Clpx,Clstn3,Cnot4,Cntln,Cops2,Coro1b,Cryzl1,Cse1l,Csnk1a1,Cstf3,Ctdp1,Cul3,Cyth1,Dbi,Depdc5,Des,Dhx36,Dock3,Dse,Dynlt3,Ecrg4,Ehbp1,Eif3h,Ergic2,Esf1,Etfa,Exosc1,Fabp4,Fam118b,Fam172a,Fbxl2,…
GO.0043226	organelle	223	1.22e-09	ENSMUSP00000000058,ENSMUSP00000000594,ENSMUSP00000001051,ENSMUSP00000001347,ENSMUSP00000002121,ENSMUSP00000002756,ENSMUSP00000002790,ENSMUSP00000005504,ENSMUSP00000005798,ENSMUSP00000008297,ENSMUSP00000008878,ENSMUSP00000008893,ENSMUSP00000012627,ENSMUSP00000014080,ENSMUSP00000014830,ENSMUSP00000015501,ENSMUSP00000015680,ENSMUSP00000015796,ENSMUSP00000015829,ENSMUSP00000015877,ENSMUSP00000017188,…	Abi1,Acads,Acadsb,Acta2,Actr3,Actr6,Akap7,Alkbh8,Angpt1,Ankrd32,Aph1b,Arl4a,Arpc3,Atxn3,Bok,Bub3,C1d,Cab39l,Capza2,Casc4,Cav2,Ccrl1,Cdk12,Cdkl2,Ceacam16,Cep120,Cep290,Cept1,Chid1,Chml,Chpt1,Cisd2,Clpx,Clstn3,Cnot4,Cntln,Cops2,Coro1b,Cse1l,Csnk1a1,Cstf3,Ctdp1,Cul3,Cul4b,Dbi,Depdc5,Des,Dhx36,Dld,Dse,Dynlt3,Ecrg4,Eif3h,Ergic2,Esf1,Etfa,Exosc1,Fabp4,Fam118b,Fam172a,Fbxo11,Fkbp14,Fundc2,Gcc2,Ghr,Gnpna…
GO.0005622	intracellular	231	1.49e-09	ENSMUSP00000000058,ENSMUSP00000000594,ENSMUSP00000001051,ENSMUSP00000001347,ENSMUSP00000002121,ENSMUSP00000002756,ENSMUSP00000002790,ENSMUSP00000003569,ENSMUSP00000005798,ENSMUSP00000008297,ENSMUSP00000008878,ENSMUSP00000008893,ENSMUSP00000009174,ENSMUSP00000012627,ENSMUSP00000014080,ENSMUSP00000014830,ENSMUSP00000015501,ENSMUSP00000015680,ENSMUSP00000015796,ENSMUSP00000015829,ENSMUSP00000015877,…	Abi1,Acads,Acadsb,Acta1,Acta2,Actr3,Actr6,Akap7,Alkbh8,Ankrd32,Aph1b,Arl4a,Arpc3,Asb3,Atxn3,Azi2,Bok,Bub3,C1d,Capza2,Car3,Casc4,Cav2,Ccrl1,Cdc37l1,Cdk12,Cdkl2,Ceacam16,Cep120,Cep290,Cept1,Chid1,Chm,Chml,Chpt1,Cisd2,Clpx,Clstn3,Cnot4,Cntln,Cops2,Coro1b,Cryzl1,Cse1l,Csf1r,Csnk1a1,Cstf3,Ctdp1,Cul3,Cyth1,Dbi,Depdc5,Des,Dhx36,Dock3,Dse,Dynlt3,Ecrg4,Ehbp1,Eif3h,Ergic2,Esf1,Etfa,Exosc1,Fabp4,Fam118b,Fam…
GO.0043227	membrane-bounded organelle	212	2.37e-09	ENSMUSP00000000058,ENSMUSP00000000594,ENSMUSP00000001051,ENSMUSP00000001347,ENSMUSP00000002121,ENSMUSP00000002756,ENSMUSP00000002790,ENSMUSP00000005504,ENSMUSP00000005798,ENSMUSP00000008297,ENSMUSP00000008878,ENSMUSP00000008893,ENSMUSP00000012627,ENSMUSP00000015501,ENSMUSP00000015680,ENSMUSP00000015796,ENSMUSP00000015829,ENSMUSP00000015877,ENSMUSP00000017188,ENSMUSP00000017692,ENSMUSP00000018429,…	Abi1,Acads,Acadsb,Acta2,Actr3,Actr6,Akap7,Alkbh8,Angpt1,Ankrd32,Aph1b,Arl4a,Arpc3,Atp6v1c1,Atxn3,Bok,Bub3,C1d,Cab39l,Capza2,Casc4,Cav2,Ccrl1,Cdk12,Cdkl2,Cep290,Cept1,Chid1,Chml,Chpt1,Cisd2,Clpx,Clstn3,Cnot4,Cntln,Cops2,Coro1b,Cse1l,Csnk1a1,Cstf3,Ctdp1,Cul3,Cul4b,Dbi,Depdc5,Des,Dhx36,Dld,Dse,Dynlt3,Ecrg4,Eif3h,Ergic2,Esf1,Etfa,Exosc1,Fabp4,Fam118b,Fam172a,Fbxo11,Fkbp14,Fundc2,Gcc2,Ghr,Gnpnat1,Gprc…
GO.0043229	intracellular organelle	208	2.37e-09	ENSMUSP00000000058,ENSMUSP00000000594,ENSMUSP00000001051,ENSMUSP00000001347,ENSMUSP00000002121,ENSMUSP00000002756,ENSMUSP00000002790,ENSMUSP00000005504,ENSMUSP00000005798,ENSMUSP00000008297,ENSMUSP00000008878,ENSMUSP00000008893,ENSMUSP00000012627,ENSMUSP00000014080,ENSMUSP00000014830,ENSMUSP00000015501,ENSMUSP00000015680,ENSMUSP00000015796,ENSMUSP00000015829,ENSMUSP00000015877,ENSMUSP00000017692,…	Abi1,Acads,Acadsb,Acta1,Acta2,Actr3,Actr6,Akap7,Alkbh8,Ankrd32,Aph1b,Arl4a,Arpc3,Atxn3,Bok,Bub3,C1d,Capza2,Casc4,Cav2,Ccrl1,Cdk12,Cdkl2,Ceacam16,Cep120,Cep290,Cept1,Chid1,Chml,Chpt1,Cisd2,Clpx,Clstn3,Cnot4,Cntln,Cops2,Coro1b,Cse1l,Csnk1a1,Cstf3,Ctdp1,Cul3,Cul4b,Dbi,Depdc5,Des,Dhx36,Dld,Dse,Dynlt3,Ecrg4,Ergic2,Esf1,Etfa,Exosc1,Fabp4,Fam118b,Fam172a,Fbxo11,Fkbp14,Fundc2,Gcc2,Ghr,Gnpnat1,Gprc5b,Gpx7…
GO.0043231	intracellular membrane-bounded organelle	187	1.19e-06	ENSMUSP00000000058,ENSMUSP00000000594,ENSMUSP00000001051,ENSMUSP00000001347,ENSMUSP00000002121,ENSMUSP00000002756,ENSMUSP00000002790,ENSMUSP00000005504,ENSMUSP00000005798,ENSMUSP00000008297,ENSMUSP00000008878,ENSMUSP00000012627,ENSMUSP00000015501,ENSMUSP00000015680,ENSMUSP00000015796,ENSMUSP00000015829,ENSMUSP00000017692,ENSMUSP00000018429,ENSMUSP00000018877,ENSMUSP00000019109,ENSMUSP00000019660,…	Abi1,Acads,Acadsb,Actr6,Akap7,Alkbh8,Ankrd32,Aph1b,Arl4a,Atp6v1c1,Atxn3,Bok,Bub3,C1d,Casc4,Cav2,Ccrl1,Cdk12,Cdkl2,Cep290,Cept1,Chid1,Chml,Chpt1,Cisd2,Clpx,Clstn3,Cnot4,Cops2,Cse1l,Csnk1a1,Cstf3,Ctdp1,Cul3,Cul4b,Dbi,Depdc5,Dhx36,Dld,Dse,Dynlt3,Ecrg4,Ergic2,Esf1,Etfa,Exosc1,Fabp4,Fam118b,Fam172a,Fbxo11,Fkbp14,Fundc2,Gcc2,Ghr,Gnpnat1,Gprc5b,Gpx7,Gria1,Gtf2e1,Hdac2,Hist2h2ac,Hmgn3,Hook3,Ift20,Itgb1bp…
GO.0043232	intracellular non-membrane-bounded organelle	89	1.35e-06	ENSMUSP00000000594,ENSMUSP00000005504,ENSMUSP00000008878,ENSMUSP00000008893,ENSMUSP00000012627,ENSMUSP00000014080,ENSMUSP00000014830,ENSMUSP00000015501,ENSMUSP00000015877,ENSMUSP00000017692,ENSMUSP00000019911,ENSMUSP00000020109,ENSMUSP00000020113,ENSMUSP00000020123,ENSMUSP00000020317,ENSMUSP00000020408,ENSMUSP00000020826,ENSMUSP00000021410,ENSMUSP00000021824,ENSMUSP00000022856,ENSMUSP00000023525,…	Abi1,Acta1,Acta2,Actr3,Actr6,Alkbh8,Ankrd32,Arl4a,Arpc3,Baiap2,Bub3,C1d,Capza2,Cdk12,Cdkl2,Ceacam16,Cep120,Cep290,Clpx,Cntln,Coro1b,Csnk1a1,Ctdp1,Cul3,Des,Dhx36,Dynlt3,Ergic2,Esf1,Exosc1,Fbxo11,Gprc5b,Gtf2e1,Hdac2,Hist2h2ac,Hmgn3,Hook3,Hspb11,Ift20,Itgb1bp1,Klhdc3,Krr1,Lancl2,Lrif1,Mak16,Mbd4,Mdm2,Mkks,Mphosph9,Myl1,Myl2,Myom3,Nbn,Nck1,Nmd3,Nme7,Nol8,Pno1,Pnrc2,Poc1b,Pot1a,Ppp2r3c,Psma1,Psmc2,Ptp…
GO.0032991	macromolecular complex	101	1.58e-05	ENSMUSP00000000058,ENSMUSP00000000594,ENSMUSP00000002756,ENSMUSP00000005504,ENSMUSP00000005798,ENSMUSP00000007797,ENSMUSP00000008297,ENSMUSP00000008893,ENSMUSP00000012627,ENSMUSP00000014080,ENSMUSP00000015501,ENSMUSP00000015680,ENSMUSP00000015877,ENSMUSP00000017188,ENSMUSP00000017692,ENSMUSP00000019911,ENSMUSP00000020123,ENSMUSP00000020397,ENSMUSP00000020408,ENSMUSP00000021428,ENSMUSP00000021523,…	Abi1,Acta1,Acta2,Actr3,Arpc3,Atp6v1c1,Bub3,C1d,Capza2,Cav2,Cdk12,Cep290,Chm,Chml,Cisd2,Clpx,Clstn3,Col3a1,Cops2,Coro1b,Csf1r,Csnk1a1,Cul3,Cul4b,Dcn,Des,Dld,Dynlt3,Eif3h,Etfa,Exosc1,Fbxl2,Fbxo11,Gabrb2,Gabrg1,Gabrg2,Ghr,Gng11,Gria1,Hdac2,Hist2h2ac,Hmgn3,Hspb11,Ift20,Igf1,Klhdc3,Klhl12,Klhl13,Krr1,Lum,Magohb,Mbd4,Mdm2,Med6,Mnat1,Mocs2,Myl1,Myl2,Nbn,Nck1,Nrxn1,Nt5dc3,Phkb,Pnrc2,Polr3f,Pot1a,Ppih,Prk…
GO.0043234	protein complex	90	1.58e-05	ENSMUSP00000000058,ENSMUSP00000000594,ENSMUSP00000002756,ENSMUSP00000005504,ENSMUSP00000005798,ENSMUSP00000007797,ENSMUSP00000008297,ENSMUSP00000008893,ENSMUSP00000012627,ENSMUSP00000014080,ENSMUSP00000015501,ENSMUSP00000015680,ENSMUSP00000015877,ENSMUSP00000017188,ENSMUSP00000017692,ENSMUSP00000019911,ENSMUSP00000020397,ENSMUSP00000020408,ENSMUSP00000021523,ENSMUSP00000021993,ENSMUSP00000022856,…	Abi1,Acta1,Acta2,Actr3,Arpc3,Atp6v1c1,Bub3,C1d,Capza2,Cav2,Cdk12,Cep290,Chm,Chml,Cisd2,Clpx,Clstn3,Col3a1,Cops2,Coro1b,Csf1r,Csnk1a1,Cul3,Cul4b,Dcn,Des,Dld,Dynlt3,Eif3h,Etfa,Exosc1,Fbxl2,Fbxo11,Gabrb2,Gabrg1,Gabrg2,Ghr,Gng11,Gria1,Hdac2,Hist2h2ac,Hspb11,Ift20,Igf1,Klhl12,Klhl13,Lum,Magohb,Mdm2,Med6,Mnat1,Mocs2,Myl1,Myl2,Nbn,Nck1,Nrxn1,Nt5dc3,Phkb,Polr3f,Prkcdbp,Psmc2,Rad1,Rpa3,Rpp38,Sec61b,Serp1,…
GO.0005737	cytoplasm	180	4.71e-05	ENSMUSP00000000058,ENSMUSP00000000594,ENSMUSP00000001051,ENSMUSP00000001347,ENSMUSP00000002790,ENSMUSP00000003569,ENSMUSP00000005504,ENSMUSP00000005798,ENSMUSP00000008297,ENSMUSP00000008893,ENSMUSP00000009174,ENSMUSP00000014080,ENSMUSP00000015501,ENSMUSP00000015680,ENSMUSP00000015796,ENSMUSP00000015829,ENSMUSP00000015877,ENSMUSP00000017188,ENSMUSP00000018429,ENSMUSP00000018877,ENSMUSP00000018896,…	Abi1,Acads,Acadsb,Acta1,Acta2,Actr3,Actr6,Akap7,Alkbh8,Aph1b,Arl4a,Arpc3,Atxn3,Azi2,Bok,C1d,Capza2,Car3,Casc4,Cav2,Ccrl1,Cdc37l1,Cdkl2,Cep120,Cep290,Cept1,Chid1,Chm,Chml,Chpt1,Cisd2,Clpx,Clstn3,Cnot4,Cntln,Cops2,Coro1b,Cryzl1,Cse1l,Csnk1a1,Ctdp1,Cul3,Cyth1,Dbi,Depdc5,Des,Dhx36,Dock3,Dse,Dynlt3,Ecrg4,Ehbp1,Eif3h,Ergic2,Etfa,Exosc1,Fabp4,Fam172a,Fbxo11,Fkbp14,Fundc2,Gcc2,Ggps1,Gnpnat1,Gpx7,Gria1,Gs…
GO.0005634	nucleus	126	5.57e-05	ENSMUSP00000000058,ENSMUSP00000000594,ENSMUSP00000001051,ENSMUSP00000002121,ENSMUSP00000002756,ENSMUSP00000002790,ENSMUSP00000005504,ENSMUSP00000005798,ENSMUSP00000008684,ENSMUSP00000008878,ENSMUSP00000012627,ENSMUSP00000015501,ENSMUSP00000015680,ENSMUSP00000017692,ENSMUSP00000019660,ENSMUSP00000019911,ENSMUSP00000020109,ENSMUSP00000020317,ENSMUSP00000020397,ENSMUSP00000020826,ENSMUSP00000021157,…	Abi1,Acads,Actr6,Akap7,Alkbh8,Ankrd32,Arl4a,Atp5j2,Atxn3,Baiap2,Bok,Bub3,C1d,Cav2,Cdk12,Cdkl2,Cep290,Cept1,Chid1,Chml,Clpx,Cnot4,Cops2,Cse1l,Csnk1a1,Cstf3,Ctdp1,Cul3,Cul4b,Dhx36,Dld,Dynlt3,Ergic2,Esf1,Exosc1,Fabp4,Fam118b,Fbxo11,Fundc2,Gcc2,Ghr,Gprc5b,Gtf2e1,Hdac2,Hist2h2ac,Hmgn3,Itgb1bp1,Klhdc3,Krr1,Lancl2,Lrif1,Magohb,Mak16,Mbd4,Med31,Med6,Mgst1,Mios,Mnat1,Mocs2,Nbn,Nck1,Nmd3,Nol8,Nrxn1,Nudcd1,…
GO.0070062	extracellular exosome	67	0.000158	ENSMUSP00000001051,ENSMUSP00000002790,ENSMUSP00000008297,ENSMUSP00000008878,ENSMUSP00000008893,ENSMUSP00000015680,ENSMUSP00000015829,ENSMUSP00000015877,ENSMUSP00000017188,ENSMUSP00000018896,ENSMUSP00000019037,ENSMUSP00000019109,ENSMUSP00000020022,ENSMUSP00000020397,ENSMUSP00000022553,ENSMUSP00000022904,ENSMUSP00000022921,ENSMUSP00000022925,ENSMUSP00000026436,ENSMUSP00000026818,ENSMUSP00000027036,…	Abi1,Acadsb,Acta2,Actr3,Angpt1,Arpc3,Atp5j2,Atp6v1c1,Baiap2,Cab39l,Capza2,Chid1,Clstn3,Cntln,Coro1b,Cse1l,Cul3,Cul4b,Dbi,Des,Dhx36,Eif3h,Etfa,Fabp4,Gprc5b,Gsta3,Hist2h2ac,Hspb11,Ift20,Itgb1bp1,Ldhb,Lum,Lypla1,Mb,Mme,Mocs2,Mpp6,Ncald,Npr3,Nras,Nudt9,Pgm1,Poglut1,Ppfia2,Psma1,Ptprs,Rab1,Rab27b,Rab6a,S100a6,Sec11a,Serpinb6a,Sh3glb1,Smpdl3a,Snrpd3,Sri,Srpr,Tmem106b,Tnfsf13,Tpm3,Trhde,Tspan6,Vamp7,Vps…
GO.0031988	membrane-bounded vesicle	77	0.000371	ENSMUSP00000000058,ENSMUSP00000001051,ENSMUSP00000001347,ENSMUSP00000002790,ENSMUSP00000005798,ENSMUSP00000008297,ENSMUSP00000008878,ENSMUSP00000008893,ENSMUSP00000015680,ENSMUSP00000015829,ENSMUSP00000015877,ENSMUSP00000017188,ENSMUSP00000018896,ENSMUSP00000019037,ENSMUSP00000019109,ENSMUSP00000020022,ENSMUSP00000020397,ENSMUSP00000022553,ENSMUSP00000022904,ENSMUSP00000022921,ENSMUSP00000022925,…	Abi1,Acadsb,Acta2,Actr3,Angpt1,Aph1b,Arpc3,Atp5j2,Atp6v1c1,Cab39l,Capza2,Cav2,Chid1,Clstn3,Cntln,Coro1b,Cse1l,Cul3,Cul4b,Dbi,Des,Dhx36,Dld,Ecrg4,Eif3h,Etfa,Fabp4,Gprc5b,Gria1,Gsta3,Hist2h2ac,Hspb11,Ift20,Itgb1bp1,Klhl12,Ldhb,Lum,Lypla1,Mb,Mme,Mocs2,Mpp6,Ncald,Nck1,Npr3,Nras,Nrxn1,Nudt9,Pgm1,Poglut1,Ppfia2,Psma1,Ptprs,Rab1,Rab6a,Rnd2,S100a6,Sec11a,Serpinb6a,Sh3glb1,Slc30a5,Smpdl3a,Snrpd3,Snx5,Snx6…
GO.0044430	cytoskeletal part	39	0.000423	ENSMUSP00000008893,ENSMUSP00000014080,ENSMUSP00000015877,ENSMUSP00000020113,ENSMUSP00000021410,ENSMUSP00000025002,ENSMUSP00000027151,ENSMUSP00000027409,ENSMUSP00000027579,ENSMUSP00000028730,ENSMUSP00000029385,ENSMUSP00000031344,ENSMUSP00000033008,ENSMUSP00000033519,ENSMUSP00000034453,ENSMUSP00000038938,ENSMUSP00000045827,ENSMUSP00000046788,ENSMUSP00000048810,ENSMUSP00000052146,ENSMUSP00000061524,…	Acta1,Actr3,Ankrd32,Arpc3,Capza2,Cdkl2,Cep120,Cep290,Cntln,Coro1b,Csnk1a1,Ctdp1,Cul3,Des,Dynlt3,Hook3,Hspb11,Ift20,Lancl2,Lrif1,Mkks,Mphosph9,Myl1,Myl2,Nme7,Poc1b,Ppp2r3c,Psma1,Serp1,Spata7,Tacc2,Tekt4,Tnnc1,Tnnt3,Tpm2,Tpm3,Tti2,Yes1,Zfp322a
GO.0044444	cytoplasmic part	128	0.000494	ENSMUSP00000000058,ENSMUSP00000001051,ENSMUSP00000001347,ENSMUSP00000003569,ENSMUSP00000005798,ENSMUSP00000008297,ENSMUSP00000008893,ENSMUSP00000014080,ENSMUSP00000015501,ENSMUSP00000015680,ENSMUSP00000015796,ENSMUSP00000015829,ENSMUSP00000015877,ENSMUSP00000018429,ENSMUSP00000018877,ENSMUSP00000019109,ENSMUSP00000020113,ENSMUSP00000020397,ENSMUSP00000020463,ENSMUSP00000021606,ENSMUSP00000022925,…	Abi1,Acads,Acadsb,Acta1,Acta2,Akap7,Alkbh8,Aph1b,Atxn3,Bok,Capza2,Car3,Casc4,Cav2,Ccrl1,Cep290,Cept1,Chid1,Chm,Chml,Chpt1,Cisd2,Clpx,Clstn3,Cntln,Coro1b,Cryzl1,Cul3,Cul4b,Cyth1,Dbi,Depdc5,Des,Dse,Dynlt3,Ecrg4,Eif3h,Ergic2,Etfa,Fam172a,Fkbp14,Fundc2,Gcc2,Gnpnat1,Gpx7,Gria1,Hook3,Ift20,Inmt,Itgb1bp1,Klhl12,Lancl2,Ldhb,Lypla1,MNCb-2990,Mios,Mkks,Mme,Mocs2,Mphosph9,Myl1,Myl2,Myom3,Nadkd1,Ncald,Nck1,N…
GO.0044428	nuclear part	76	0.00132	ENSMUSP00000000594,ENSMUSP00000001051,ENSMUSP00000002756,ENSMUSP00000002790,ENSMUSP00000005504,ENSMUSP00000008878,ENSMUSP00000012627,ENSMUSP00000015501,ENSMUSP00000017692,ENSMUSP00000019911,ENSMUSP00000020317,ENSMUSP00000020397,ENSMUSP00000020826,ENSMUSP00000021157,ENSMUSP00000021428,ENSMUSP00000021523,ENSMUSP00000021606,ENSMUSP00000021824,ENSMUSP00000022856,ENSMUSP00000023525,ENSMUSP00000026436,…	Alkbh8,Arl4a,Atxn3,Baiap2,Bub3,C1d,Cdk12,Cdkl2,Cept1,Chml,Clpx,Cops2,Cse1l,Csnk1a1,Cstf3,Ctdp1,Cul4b,Dld,Ergic2,Esf1,Exosc1,Fabp4,Fam118b,Fbxo11,Gcc2,Gprc5b,Gtf2e1,Hdac2,Klhdc3,Krr1,Lrif1,Magohb,Mak16,Mbd4,Med31,Med6,Mios,Mnat1,Nbn,Nmd3,Nol8,Nrxn1,Nudcd1,Nup35,Pno1,Polr3f,Pot1a,Ppih,Psma1,Psmc2,Rad1,Rnf169,Rpa3,Rpp38,S100a6,Sap30l,Slc30a5,Snrpd3,Snw1,Sp3,Sri,Srsf10,Suz12,Tacc2,Taf2,Tdp2,Tm2d1,Tme…
GO.0016020	membrane	146	0.00197	ENSMUSP00000000058,ENSMUSP00000001051,ENSMUSP00000001347,ENSMUSP00000002756,ENSMUSP00000002790,ENSMUSP00000005798,ENSMUSP00000007797,ENSMUSP00000008297,ENSMUSP00000008878,ENSMUSP00000008893,ENSMUSP00000010248,ENSMUSP00000015486,ENSMUSP00000015501,ENSMUSP00000015796,ENSMUSP00000015877,ENSMUSP00000018429,ENSMUSP00000018699,ENSMUSP00000018877,ENSMUSP00000018896,ENSMUSP00000019109,ENSMUSP00000020188,…	Abi1,Actr3,Akap7,Angpt1,Aph1b,Arl4a,Arpc3,Asgr1,Atp13a3,Atxn3,Baiap2,Bet1,Bmpr1b,Bok,Capza2,Casc4,Cav2,Ccrl1,Cdh7,Cep290,Cept1,Chid1,Chpt1,Cisd2,Clpx,Clstn3,Coro1b,Crtam,Cse1l,Csf1r,Csnk1a1,Cul3,Cul4b,Cyth1,Depdc5,Des,Dse,Ehbp1,Eif3h,Ergic2,Fam115a,Fam57a,Fam73a,Fbxl2,Fkbp14,Fundc2,Gabrb2,Gabrg1,Gabrg2,Gcc2,Ghr,Gm7664,Gng11,Gnpat,Gnpnat1,Gpr34,Gprc5b,Gramd1c,Gria1,Hook3,Ifngr1,Itgb1bp1,Kcnj16,Klh…
GO.0031982	vesicle	76	0.00197	ENSMUSP00000000058,ENSMUSP00000001051,ENSMUSP00000001347,ENSMUSP00000002790,ENSMUSP00000005798,ENSMUSP00000008297,ENSMUSP00000008878,ENSMUSP00000008893,ENSMUSP00000015680,ENSMUSP00000015829,ENSMUSP00000015877,ENSMUSP00000017188,ENSMUSP00000018896,ENSMUSP00000019037,ENSMUSP00000019109,ENSMUSP00000020022,ENSMUSP00000020397,ENSMUSP00000022553,ENSMUSP00000022921,ENSMUSP00000022925,ENSMUSP00000026818,…	Abi1,Acadsb,Acta2,Actr3,Angpt1,Aph1b,Arpc3,Atp5j2,Cab39l,Capza2,Cav2,Chid1,Clstn3,Cntln,Coro1b,Cse1l,Cul3,Cul4b,Dbi,Des,Dhx36,Dld,Ecrg4,Eif3h,Etfa,Fabp4,Gprc5b,Gria1,Gsta3,Hist2h2ac,Hspb11,Ift20,Itgb1bp1,Klhl12,Ldhb,Lum,Lypla1,Mb,Mme,Mocs2,Mpp6,Ncald,Nck1,Npr3,Nras,Nrxn1,Nudt9,Pgm1,Poglut1,Ppfia2,Psma1,Ptprs,Rab1,Rab6a,Rnd2,S100a6,Sec11a,Serpinb6a,Sh3glb1,Slc30a5,Smpdl3a,Snrpd3,Snx5,Snx6,Srpr,Tme…
GO.0015629	actin cytoskeleton	17	0.00201	ENSMUSP00000008893,ENSMUSP00000014080,ENSMUSP00000015877,ENSMUSP00000026436,ENSMUSP00000027151,ENSMUSP00000027579,ENSMUSP00000034453,ENSMUSP00000038938,ENSMUSP00000048218,ENSMUSP00000052146,ENSMUSP00000062920,ENSMUSP00000072154,ENSMUSP00000096346,ENSMUSP00000099584,ENSMUSP00000101578,ENSMUSP00000103546,ENSMUSP00000131991	Acta1,Acta2,Actr3,Arpc3,Baiap2,Capza2,Coro1b,Ctdp1,Lancl2,Lrif1,Myl1,Myl2,Tnnc1,Tnnt3,Tpm2,Tpm3,Yes1
GO.0097422	tubular endosome	3	0.00201	ENSMUSP00000005798,ENSMUSP00000028909,ENSMUSP00000034131	Snx5,Snx6,Vps35
GO.0005856	cytoskeleton	47	0.00213	ENSMUSP00000008893,ENSMUSP00000014080,ENSMUSP00000015877,ENSMUSP00000020109,ENSMUSP00000020113,ENSMUSP00000021410,ENSMUSP00000023525,ENSMUSP00000025002,ENSMUSP00000026436,ENSMUSP00000027151,ENSMUSP00000027409,ENSMUSP00000027579,ENSMUSP00000028730,ENSMUSP00000029385,ENSMUSP00000031344,ENSMUSP00000033008,ENSMUSP00000033519,ENSMUSP00000034453,ENSMUSP00000038938,ENSMUSP00000045827,ENSMUSP00000046788,…	Abi1,Acta1,Acta2,Actr3,Actr6,Alkbh8,Ankrd32,Arpc3,Baiap2,Capza2,Cdkl2,Cep120,Cep290,Cntln,Coro1b,Csnk1a1,Ctdp1,Cul3,Des,Dynlt3,Gtf2e1,Hook3,Hspb11,Ift20,Itgb1bp1,Lancl2,Lrif1,Mkks,Mphosph9,Myl1,Myl2,Nme7,Poc1b,Ppp2r3c,Psma1,Ptpn4,Serp1,Spata7,Tacc2,Tekt4,Tnnc1,Tnnt3,Tpm2,Tpm3,Tti2,Yes1,Zfp322a
GO.0070013	intracellular organelle lumen	75	0.00313	ENSMUSP00000000594,ENSMUSP00000002756,ENSMUSP00000002790,ENSMUSP00000005504,ENSMUSP00000008878,ENSMUSP00000012627,ENSMUSP00000015501,ENSMUSP00000015829,ENSMUSP00000017692,ENSMUSP00000019911,ENSMUSP00000020317,ENSMUSP00000020397,ENSMUSP00000020826,ENSMUSP00000021157,ENSMUSP00000021428,ENSMUSP00000021523,ENSMUSP00000021606,ENSMUSP00000021824,ENSMUSP00000022856,ENSMUSP00000023525,ENSMUSP00000026436,…	Acads,Acadsb,Alkbh8,Arl4a,Atxn3,Baiap2,Bub3,C1d,Cdk12,Cdkl2,Chml,Clpx,Cse1l,Csnk1a1,Cstf3,Ctdp1,Cul4b,Dld,Ergic2,Esf1,Etfa,Exosc1,Fabp4,Fam118b,Fbxo11,Fkbp14,Gcc2,Gnpat,Gprc5b,Gtf2e1,Gtf2h2,Hdac2,Klhdc3,Krr1,Lrif1,Mak16,Mbd4,Med31,Med6,Mios,Mnat1,Nbn,Nmd3,Nol8,Nudcd1,Pno1,Poglut1,Polr3f,Pot1a,Ppih,Psma1,Psmc2,Rad1,Rnf169,Rpa3,Rpp38,Sap30l,Slc30a5,Snrpd3,Snw1,Sp3,Sri,Srsf10,Suz12,Tacc2,Taf2,Tdp2,T…
GO.0031974	membrane-enclosed lumen	76	0.0035	ENSMUSP00000000594,ENSMUSP00000002756,ENSMUSP00000002790,ENSMUSP00000005504,ENSMUSP00000008878,ENSMUSP00000012627,ENSMUSP00000015501,ENSMUSP00000015829,ENSMUSP00000017692,ENSMUSP00000019911,ENSMUSP00000020317,ENSMUSP00000020397,ENSMUSP00000020826,ENSMUSP00000021157,ENSMUSP00000021428,ENSMUSP00000021523,ENSMUSP00000021606,ENSMUSP00000021824,ENSMUSP00000022856,ENSMUSP00000023525,ENSMUSP00000026436,…	Acads,Acadsb,Alkbh8,Arl4a,Atxn3,Baiap2,Bub3,C1d,Cdk12,Cdkl2,Chml,Clpx,Cse1l,Csnk1a1,Cstf3,Ctdp1,Cul4b,Dld,Ergic2,Esf1,Etfa,Exosc1,Fabp4,Fam118b,Fbxo11,Fkbp14,Gcc2,Gnpat,Gprc5b,Gtf2e1,Gtf2h2,Hdac2,Klhdc3,Krr1,Lrif1,Mak16,Mbd4,Med31,Med6,Mios,Mnat1,Nbn,Ndufs5,Nmd3,Nol8,Nudcd1,Pno1,Poglut1,Polr3f,Pot1a,Ppih,Psma1,Psmc2,Rad1,Rnf169,Rpa3,Rpp38,Sap30l,Slc30a5,Snrpd3,Snw1,Sp3,Sri,Srsf10,Suz12,Tacc2,Taf2…
GO.0005815	microtubule organizing center	22	0.00472	ENSMUSP00000020113,ENSMUSP00000021410,ENSMUSP00000028730,ENSMUSP00000031344,ENSMUSP00000033008,ENSMUSP00000038938,ENSMUSP00000045827,ENSMUSP00000046788,ENSMUSP00000048810,ENSMUSP00000061524,ENSMUSP00000062433,ENSMUSP00000072154,ENSMUSP00000081561,ENSMUSP00000083192,ENSMUSP00000084199,ENSMUSP00000096346,ENSMUSP00000096441,ENSMUSP00000103910,ENSMUSP00000118312,ENSMUSP00000128871,ENSMUSP00000130491,…	Ankrd32,Cdkl2,Cep120,Cep290,Cntln,Csnk1a1,Ctdp1,Hook3,Hspb11,Ift20,Lrif1,Mkks,Mphosph9,Nme7,Poc1b,Ppp2r3c,Psma1,Spata7,Tacc2,Tti2,Yes1,Zfp322a
GO.0044421	extracellular region part	76	0.00555	ENSMUSP00000001051,ENSMUSP00000002790,ENSMUSP00000008297,ENSMUSP00000008878,ENSMUSP00000008893,ENSMUSP00000014830,ENSMUSP00000015680,ENSMUSP00000015829,ENSMUSP00000015877,ENSMUSP00000017188,ENSMUSP00000018896,ENSMUSP00000019037,ENSMUSP00000019109,ENSMUSP00000020397,ENSMUSP00000021820,ENSMUSP00000022553,ENSMUSP00000022904,ENSMUSP00000022921,ENSMUSP00000022925,ENSMUSP00000026436,ENSMUSP00000026818,…	Abi1,Acadsb,Acta2,Actr3,Angpt1,Arpc3,Aspn,Atp5j2,Atp6v1c1,Baiap2,Cab39l,Capza2,Ceacam16,Chid1,Clstn3,Cntln,Col3a1,Coro1b,Cse1l,Cul3,Cul4b,Dbi,Des,Dhx36,Ecrg4,Eif3h,Esf1,Etfa,F8,Fabp4,Ghr,Gprc5b,Gsta3,Hist2h2ac,Hspb11,Ift20,Igf1,Itgb1bp1,Krr1,Ldhb,Lum,Lypla1,Mb,Mme,Mocs2,Mpp6,Ncald,Npr3,Nras,Nudt9,Pgm1,Poglut1,Ppfia2,Psma1,Ptprs,Rab1,Rab27b,Rab6a,S100a6,Sec11a,Serpinb6a,Sh3glb1,Snrpd3,Sri,Srpr,Tdp…
GO.0005813	centrosome	18	0.00804	ENSMUSP00000020113,ENSMUSP00000021410,ENSMUSP00000028730,ENSMUSP00000031344,ENSMUSP00000033008,ENSMUSP00000038938,ENSMUSP00000046788,ENSMUSP00000048810,ENSMUSP00000061524,ENSMUSP00000062433,ENSMUSP00000083192,ENSMUSP00000084199,ENSMUSP00000096441,ENSMUSP00000103910,ENSMUSP00000118312,ENSMUSP00000128871,ENSMUSP00000130491,ENSMUSP00000130899	Ankrd32,Cdkl2,Cep120,Cep290,Cntln,Csnk1a1,Ctdp1,Hook3,Hspb11,Ift20,Mkks,Mphosph9,Nme7,Poc1b,Ppp2r3c,Psma1,Tti2,Zfp322a
GO.0030904	retromer complex	4	0.00804	ENSMUSP00000005798,ENSMUSP00000028909,ENSMUSP00000034131,ENSMUSP00000121020	Snx5,Snx6,Vps29,Vps35
GO.0031981	nuclear lumen	66	0.00894	ENSMUSP00000000594,ENSMUSP00000002756,ENSMUSP00000002790,ENSMUSP00000005504,ENSMUSP00000008878,ENSMUSP00000012627,ENSMUSP00000015501,ENSMUSP00000017692,ENSMUSP00000019911,ENSMUSP00000020317,ENSMUSP00000020397,ENSMUSP00000020826,ENSMUSP00000021157,ENSMUSP00000021428,ENSMUSP00000021523,ENSMUSP00000021824,ENSMUSP00000022856,ENSMUSP00000023525,ENSMUSP00000026436,ENSMUSP00000028599,ENSMUSP00000028914,…	Alkbh8,Arl4a,Baiap2,Bub3,C1d,Cdk12,Cdkl2,Chml,Clpx,Cse1l,Csnk1a1,Cstf3,Ctdp1,Cul4b,Dld,Ergic2,Esf1,Exosc1,Fabp4,Fam118b,Fbxo11,Gcc2,Gprc5b,Gtf2e1,Gtf2h2,Hdac2,Klhdc3,Krr1,Lrif1,Mak16,Mbd4,Med31,Med6,Mios,Mnat1,Nbn,Nmd3,Nol8,Nudcd1,Pno1,Polr3f,Pot1a,Ppih,Psma1,Psmc2,Rad1,Rnf169,Rpa3,Rpp38,Sap30l,Slc30a5,Snrpd3,Snw1,Sp3,Sri,Srsf10,Suz12,Tacc2,Taf2,Tdp2,Tm2d1,Tmem70,Tnnc1,Tti2,Yaf2,Zfp259
GO.0005865	striated muscle thin filament	4	0.00942	ENSMUSP00000034453,ENSMUSP00000101578,ENSMUSP00000103546,ENSMUSP00000131991	Acta1,Tnnc1,Tnnt3,Tpm2
GO.0031090	organelle membrane	59	0.0178	ENSMUSP00000000058,ENSMUSP00000001347,ENSMUSP00000005798,ENSMUSP00000008297,ENSMUSP00000015501,ENSMUSP00000015796,ENSMUSP00000018429,ENSMUSP00000018877,ENSMUSP00000019109,ENSMUSP00000020463,ENSMUSP00000021606,ENSMUSP00000022904,ENSMUSP00000022977,ENSMUSP00000026818,ENSMUSP00000027499,ENSMUSP00000028382,ENSMUSP00000028909,ENSMUSP00000029385,ENSMUSP00000029445,ENSMUSP00000029815,ENSMUSP00000030401,…	Atp6v1c1,Atxn3,Bet1,Bok,Cav2,Cept1,Chpt1,Cisd2,Clpx,Clstn3,Cul3,Depdc5,Ergic2,Fkbp14,Fundc2,Gnpat,Gnpnat1,Gria1,Klhl12,Mios,Mob4,Mphosph9,Nck1,Ncln,Ndufs5,Nras,Nrxn1,Nup35,Pex12,Pld2,Rab1,Rab6a,Rnd2,Sec11a,Sec61b,Sec61g,Serp1,Sh3glb1,Slc36a4,Sln,Snx5,Snx6,Sqle,Srpr,St3gal5,Steap1,Tk2,Tmem106b,Tmem126a,Tmem18,Tmem188,Tmem70,Tsga10,Ttc9,Vamp7,Vopp1,Vps29,Vps35,Ywhah
GO.0043292	contractile fiber	10	0.0238	ENSMUSP00000014080,ENSMUSP00000027151,ENSMUSP00000027409,ENSMUSP00000034453,ENSMUSP00000048218,ENSMUSP00000101480,ENSMUSP00000101578,ENSMUSP00000103546,ENSMUSP00000118221,ENSMUSP00000131991	Acta1,Acta2,Des,Myl1,Myl2,Myom3,Sri,Tnnc1,Tnnt3,Tpm2
GO.1990234	transferase complex	19	0.0301	ENSMUSP00000005504,ENSMUSP00000017692,ENSMUSP00000019911,ENSMUSP00000020397,ENSMUSP00000021157,ENSMUSP00000021523,ENSMUSP00000026607,ENSMUSP00000028914,ENSMUSP00000035090,ENSMUSP00000041190,ENSMUSP00000043733,ENSMUSP00000050788,ENSMUSP00000059276,ENSMUSP00000065228,ENSMUSP00000100600,ENSMUSP00000103162,ENSMUSP00000106481,ENSMUSP00000107851,ENSMUSP00000130738	Cdk12,Chm,Chml,Cul3,Cul4b,Dld,Fbxl2,Fbxo11,Gtf2h2,Hdac2,Klhl12,Klhl13,Med31,Mnat1,Phkb,Polr3f,Snrpd3,Suz12,Taf2
GO.0044425	membrane part	108	0.0368	ENSMUSP00000000058,ENSMUSP00000001051,ENSMUSP00000005798,ENSMUSP00000007797,ENSMUSP00000008297,ENSMUSP00000008684,ENSMUSP00000008878,ENSMUSP00000010248,ENSMUSP00000015486,ENSMUSP00000015796,ENSMUSP00000018429,ENSMUSP00000018699,ENSMUSP00000018877,ENSMUSP00000018896,ENSMUSP00000020123,ENSMUSP00000020188,ENSMUSP00000020463,ENSMUSP00000021993,ENSMUSP00000022904,ENSMUSP00000022921,ENSMUSP00000022977,…	Abi1,Akap7,Angpt1,Aph1b,Asgr1,Atp13a3,Atp6v1c1,Bet1,Bmpr1b,Bok,Casc4,Cav2,Ccrl1,Cdh7,Cept1,Chpt1,Cisd2,Clstn3,Crtam,Csf1r,Cyth1,Dse,Ergic2,Fam57a,Fam73a,Fkbp14,Fundc2,Gabrb2,Gabrg1,Gabrg2,Ghr,Gm7664,Gng11,Gpr34,Gprc5b,Gramd1c,Gria1,Hook3,Ifngr1,Kcnj16,Ldhb,Lrig1,Mfsd1,Mgst1,Mme,Mpp6,Ncln,Ndufs5,Nkain4,Npr3,Nrxn1,Pex12,Pld2,Prkcdbp,Ptchd1,Ptpn4,Ptprs,Rab1,Rab27b,S100a6,S1pr1,Sec11a,Sec61b,Sec61g,S…
GO.0044449	contractile fiber part	9	0.0368	ENSMUSP00000014080,ENSMUSP00000027409,ENSMUSP00000034453,ENSMUSP00000048218,ENSMUSP00000101480,ENSMUSP00000101578,ENSMUSP00000103546,ENSMUSP00000118221,ENSMUSP00000131991	Acta1,Acta2,Des,Myl2,Myom3,Sri,Tnnc1,Tnnt3,Tpm2
GO.0005654	nucleoplasm	52	0.0423	ENSMUSP00000002756,ENSMUSP00000002790,ENSMUSP00000012627,ENSMUSP00000015501,ENSMUSP00000017692,ENSMUSP00000019911,ENSMUSP00000020397,ENSMUSP00000020826,ENSMUSP00000021157,ENSMUSP00000021428,ENSMUSP00000021523,ENSMUSP00000022856,ENSMUSP00000023525,ENSMUSP00000026436,ENSMUSP00000028599,ENSMUSP00000028914,ENSMUSP00000029041,ENSMUSP00000029358,ENSMUSP00000029879,ENSMUSP00000032469,ENSMUSP00000033008,…	Alkbh8,Baiap2,Bub3,Cdk12,Cdkl2,Chml,Clpx,Cse1l,Csnk1a1,Cstf3,Ctdp1,Cul4b,Dld,Esf1,Exosc1,Fabp4,Fam118b,Gcc2,Gtf2e1,Gtf2h2,Hdac2,Mbd4,Med31,Med6,Mios,Mnat1,Nbn,Nmd3,Nudcd1,Polr3f,Pot1a,Ppih,Psma1,Rad1,Rnf169,Rpa3,Sap30l,Snrpd3,Snw1,Sp3,Sri,Srsf10,Suz12,Tacc2,Taf2,Tdp2,Tm2d1,Tmem70,Tnnc1,Tti2,Yaf2,Zfp259
GO.0012505	endomembrane system	66	0.0423	ENSMUSP00000000058,ENSMUSP00000001051,ENSMUSP00000001347,ENSMUSP00000005798,ENSMUSP00000008297,ENSMUSP00000008684,ENSMUSP00000015796,ENSMUSP00000018429,ENSMUSP00000020463,ENSMUSP00000022977,ENSMUSP00000024873,ENSMUSP00000026436,ENSMUSP00000026818,ENSMUSP00000027217,ENSMUSP00000027499,ENSMUSP00000028382,ENSMUSP00000028909,ENSMUSP00000029385,ENSMUSP00000029445,ENSMUSP00000029815,ENSMUSP00000030332,…	Aph1b,Baiap2,Bok,Casc4,Cav2,Ccrl1,Cept1,Chid1,Chpt1,Cisd2,Clstn3,Cul3,Dbi,Dld,Dse,Ecrg4,Ergic2,Fam172a,Fkbp14,Gcc2,Gnpnat1,Gpx7,Gria1,Hook3,Ift20,Klhl12,Mgst1,Mob4,Mphosph9,Nck1,Ncln,Nras,Nrxn1,Nup35,Pld2,Poglut1,Rab1,Rab6a,Rnd2,S100a6,S1pr1,Sec11a,Sec61g,Serp1,Sh3glb1,Slc30a5,Sln,Snx5,Snx6,Sp3,Sqle,Srpr,St3gal5,Steap1,Tmem106b,Tmem18,Tmem188,Tmem64,Tsga10,Ttc9,Vamp7,Vopp1,Vps29,Vps35,Yes1,Yipf4
GO.0031252	cell leading edge	13	0.0423	ENSMUSP00000001051,ENSMUSP00000008893,ENSMUSP00000026436,ENSMUSP00000027579,ENSMUSP00000028909,ENSMUSP00000034453,ENSMUSP00000044494,ENSMUSP00000048218,ENSMUSP00000052262,ENSMUSP00000075609,ENSMUSP00000099513,ENSMUSP00000099584,ENSMUSP00000118491	Abi1,Acta1,Acta2,Actr3,Arpc3,Baiap2,Coro1b,Gria1,Itgb1bp1,S100a6,Snx5,Trpm7,Vamp7
GO.0098588	bounding membrane of organelle	46	0.0423	ENSMUSP00000000058,ENSMUSP00000001347,ENSMUSP00000005798,ENSMUSP00000008297,ENSMUSP00000008684,ENSMUSP00000015796,ENSMUSP00000018429,ENSMUSP00000018877,ENSMUSP00000020463,ENSMUSP00000022904,ENSMUSP00000022977,ENSMUSP00000026818,ENSMUSP00000027499,ENSMUSP00000028909,ENSMUSP00000029385,ENSMUSP00000029445,ENSMUSP00000029815,ENSMUSP00000031344,ENSMUSP00000031556,ENSMUSP00000032946,ENSMUSP00000033541,…	Atp6v1c1,Bet1,Bok,Cav2,Cept1,Chpt1,Cisd2,Clstn3,Cul3,Depdc5,Ergic2,Fkbp14,Fundc2,Gnpat,Gnpnat1,Gria1,Klhl12,Mgst1,Mios,Mob4,Mphosph9,Ncln,Nras,Pex12,Pld2,Rab1,Rab6a,Rnd2,Sec11a,Sec61b,Sec61g,Serp1,Sh3glb1,Slc36a4,Sln,Snx5,Snx6,Sqle,Srpr,St3gal5,Steap1,Tmem106b,Ttc9,Vamp7,Vps29,Vps35
GO.1902494	catalytic complex	25	0.0423	ENSMUSP00000005504,ENSMUSP00000017692,ENSMUSP00000019911,ENSMUSP00000020397,ENSMUSP00000021157,ENSMUSP00000021523,ENSMUSP00000021993,ENSMUSP00000026607,ENSMUSP00000028914,ENSMUSP00000031670,ENSMUSP00000033519,ENSMUSP00000035090,ENSMUSP00000041190,ENSMUSP00000043733,ENSMUSP00000050788,ENSMUSP00000050992,ENSMUSP00000059276,ENSMUSP00000065228,ENSMUSP00000092839,ENSMUSP00000100600,ENSMUSP00000103162,…	Cdk12,Chm,Chml,Cul3,Cul4b,Dld,Dynlt3,Fbxl2,Fbxo11,Gng11,Gtf2h2,Hdac2,Klhl12,Klhl13,Med31,Mnat1,Nck1,Phkb,Polr3f,Rpp38,Snrpd3,Suz12,Taf2,Tmem188,Uqcrb
GO.0005968	Rab-protein geranylgeranyltransferase complex	2	0.0435	ENSMUSP00000026607,ENSMUSP00000100600	Chm,Chml
GO.1902711	GABA-A receptor complex	2	0.0435	ENSMUSP00000007797,ENSMUSP00000063812	Gabrb2,Gabrg2
GO.0015630	microtubule cytoskeleton	27	0.0462	ENSMUSP00000020113,ENSMUSP00000021410,ENSMUSP00000025002,ENSMUSP00000028730,ENSMUSP00000029385,ENSMUSP00000031344,ENSMUSP00000033008,ENSMUSP00000033519,ENSMUSP00000038938,ENSMUSP00000045827,ENSMUSP00000046788,ENSMUSP00000048810,ENSMUSP00000061511,ENSMUSP00000061524,ENSMUSP00000062433,ENSMUSP00000072154,ENSMUSP00000081561,ENSMUSP00000083192,ENSMUSP00000084199,ENSMUSP00000096346,ENSMUSP00000096441,…	Alkbh8,Ankrd32,Cdkl2,Cep120,Cep290,Cntln,Csnk1a1,Ctdp1,Cul3,Dynlt3,Hook3,Hspb11,Ift20,Lrif1,Mkks,Mphosph9,Nme7,Poc1b,Ppp2r3c,Psma1,Serp1,Spata7,Tacc2,Tekt4,Tti2,Yes1,Zfp322a
GO.0003674	molecular_function	204	0.00205	ENSMUSP00000000058,ENSMUSP00000000594,ENSMUSP00000001347,ENSMUSP00000003569,ENSMUSP00000005504,ENSMUSP00000005798,ENSMUSP00000008297,ENSMUSP00000008878,ENSMUSP00000008893,ENSMUSP00000012627,ENSMUSP00000014080,ENSMUSP00000014830,ENSMUSP00000015680,ENSMUSP00000015796,ENSMUSP00000017188,ENSMUSP00000017692,ENSMUSP00000018877,ENSMUSP00000019037,ENSMUSP00000019109,ENSMUSP00000019660,ENSMUSP00000019911,…	Abi1,Acads,Acta1,Acta2,Actr3,Akap7,Angpt1,Aph1b,Arl4a,Arpc3,Aspn,Atp13a3,Atp5j2,Atp6v1c1,Baiap2,Bok,C1d,Cav2,Cdc37l1,Cdh7,Cdk12,Cdk17,Cdkl2,Ceacam16,Cep120,Cept1,Chid1,Chm,Chml,Chpt1,Cisd2,Clstn3,Cntln,Col3a1,Cops2,Coro1b,Crtam,Cryzl1,Csf1r,Csnk1a1,Cstf3,Ctdp1,Cul3,Cul4b,Cyth1,Dbi,Dcn,Depdc5,Des,Dhx36,Dock3,Dse,Dynlt3,Eif3h,Esf1,Etfa,Exosc1,F8,Fabp4,Fam115a,Fbxl2,Fbxo11,Fkbp14,Fuom,Gabrg1,Gcc2,Gg…
GO.0005488	binding	178	0.00205	ENSMUSP00000000058,ENSMUSP00000000594,ENSMUSP00000001051,ENSMUSP00000001347,ENSMUSP00000002756,ENSMUSP00000005504,ENSMUSP00000005798,ENSMUSP00000008297,ENSMUSP00000008684,ENSMUSP00000008878,ENSMUSP00000008893,ENSMUSP00000012627,ENSMUSP00000014080,ENSMUSP00000014830,ENSMUSP00000015501,ENSMUSP00000015680,ENSMUSP00000015796,ENSMUSP00000015829,ENSMUSP00000017188,ENSMUSP00000017692,ENSMUSP00000018429,…	Abi1,Acads,Acadsb,Acta1,Acta2,Actr3,Akap7,Angpt1,Arl4a,Asgr1,Aspn,Atp13a3,Baiap2,Bmpr1b,Bok,C1d,Cav2,Cdc37l1,Cdh7,Cdk12,Cdk17,Cdkl2,Ceacam16,Cep120,Cept1,Chid1,Chm,Chml,Chpt1,Cisd2,Clpx,Clstn3,Cntln,Col3a1,Coro1b,Crtam,Cryzl1,Csf1r,Csnk1a1,Cstf3,Cul3,Cul4b,Cyth1,Dbi,Dcn,Des,Dhx36,Dld,Eif3h,Esf1,Etfa,Exosc1,F8,Fabp4,Fam115a,Fbxl2,Fbxo11,Fkbp14,Fuom,Gcc2,Ggps1,Ghr,Gnpat,Gnpnat1,Gprc5b,Gtf2e1,Hdac2,…
GO.0009987	cellular process	209	0.000387	ENSMUSP00000000058,ENSMUSP00000000594,ENSMUSP00000001051,ENSMUSP00000002121,ENSMUSP00000002756,ENSMUSP00000005504,ENSMUSP00000005798,ENSMUSP00000007797,ENSMUSP00000008297,ENSMUSP00000008878,ENSMUSP00000008893,ENSMUSP00000012627,ENSMUSP00000014080,ENSMUSP00000015486,ENSMUSP00000015680,ENSMUSP00000015829,ENSMUSP00000015877,ENSMUSP00000017188,ENSMUSP00000017692,ENSMUSP00000018699,ENSMUSP00000018877,…	Abi1,Acads,Acadsb,Acta2,Actr3,Actr6,Akap7,Alkbh8,Angpt1,Aph1b,Arpc3,Asb3,Asgr1,Atp5j2,Azi2,Bet1,Bmpr1b,Bub3,C1d,Capza2,Car3,Cav2,Ccrl1,Cdc37l1,Cdk12,Cdk17,Cdkl2,Cep120,Cep290,Cept1,Chm,Chml,Chpt1,Cisd2,Clstn3,Cnot4,Cntln,Col3a1,Coro1b,Crtam,Csf1r,Csnk1a1,Cstf3,Ctdp1,Cul3,Cyth1,Dbi,Dcn,Depdc5,Dhx36,Dock3,Dse,Dynlt3,Ecrg4,Eif3h,Esf1,Exosc1,F8,Fabp4,Fbxl2,Fbxo11,Fkbp14,Fundc2,Fuom,Gabrb2,Gcc2,Ggps1,…
GO.0008152	metabolic process	163	0.000931	ENSMUSP00000000594,ENSMUSP00000002121,ENSMUSP00000002756,ENSMUSP00000003569,ENSMUSP00000005504,ENSMUSP00000008684,ENSMUSP00000009174,ENSMUSP00000012627,ENSMUSP00000015680,ENSMUSP00000015829,ENSMUSP00000017692,ENSMUSP00000019109,ENSMUSP00000019660,ENSMUSP00000019911,ENSMUSP00000020022,ENSMUSP00000020397,ENSMUSP00000020408,ENSMUSP00000020551,ENSMUSP00000020826,ENSMUSP00000021157,ENSMUSP00000021428,…	Abi1,Acads,Acadsb,Alkbh8,Angpt1,Arl4a,Asb3,Atp13a3,Atp5j2,Atp6v1c1,Bmpr1b,Bok,C1d,Car3,Cdc37l1,Cdk12,Cdk17,Cdkl2,Cep290,Cept1,Chid1,Chm,Chml,Chpt1,Cisd2,Cnot4,Col3a1,Cops2,Cryzl1,Csf1r,Csnk1a1,Cstf3,Ctdp1,Cul3,Cul4b,Dbi,Dcn,Dhx36,Dse,Dynlt3,Ecrg4,Eif3h,Esf1,Etfa,Exosc1,F8,Fbxl2,Fbxo11,Fkbp14,Fundc2,Fuom,Ggps1,Ghr,Gm7664,Gnpat,Gnpnat1,Gpx7,Gria1,Gsta3,Gtf2e1,Hdac2,Igf1,Inmt,Inpp1,Itgb1bp1,Klhl12,K…
GO.0044237	cellular metabolic process	143	0.00109	ENSMUSP00000000594,ENSMUSP00000002121,ENSMUSP00000002756,ENSMUSP00000005504,ENSMUSP00000008684,ENSMUSP00000009174,ENSMUSP00000012627,ENSMUSP00000015680,ENSMUSP00000015829,ENSMUSP00000017692,ENSMUSP00000019660,ENSMUSP00000019911,ENSMUSP00000020022,ENSMUSP00000020397,ENSMUSP00000020408,ENSMUSP00000020551,ENSMUSP00000020826,ENSMUSP00000021157,ENSMUSP00000021428,ENSMUSP00000021532,ENSMUSP00000021824,…	Abi1,Acads,Acadsb,Alkbh8,Angpt1,Asb3,Atp5j2,Bmpr1b,C1d,Car3,Cdc37l1,Cdk12,Cdk17,Cdkl2,Cep290,Cept1,Chm,Chml,Chpt1,Cisd2,Cnot4,Col3a1,Cops2,Csf1r,Csnk1a1,Cstf3,Ctdp1,Cul3,Cul4b,Dbi,Dcn,Dhx36,Dse,Ecrg4,Eif3h,Esf1,Exosc1,Fbxl2,Fbxo11,Fkbp14,Fundc2,Ggps1,Ghr,Gnpat,Gnpnat1,Gria1,Gsta3,Gtf2e1,Hdac2,Igf1,Inpp1,Itgb1bp1,Klhl12,Krr1,Lrif1,Lypla1,Magohb,Mbd4,Mdm2,Med31,Med6,Mettl15,Mgst1,Mkks,Mme,Mocs2,Mpp…
GO.0008150	biological_process	216	0.00362	ENSMUSP00000000594,ENSMUSP00000001051,ENSMUSP00000002121,ENSMUSP00000002790,ENSMUSP00000003569,ENSMUSP00000005504,ENSMUSP00000005798,ENSMUSP00000007797,ENSMUSP00000008878,ENSMUSP00000008893,ENSMUSP00000012627,ENSMUSP00000014080,ENSMUSP00000014830,ENSMUSP00000015486,ENSMUSP00000015680,ENSMUSP00000015796,ENSMUSP00000015829,ENSMUSP00000015877,ENSMUSP00000017188,ENSMUSP00000017692,ENSMUSP00000018877,…	Abi1,Acads,Acadsb,Acta1,Acta2,Actr3,Actr6,Akap7,Alkbh8,Angpt1,Arpc3,Asb3,Aspn,Atp13a3,Atp5j2,Azi2,Bmpr1b,Bub3,C1d,Capza2,Car3,Cdc37l1,Cdh7,Cdk17,Cdkl2,Ceacam16,Cep120,Cep290,Cept1,Chid1,Chm,Chpt1,Cisd2,Cnot4,Cntln,Col3a1,Coro1b,Crtam,Cryzl1,Cse1l,Csf1r,Csnk1a1,Cstf3,Ctdp1,Cul3,Cyth1,Dbi,Depdc5,Des,Dhx36,Dock3,Dse,Dynlt3,Ecrg4,Eif3h,Ergic2,Esf1,Etfa,Exosc1,F8,Fam115a,Fbxl2,Fbxo11,Fkbp14,Fundc2,Fuo…
GO.0044260	cellular macromolecule metabolic process	116	0.00792	ENSMUSP00000000594,ENSMUSP00000002121,ENSMUSP00000002756,ENSMUSP00000005504,ENSMUSP00000009174,ENSMUSP00000012627,ENSMUSP00000015680,ENSMUSP00000017692,ENSMUSP00000018429,ENSMUSP00000019660,ENSMUSP00000019911,ENSMUSP00000020397,ENSMUSP00000020408,ENSMUSP00000020551,ENSMUSP00000020826,ENSMUSP00000021157,ENSMUSP00000021428,ENSMUSP00000021532,ENSMUSP00000021824,ENSMUSP00000022856,ENSMUSP00000022925,…	Abi1,Alkbh8,Asb3,Bmpr1b,C1d,Cdc37l1,Cdk12,Cdk17,Cdkl2,Cep290,Chm,Chml,Cnot4,Col3a1,Cops2,Csf1r,Csnk1a1,Cstf3,Ctdp1,Cul3,Cul4b,Dcn,Dhx36,Dse,Ecrg4,Eif3h,Esf1,Exosc1,Fbxl2,Fbxo11,Fkbp14,Gria1,Gtf2e1,Hdac2,Igf1,Itgb1bp1,Klhl12,Krr1,Lrif1,Lypla1,Magohb,Mbd4,Mdm2,Med31,Med6,Mettl15,Mkks,Mocs2,Nbn,Nck1,Nol8,Pdcl,Pgm1,Pld2,Pnrc2,Poglut1,Polr3f,Pot1a,Ppih,Prkar1a,Prpf39,Psma1,Psmc2,Ptpn4,Ptprs,Rab6a,Rad1…
GO.0044238	primary metabolic process	141	0.00847	ENSMUSP00000000594,ENSMUSP00000002121,ENSMUSP00000002756,ENSMUSP00000005504,ENSMUSP00000009174,ENSMUSP00000012627,ENSMUSP00000015680,ENSMUSP00000015829,ENSMUSP00000017692,ENSMUSP00000018429,ENSMUSP00000019109,ENSMUSP00000019660,ENSMUSP00000019911,ENSMUSP00000020022,ENSMUSP00000020397,ENSMUSP00000020408,ENSMUSP00000020551,ENSMUSP00000020826,ENSMUSP00000021157,ENSMUSP00000021428,ENSMUSP00000021532,…	Abi1,Acads,Acadsb,Alkbh8,Asb3,Atp5j2,Bmpr1b,Bok,C1d,Cdc37l1,Cdk12,Cdk17,Cdkl2,Cep290,Cept1,Chid1,Chm,Chml,Chpt1,Cnot4,Col3a1,Cops2,Csf1r,Csnk1a1,Cstf3,Ctdp1,Cul3,Cul4b,Dbi,Dcn,Dhx36,Dse,Ecrg4,Eif3h,Esf1,Exosc1,Fbxl2,Fbxo11,Fkbp14,Fuom,Ggps1,Ghr,Gnpat,Gnpnat1,Gtf2e1,Hdac2,Igf1,Inpp1,Itgb1bp1,Klhl12,Krr1,Ldhb,Lrif1,Lypla1,Magohb,Mbd4,Mdm2,Med31,Med6,Mettl15,Mkks,Mme,Mocs2,Mpp6,Nbn,Nck1,Nme7,Nol8,Nu…
GO.0071704	organic substance metabolic process	144	0.00847	ENSMUSP00000000594,ENSMUSP00000002121,ENSMUSP00000002756,ENSMUSP00000003569,ENSMUSP00000005504,ENSMUSP00000008684,ENSMUSP00000009174,ENSMUSP00000012627,ENSMUSP00000015680,ENSMUSP00000015829,ENSMUSP00000017692,ENSMUSP00000019109,ENSMUSP00000019660,ENSMUSP00000019911,ENSMUSP00000020022,ENSMUSP00000020397,ENSMUSP00000020408,ENSMUSP00000020551,ENSMUSP00000020826,ENSMUSP00000021157,ENSMUSP00000021428,…	Abi1,Acads,Acadsb,Alkbh8,Angpt1,Asb3,Atp5j2,Bmpr1b,Bok,C1d,Cdc37l1,Cdk12,Cdk17,Cdkl2,Cep290,Cept1,Chid1,Chm,Chml,Chpt1,Cnot4,Col3a1,Cops2,Csf1r,Csnk1a1,Cstf3,Ctdp1,Cul3,Cul4b,Dbi,Dcn,Dhx36,Dse,Ecrg4,Eif3h,Esf1,Exosc1,Fbxl2,Fbxo11,Fkbp14,Fuom,Ggps1,Ghr,Gnpat,Gnpnat1,Gria1,Gsta3,Gtf2e1,Hdac2,Igf1,Inmt,Inpp1,Itgb1bp1,Klhl12,Krr1,Lrif1,Lypla1,Magohb,Mbd4,Mdm2,Med31,Med6,Mettl15,Mgst1,Mkks,Mme,Mocs2,M…
GO.0007517	muscle organ development	15	0.0116	ENSMUSP00000000058,ENSMUSP00000014080,ENSMUSP00000015486,ENSMUSP00000021428,ENSMUSP00000022921,ENSMUSP00000025523,ENSMUSP00000027409,ENSMUSP00000028635,ENSMUSP00000029385,ENSMUSP00000034453,ENSMUSP00000040089,ENSMUSP00000050897,ENSMUSP00000085192,ENSMUSP00000100924,ENSMUSP00000131991	Acta1,Angpt1,Cav2,Col3a1,Cops2,Csf1r,Dcn,Des,Myl2,S1pr1,Serp1,Snw1,Tnnc1,Twist1,Xk
GO.0043170	macromolecule metabolic process	122	0.0123	ENSMUSP00000000594,ENSMUSP00000002121,ENSMUSP00000002756,ENSMUSP00000005504,ENSMUSP00000009174,ENSMUSP00000012627,ENSMUSP00000015680,ENSMUSP00000017692,ENSMUSP00000018429,ENSMUSP00000019660,ENSMUSP00000019911,ENSMUSP00000020397,ENSMUSP00000020408,ENSMUSP00000020551,ENSMUSP00000020826,ENSMUSP00000021157,ENSMUSP00000021428,ENSMUSP00000021532,ENSMUSP00000021824,ENSMUSP00000022856,ENSMUSP00000022921,…	Abi1,Alkbh8,Angpt1,Asb3,Bmpr1b,Bok,C1d,Cdc37l1,Cdk12,Cdk17,Cdkl2,Cep290,Chid1,Chm,Chml,Cnot4,Col3a1,Cops2,Csf1r,Csnk1a1,Cstf3,Ctdp1,Cul3,Cul4b,Dcn,Dhx36,Dld,Dse,Ecrg4,Eif3h,Esf1,Exosc1,Fbxl2,Fbxo11,Fkbp14,Gria1,Gtf2e1,Hdac2,Igf1,Itgb1bp1,Klhl12,Krr1,Lrif1,Lypla1,Magohb,Mbd4,Mdm2,Med31,Med6,Mettl15,Mkks,Mme,Mocs2,Nbn,Nck1,Nol8,Pdcl,Pgm1,Pld2,Pnrc2,Poglut1,Polr3f,Pot1a,Ppih,Prkar1a,Prpf39,Psma1,Psm…
GO.0043462	regulation of ATPase activity	7	0.0123	ENSMUSP00000032946,ENSMUSP00000036950,ENSMUSP00000048225,ENSMUSP00000055892,ENSMUSP00000101578,ENSMUSP00000103546,ENSMUSP00000131991	Rab6a,Setmar,Sln,Tmem64,Tnnc1,Tnnt3,Tpm2
GO.0065007	biological regulation	162	0.0207	ENSMUSP00000000594,ENSMUSP00000002121,ENSMUSP00000005798,ENSMUSP00000007797,ENSMUSP00000008297,ENSMUSP00000008878,ENSMUSP00000008893,ENSMUSP00000009174,ENSMUSP00000012627,ENSMUSP00000014080,ENSMUSP00000015486,ENSMUSP00000015501,ENSMUSP00000015796,ENSMUSP00000015877,ENSMUSP00000017188,ENSMUSP00000017692,ENSMUSP00000018896,ENSMUSP00000019037,ENSMUSP00000019109,ENSMUSP00000019660,ENSMUSP00000019911,…	Abi1,Acta1,Acta2,Actr3,Akap7,Angpt1,Aph1b,Arl4a,Arpc3,Asb3,Aspn,Atxn3,Azi2,Bmpr1b,Bok,Bub3,C1d,Capza2,Ccrl1,Cdc37l1,Cdk17,Cdkl2,Cep120,Cep290,Chid1,Chm,Chml,Cisd2,Clpx,Clstn3,Cnot4,Col3a1,Cops2,Coro1b,Crtam,Csf1r,Csnk1a1,Cul3,Cul4b,Cyth1,Dbi,Dcn,Depdc5,Dhx36,Dock3,Dynlt3,Ecrg4,Esf1,F8,Fabp4,Fam115a,Fbxl2,Fuom,Gabrb2,Gabrg1,Gabrg2,Gcc2,Ghr,Gng11,Gpr34,Gprc5b,Gria1,Gtf2e1,Gtf2h2,Hdac2,Hmgn3,Hook3,H…
GO.0061061	muscle structure development	19	0.0255	ENSMUSP00000000058,ENSMUSP00000014080,ENSMUSP00000015486,ENSMUSP00000019911,ENSMUSP00000021428,ENSMUSP00000022921,ENSMUSP00000025523,ENSMUSP00000027409,ENSMUSP00000028635,ENSMUSP00000029385,ENSMUSP00000034453,ENSMUSP00000040089,ENSMUSP00000050897,ENSMUSP00000056500,ENSMUSP00000056668,ENSMUSP00000085192,ENSMUSP00000100924,ENSMUSP00000103910,ENSMUSP00000131991	Acta1,Angpt1,Cav2,Col3a1,Cops2,Csf1r,Dcn,Des,Hdac2,Ift20,Igf1,Myl2,Prkar1a,S1pr1,Serp1,Snw1,Tnnc1,Twist1,Xk
GO.0050789	regulation of biological process	155	0.0348	ENSMUSP00000000594,ENSMUSP00000002121,ENSMUSP00000005798,ENSMUSP00000007797,ENSMUSP00000008297,ENSMUSP00000008878,ENSMUSP00000008893,ENSMUSP00000009174,ENSMUSP00000012627,ENSMUSP00000014080,ENSMUSP00000015486,ENSMUSP00000015501,ENSMUSP00000015877,ENSMUSP00000017188,ENSMUSP00000017692,ENSMUSP00000018896,ENSMUSP00000019109,ENSMUSP00000019660,ENSMUSP00000019911,ENSMUSP00000020123,ENSMUSP00000020188,…	Abi1,Acta1,Acta2,Actr3,Akap7,Angpt1,Aph1b,Arl4a,Arpc3,Asb3,Aspn,Atxn3,Azi2,Bmpr1b,Bok,Bub3,C1d,Capza2,Ccrl1,Cdk17,Cdkl2,Cep120,Cep290,Chid1,Chm,Chml,Cisd2,Clpx,Clstn3,Cnot4,Col3a1,Cops2,Coro1b,Crtam,Csf1r,Csnk1a1,Cul3,Cul4b,Cyth1,Dbi,Dcn,Depdc5,Dhx36,Dld,Dock3,Dynlt3,Ecrg4,Esf1,Fabp4,Fam115a,Fbxl2,Fuom,Gabrb2,Gabrg1,Gabrg2,Gcc2,Ghr,Gng11,Gpr34,Gprc5b,Gria1,Gtf2e1,Gtf2h2,Hdac2,Hmgn3,Hook3,Hspb11,I…
GO.0034613	cellular protein localization	30	0.0408	ENSMUSP00000002790,ENSMUSP00000005798,ENSMUSP00000008893,ENSMUSP00000018877,ENSMUSP00000019109,ENSMUSP00000020408,ENSMUSP00000022921,ENSMUSP00000026607,ENSMUSP00000028909,ENSMUSP00000029445,ENSMUSP00000032946,ENSMUSP00000034131,ENSMUSP00000034541,ENSMUSP00000045827,ENSMUSP00000046788,ENSMUSP00000052262,ENSMUSP00000067681,ENSMUSP00000068349,ENSMUSP00000075609,ENSMUSP00000083192,ENSMUSP00000092839,…	Angpt1,Chm,Chml,Cntln,Coro1b,Cse1l,Hook3,Ift20,Itgb1bp1,Mdm2,Nme7,Nras,Nrxn1,Pex12,Rab1,Rab27b,Rab6a,Sec61b,Sec61g,Sh3glb1,Snx5,Snx6,Spata7,Sri,Srpr,Tmem188,Vamp7,Vps29,Vps35,Ywhah
PF01352	KRAB box	20	0.000123	ENSMUSP00000012873,ENSMUSP00000032622,ENSMUSP00000039794,ENSMUSP00000047110,ENSMUSP00000050746,ENSMUSP00000050968,ENSMUSP00000069615,ENSMUSP00000073241,ENSMUSP00000086143,ENSMUSP00000089111,ENSMUSP00000096150,ENSMUSP00000104199,ENSMUSP00000104648,ENSMUSP00000105845,ENSMUSP00000112546,ENSMUSP00000113561,ENSMUSP00000117028,ENSMUSP00000124123,ENSMUSP00000125017,ENSMUSP00000126665	AA987161,Gm10130,Gm14288,Zfp386,Zfp40,Zfp455,Zfp534,Zfp68,Zfp708,Zfp712,Zfp719,Zfp758,Zfp773,Zfp78,Zfp791,Zfp867,Zfp930,Zfp938,Zfp945,Zfp949
PF00096	Zinc finger, C2H2 type	18	0.00476	ENSMUSP00000012873,ENSMUSP00000039794,ENSMUSP00000050746,ENSMUSP00000050968,ENSMUSP00000069615,ENSMUSP00000073241,ENSMUSP00000085423,ENSMUSP00000086143,ENSMUSP00000089111,ENSMUSP00000104199,ENSMUSP00000105845,ENSMUSP00000109036,ENSMUSP00000112546,ENSMUSP00000113561,ENSMUSP00000124123,ENSMUSP00000125017,ENSMUSP00000126665,ENSMUSP00000128969	AA987161,Zfp386,Zfp40,Zfp455,Zfp534,Zfp655,Zfp68,Zfp708,Zfp711,Zfp712,Zfp719,Zfp758,Zfp78,Zfp867,Zfp930,Zfp945,Zfp949,Zfx
