# Supplementary material for: Sexual dimorphism in brain transcriptomes of Amami spiny rats (Tokudaia osimensis): a rodent species where males lack the Y chromosome
Source: BMC Genomics. 2019 Jan 25;20:87. doi: 10.1186/s12864-019-5426-6 (PMC6347839; doi:10.1186/s12864-019-5426-6)
Supplement: Supplementary file 5 — Pathways upregulated in female Amami spiny rats based on differential transcript isoform expression. (XLSX 62 kb) [file 12864_2019_5426_MOESM5_ESM.xlsx]

## Sheet: Supplemental File 6AmamiSpinyra
#pathway ID	pathway description	observed gene count	false discovery rate	matching proteins in your network (IDs)	matching proteins in your network (labels)
GO.0043167	ion binding	152	1.26e-07	ENSMUSP00000000939,ENSMUSP00000001155,ENSMUSP00000001845,ENSMUSP00000001920,ENSMUSP00000002350,ENSMUSP00000003017,ENSMUSP00000005829,ENSMUSP00000005841,ENSMUSP00000006137,ENSMUSP00000006570,ENSMUSP00000008297,ENSMUSP00000011302,ENSMUSP00000012612,ENSMUSP00000016771,ENSMUSP00000018803,ENSMUSP00000018851,ENSMUSP00000018877,ENSMUSP00000019333,ENSMUSP00000019516,ENSMUSP00000019660,ENSMUSP00000020153,…	Abca2,Actg1,Acy1,Adam15,Adamts4,Adipor2,Adpgk,Aif1l,Alas1,Ampd3,Araf,Arl8a,Atp1a3,Baz2a,Brf1,Cacna1d,Camkv,Capns1,Car14,Cdc42bpb,Cdkl2,Chst15,Clstn3,Crebbp,Csf1r,Csk,Csnk1a1,Ctcf,Dpp3,Dync1h1,Efha2,Eif5,Endod1,Endov,Entpd1,Ewsr1,Fa2h,Fam20b,Fasn,Fbp1,Fgfr2,Foxk2,Gnao1,Golph3l,Gtf2h2,Gtpbp6,Hagh,Hbs1l,Heg1,Hip1r,Hk1,Hsp90ab1,Hsph1,Iars,Impdh2,Ino80,Itga8,Kalrn,Kcnj10,Kdm4a,Kif1b,Kif21b,Kif27,Lancl…
GO.0003824	catalytic activity	141	1.47e-06	ENSMUSP00000001845,ENSMUSP00000004681,ENSMUSP00000005829,ENSMUSP00000006235,ENSMUSP00000006570,ENSMUSP00000015858,ENSMUSP00000016771,ENSMUSP00000018449,ENSMUSP00000018803,ENSMUSP00000018851,ENSMUSP00000019516,ENSMUSP00000020153,ENSMUSP00000020749,ENSMUSP00000021076,ENSMUSP00000021424,ENSMUSP00000021443,ENSMUSP00000021523,ENSMUSP00000021536,ENSMUSP00000021607,ENSMUSP00000021913,ENSMUSP00000021920,…	Abca2,Acy1,Adamts1,Adamts4,Adpgk,Agpat4,Alas1,Ampd3,Atp1a3,Atp6v1d,Auh,Bcat1,Camkv,Capns1,Car14,Cdc42bpb,Cdkl2,Cflar,Chi3l1,Chst15,Cnp,Crebbp,Csf1r,Csk,Csnk1a1,Ctdp1,Ctsb,Cwf19l1,Dhcr7,Dpp3,Dpy19l1,Dync1h1,Dync1i2,Eci1,Elovl5,Endod1,Endov,Entpd1,Fa2h,Fam20b,Fasn,Fbp1,Fgfr2,Fig4,Glt8d1,Gm4737,Gnao1,Hagh,Hbs1l,Hemk1,Hexb,Hk1,Hsd17b4,Impdh2,Ino80,Inpp5d,Kalrn,Kdm4a,Kif1b,Kif21b,Kif27,Kndc1,Lancl1,La…
GO.0043168	anion binding	86	1.47e-06	ENSMUSP00000000939,ENSMUSP00000001155,ENSMUSP00000006137,ENSMUSP00000016771,ENSMUSP00000018803,ENSMUSP00000018851,ENSMUSP00000019516,ENSMUSP00000020153,ENSMUSP00000020749,ENSMUSP00000021076,ENSMUSP00000021097,ENSMUSP00000021424,ENSMUSP00000021443,ENSMUSP00000021920,ENSMUSP00000022469,ENSMUSP00000022977,ENSMUSP00000023610,ENSMUSP00000024739,ENSMUSP00000025523,ENSMUSP00000025930,ENSMUSP00000027149,…	Abca2,Actg1,Adamts1,Alas1,Araf,Arl8a,Atp1a3,Camkv,Cdc42bpb,Cdkl2,Chst15,Csf1r,Csk,Csnk1a1,Dync1h1,Eif5,Entpd1,Fam20b,Fasn,Fbp1,Fgfr2,Gnao1,Golph3l,Gtpbp6,Hbs1l,Hip1r,Hk1,Hsp90ab1,Hsph1,Iars,Ino80,Kalrn,Kcnj10,Kif1b,Kif21b,Kif27,Lancl1,Leprel1,Lig1,Mapk6,Mccc1,Mcm6,Mfn1,Mfn2,Mthfd1,Mtif2,Myh9,Myo1d,Myo1e,Nbea,Nisch,Nrbp2,Nsfl1c,Nsmaf,Pdxk,Pik3c2a,Plcl1,Pnpo,Psmc2,Psmc4,Pygb,Rab1,Rab27b,Rab37,Rab6a…
GO.0005488	binding	220	4e-06	ENSMUSP00000000109,ENSMUSP00000000939,ENSMUSP00000001155,ENSMUSP00000001652,ENSMUSP00000001845,ENSMUSP00000002350,ENSMUSP00000003017,ENSMUSP00000003529,ENSMUSP00000003912,ENSMUSP00000003947,ENSMUSP00000004646,ENSMUSP00000005014,ENSMUSP00000005234,ENSMUSP00000005829,ENSMUSP00000005841,ENSMUSP00000006137,ENSMUSP00000007803,ENSMUSP00000008297,ENSMUSP00000011302,ENSMUSP00000012028,ENSMUSP00000012612,…	Abca2,Actg1,Acy1,Adcyap1r1,Adipor2,Adpgk,Ahsa1,Alas1,Ampd3,Anks1b,Ap2a1,Araf,Arl8a,Atp1a3,Auh,Bcas1,Bcas3,Bcl2l1,Bdkrb2,Bin1,Bop1,Brf1,C1qb,Cacna1d,Calr,Camkv,Capns1,Car14,Cdc42bpb,Cdk5rap2,Cdkl2,Chi3l1,Chst15,Clstn3,Clu,Cnot1,Cnp,Cntn1,Coro1c,Crybg3,Csf1r,Csk,Csnk1a1,Ctcf,Cul3,Dpp3,Dync1h1,Efha2,Eif3c,Eif3d,Eif5,Endod1,Endov,Entpd1,Ewsr1,Fa2h,Fam125b,Fam189b,Fam20b,Fam98b,Fbp1,Fbxo21,Fgfr2,Foxk2…
GO.0000166	nucleotide binding	75	1.12e-05	ENSMUSP00000001155,ENSMUSP00000006137,ENSMUSP00000016771,ENSMUSP00000018803,ENSMUSP00000018851,ENSMUSP00000019516,ENSMUSP00000020153,ENSMUSP00000020749,ENSMUSP00000021076,ENSMUSP00000021097,ENSMUSP00000021443,ENSMUSP00000022977,ENSMUSP00000024739,ENSMUSP00000025523,ENSMUSP00000025930,ENSMUSP00000027601,ENSMUSP00000027684,ENSMUSP00000029259,ENSMUSP00000030769,ENSMUSP00000030884,ENSMUSP00000032824,…	Abca2,Actg1,Araf,Arl8a,Atp1a3,Camkv,Cdc42bpb,Cdkl2,Chst15,Cnp,Csf1r,Csk,Csnk1a1,Dync1h1,Eif5,Entpd1,Ewsr1,Fam20b,Fasn,Fbp1,Fgfr2,G3bp2,Gnao1,Gtpbp6,Hbs1l,Hk1,Hsp90ab1,Hsph1,Iars,Impdh2,Ino80,Kalrn,Kcnj10,Kif1b,Kif21b,Kif27,Lig1,Mapk6,Marf1,Mccc1,Mcm6,Mfn1,Mfn2,Mthfd1,Mtif2,Myh9,Myo1d,Myo1e,Nrbp2,Pdxk,Pik3c2a,Pnpo,Psmc2,Psmc4,Rab1,Rab27b,Rab37,Rab6a,Rbm5,Recql5,Rhog,Safb,Shprh,Sik3,Smarcal1,Smc3,S…
GO.0032550	purine ribonucleoside binding	64	1.12e-05	ENSMUSP00000001155,ENSMUSP00000006137,ENSMUSP00000016771,ENSMUSP00000018851,ENSMUSP00000019516,ENSMUSP00000020153,ENSMUSP00000020749,ENSMUSP00000021076,ENSMUSP00000021097,ENSMUSP00000021443,ENSMUSP00000024739,ENSMUSP00000025523,ENSMUSP00000025930,ENSMUSP00000027601,ENSMUSP00000027684,ENSMUSP00000029259,ENSMUSP00000030769,ENSMUSP00000030884,ENSMUSP00000032824,ENSMUSP00000032946,ENSMUSP00000034198,…	Abca2,Actg1,Araf,Arl8a,Atp1a3,Camkv,Cdc42bpb,Cdkl2,Chst15,Csf1r,Csk,Csnk1a1,Dync1h1,Eif5,Entpd1,Fam20b,Fbp1,Fgfr2,Gnao1,Gtpbp6,Hbs1l,Hk1,Hsp90ab1,Hsph1,Iars,Ino80,Kalrn,Kcnj10,Kif1b,Kif21b,Kif27,Lig1,Mapk6,Mccc1,Mcm6,Mfn1,Mfn2,Mthfd1,Mtif2,Myh9,Myo1d,Myo1e,Nrbp2,Pdxk,Pik3c2a,Psmc2,Psmc4,Rab1,Rab27b,Rab37,Rab6a,Recql5,Rhog,Shprh,Sik3,Smarcal1,Smc3,Src,Srpr,Tk2,Trap1,Ttbk1,Ube2k,Upf1
GO.0032553	ribonucleotide binding	65	1.12e-05	ENSMUSP00000001155,ENSMUSP00000006137,ENSMUSP00000016771,ENSMUSP00000018803,ENSMUSP00000018851,ENSMUSP00000019516,ENSMUSP00000020153,ENSMUSP00000020749,ENSMUSP00000021076,ENSMUSP00000021097,ENSMUSP00000021443,ENSMUSP00000024739,ENSMUSP00000025523,ENSMUSP00000025930,ENSMUSP00000027601,ENSMUSP00000027684,ENSMUSP00000029259,ENSMUSP00000030769,ENSMUSP00000030884,ENSMUSP00000032824,ENSMUSP00000032946,…	Abca2,Actg1,Araf,Arl8a,Atp1a3,Camkv,Cdc42bpb,Cdkl2,Chst15,Csf1r,Csk,Csnk1a1,Dync1h1,Eif5,Entpd1,Fam20b,Fbp1,Fgfr2,Gnao1,Gtpbp6,Hbs1l,Hk1,Hsp90ab1,Hsph1,Iars,Ino80,Kalrn,Kcnj10,Kif1b,Kif21b,Kif27,Lig1,Mapk6,Mccc1,Mcm6,Mfn1,Mfn2,Mthfd1,Mtif2,Myh9,Myo1d,Myo1e,Nrbp2,Pdxk,Pik3c2a,Pnpo,Psmc2,Psmc4,Rab1,Rab27b,Rab37,Rab6a,Recql5,Rhog,Shprh,Sik3,Smarcal1,Smc3,Src,Srpr,Tk2,Trap1,Ttbk1,Ube2k,Upf1
GO.0097367	carbohydrate derivative binding	73	1.12e-05	ENSMUSP00000000109,ENSMUSP00000001155,ENSMUSP00000003912,ENSMUSP00000005014,ENSMUSP00000006137,ENSMUSP00000006235,ENSMUSP00000012028,ENSMUSP00000016771,ENSMUSP00000018803,ENSMUSP00000018851,ENSMUSP00000019516,ENSMUSP00000020153,ENSMUSP00000020749,ENSMUSP00000021076,ENSMUSP00000021097,ENSMUSP00000021443,ENSMUSP00000023610,ENSMUSP00000024739,ENSMUSP00000025523,ENSMUSP00000025930,ENSMUSP00000027601,…	Abca2,Actg1,Adamts1,Araf,Arl8a,Atp1a3,Calr,Camkv,Cdc42bpb,Cdkl2,Chi3l1,Chst15,Cntn1,Csf1r,Csk,Csnk1a1,Ctsb,Dync1h1,Eif5,Entpd1,Fam20b,Fbp1,Fgfr2,Gltp,Gnao1,Gtpbp6,Hapln2,Hbs1l,Hk1,Hsp90ab1,Hsph1,Iars,Ino80,Kalrn,Kcnj10,Kif1b,Kif21b,Kif27,Lig1,Mapk6,Mccc1,Mcm6,Mfn1,Mfn2,Mthfd1,Mtif2,Myh9,Myo1d,Myo1e,Nrbp2,Pdxk,Pik3c2a,Pnpo,Psmc2,Psmc4,Rab1,Rab27b,Rab37,Rab6a,Recql5,Rhog,Shprh,Sik3,Smarcal1,Smc3,Sr…
GO.0032555	purine ribonucleotide binding	64	1.5e-05	ENSMUSP00000001155,ENSMUSP00000006137,ENSMUSP00000016771,ENSMUSP00000018851,ENSMUSP00000019516,ENSMUSP00000020153,ENSMUSP00000020749,ENSMUSP00000021076,ENSMUSP00000021097,ENSMUSP00000021443,ENSMUSP00000024739,ENSMUSP00000025523,ENSMUSP00000025930,ENSMUSP00000027601,ENSMUSP00000027684,ENSMUSP00000029259,ENSMUSP00000030769,ENSMUSP00000030884,ENSMUSP00000032824,ENSMUSP00000032946,ENSMUSP00000034198,…	Abca2,Actg1,Araf,Arl8a,Atp1a3,Camkv,Cdc42bpb,Cdkl2,Chst15,Csf1r,Csk,Csnk1a1,Dync1h1,Eif5,Entpd1,Fam20b,Fbp1,Fgfr2,Gnao1,Gtpbp6,Hbs1l,Hk1,Hsp90ab1,Hsph1,Iars,Ino80,Kalrn,Kcnj10,Kif1b,Kif21b,Kif27,Lig1,Mapk6,Mccc1,Mcm6,Mfn1,Mfn2,Mthfd1,Mtif2,Myh9,Myo1d,Myo1e,Nrbp2,Pdxk,Pik3c2a,Psmc2,Psmc4,Rab1,Rab27b,Rab37,Rab6a,Recql5,Rhog,Shprh,Sik3,Smarcal1,Smc3,Src,Srpr,Tk2,Trap1,Ttbk1,Ube2k,Upf1
GO.0016787	hydrolase activity	71	2.75e-05	ENSMUSP00000001845,ENSMUSP00000004681,ENSMUSP00000005829,ENSMUSP00000006235,ENSMUSP00000006570,ENSMUSP00000016771,ENSMUSP00000018851,ENSMUSP00000020153,ENSMUSP00000020749,ENSMUSP00000021076,ENSMUSP00000021443,ENSMUSP00000021523,ENSMUSP00000021536,ENSMUSP00000021607,ENSMUSP00000022169,ENSMUSP00000022356,ENSMUSP00000023561,ENSMUSP00000023610,ENSMUSP00000024031,ENSMUSP00000025394,ENSMUSP00000025851,…	Abca2,Acy1,Adamts1,Adamts4,Ampd3,Atp1a3,Atp6v1d,Capns1,Cflar,Chi3l1,Cnp,Ctdp1,Ctsb,Dpp3,Dync1h1,Dync1i2,Endod1,Endov,Entpd1,Faah,Fasn,Fbp1,Fig4,Gm4737,Gnao1,Hagh,Hbs1l,Hexb,Iars,Ino80,Inpp5d,Kif1b,Kif21b,Kif27,Lgmn,Macf1,Macrod1,Mcm6,Mfn1,Mfn2,Mnat1,Mpped1,Mthfd1,Mtif2,Mtmr4,Myh9,Nt5dc3,Pde8a,Phlpp1,Plcl1,Pnpla6,Pnpla7,Psmc2,Psmc4,Ptpdc1,Ptprd,Ptprn,Ptprs,Rab1,Rab27b,Rab37,Rab6a,Rhog,Sec11c,Senp2…
GO.0035639	purine ribonucleoside triphosphate binding	62	3.32e-05	ENSMUSP00000001155,ENSMUSP00000006137,ENSMUSP00000016771,ENSMUSP00000018851,ENSMUSP00000019516,ENSMUSP00000020153,ENSMUSP00000020749,ENSMUSP00000021076,ENSMUSP00000021097,ENSMUSP00000021443,ENSMUSP00000024739,ENSMUSP00000025523,ENSMUSP00000025930,ENSMUSP00000027601,ENSMUSP00000027684,ENSMUSP00000029259,ENSMUSP00000030769,ENSMUSP00000030884,ENSMUSP00000032824,ENSMUSP00000032946,ENSMUSP00000034198,…	Abca2,Actg1,Araf,Arl8a,Atp1a3,Camkv,Cdc42bpb,Cdkl2,Csf1r,Csk,Csnk1a1,Dync1h1,Eif5,Entpd1,Fam20b,Fgfr2,Gnao1,Gtpbp6,Hbs1l,Hk1,Hsp90ab1,Hsph1,Iars,Ino80,Kalrn,Kcnj10,Kif1b,Kif21b,Kif27,Lig1,Mapk6,Mccc1,Mcm6,Mfn1,Mfn2,Mthfd1,Mtif2,Myh9,Myo1d,Myo1e,Nrbp2,Pdxk,Pik3c2a,Psmc2,Psmc4,Rab1,Rab27b,Rab37,Rab6a,Recql5,Rhog,Shprh,Sik3,Smarcal1,Smc3,Src,Srpr,Tk2,Trap1,Ttbk1,Ube2k,Upf1
GO.0003674	molecular_function	244	5.4e-05	ENSMUSP00000000109,ENSMUSP00000000939,ENSMUSP00000000984,ENSMUSP00000001109,ENSMUSP00000001652,ENSMUSP00000002350,ENSMUSP00000003529,ENSMUSP00000003912,ENSMUSP00000004646,ENSMUSP00000004681,ENSMUSP00000005014,ENSMUSP00000005234,ENSMUSP00000005829,ENSMUSP00000005841,ENSMUSP00000006137,ENSMUSP00000007803,ENSMUSP00000008297,ENSMUSP00000010208,ENSMUSP00000011178,ENSMUSP00000011302,ENSMUSP00000012028,…	Abca2,Actg1,Acy1,Adipor2,Adpgk,Agpat4,Ahsa1,Alas1,Ampd3,Anks1b,Arhgap21,Arhgap23,Arl8a,Atp1a3,Atp6v1d,Auh,Bcas1,Bcas3,Bcat1,Bcl2l1,Bdkrb2,Bin1,Bop1,Brf1,C1qb,Cacna1d,Calr,Camkv,Car14,Cdc42bpb,Cdk5rap2,Cdkl2,Cflar,Chst15,Clstn3,Clu,Cnot1,Cntn1,Copg,Coro1c,Crybg3,Csf1r,Csk,Csnk1a1,Ctcf,Ctdp1,Cul3,Cwf19l1,Dhcr7,Dock3,Dock5,Dpp3,Dpy19l1,Dync1i2,Eci1,Efha2,Eif3c,Eif3d,Eif5,Elovl5,Endod1,Endov,Entpd1,E…
GO.0036094	small molecule binding	78	5.4e-05	ENSMUSP00000001155,ENSMUSP00000006137,ENSMUSP00000016771,ENSMUSP00000018803,ENSMUSP00000018851,ENSMUSP00000019516,ENSMUSP00000020153,ENSMUSP00000020749,ENSMUSP00000021076,ENSMUSP00000021097,ENSMUSP00000021443,ENSMUSP00000022977,ENSMUSP00000024739,ENSMUSP00000025279,ENSMUSP00000025523,ENSMUSP00000025930,ENSMUSP00000027601,ENSMUSP00000027684,ENSMUSP00000029259,ENSMUSP00000030769,ENSMUSP00000030884,…	Abca2,Actg1,Araf,Arl8a,Atp1a3,Camkv,Cdc42bpb,Cdkl2,Chst15,Cnp,Csf1r,Csk,Csnk1a1,Dync1h1,Eif5,Entpd1,Ewsr1,Fam20b,Fasn,Fbp1,Fgfr2,G3bp2,Gnao1,Gtpbp6,Hbs1l,Hk1,Hsp90ab1,Hsph1,Iars,Impdh2,Ino80,Kalrn,Kcnj10,Kif1b,Kif21b,Kif27,Leprel1,Lig1,Mapk6,Marf1,Mccc1,Mcm6,Mfn1,Mfn2,Mthfd1,Mtif2,Myh9,Myo1d,Myo1e,Npc1,Nrbp2,Pdxk,Pik3c2a,Plcl1,Pnpo,Psmc2,Psmc4,Rab1,Rab27b,Rab37,Rab6a,Rbm5,Recql5,Rhog,Safb,Shprh,S…
GO.0017111	nucleoside-triphosphatase activity	30	0.000341	ENSMUSP00000016771,ENSMUSP00000018851,ENSMUSP00000020153,ENSMUSP00000020749,ENSMUSP00000021076,ENSMUSP00000021523,ENSMUSP00000021536,ENSMUSP00000027601,ENSMUSP00000030769,ENSMUSP00000030884,ENSMUSP00000032824,ENSMUSP00000032946,ENSMUSP00000034198,ENSMUSP00000034541,ENSMUSP00000039422,ENSMUSP00000043304,ENSMUSP00000047589,ENSMUSP00000051845,ENSMUSP00000061472,ENSMUSP00000068349,ENSMUSP00000074661,…	Abca2,Atp1a3,Atp6v1d,Dync1h1,Dync1i2,Entpd1,Gnao1,Hbs1l,Ino80,Kif1b,Kif21b,Kif27,Macf1,Mcm6,Mfn1,Mfn2,Mnat1,Mtif2,Myh9,Psmc2,Psmc4,Rab1,Rab27b,Rab37,Rab6a,Rhog,Shprh,Smarcal1,Srpr,Upf1
GO.1901363	heterocyclic compound binding	123	0.00103	ENSMUSP00000001155,ENSMUSP00000003017,ENSMUSP00000003912,ENSMUSP00000003947,ENSMUSP00000005841,ENSMUSP00000006137,ENSMUSP00000015858,ENSMUSP00000016771,ENSMUSP00000018449,ENSMUSP00000018803,ENSMUSP00000018851,ENSMUSP00000019516,ENSMUSP00000019649,ENSMUSP00000019660,ENSMUSP00000020153,ENSMUSP00000020749,ENSMUSP00000021076,ENSMUSP00000021097,ENSMUSP00000021424,ENSMUSP00000021443,ENSMUSP00000021606,…	Abca2,Actg1,Alas1,Araf,Arl8a,Atp1a3,Atxn3,Auh,Baz2a,Bop1,Calr,Camkv,Cdc42bpb,Cdk5rap2,Cdkl2,Chst15,Cnot1,Cnp,Crebbp,Csf1r,Csk,Csnk1a1,Ctcf,Dync1h1,Eif3c,Eif3d,Eif5,Endod1,Endov,Entpd1,Ewsr1,Fa2h,Fam20b,Fam98b,Fbp1,Fbxo21,Fgfr2,Foxk2,Frg1,Gnao1,Gtpbp6,Hbs1l,Hemk1,Hif3a,Hk1,Hsph1,Iars,Ilf3,Imp4,Impdh2,Ino80,Kalrn,Kcnj10,Kif1b,Kif21b,Kif27,Lass2,Lig1,Maff,Mapk6,Marf1,Mccc1,Mcm6,Mfn1,Mfn2,Mrps7,Msn,M…
GO.0097159	organic cyclic compound binding	124	0.00106	ENSMUSP00000001155,ENSMUSP00000003017,ENSMUSP00000003912,ENSMUSP00000003947,ENSMUSP00000005841,ENSMUSP00000006137,ENSMUSP00000015858,ENSMUSP00000016771,ENSMUSP00000018449,ENSMUSP00000018803,ENSMUSP00000018851,ENSMUSP00000019516,ENSMUSP00000019649,ENSMUSP00000019660,ENSMUSP00000020153,ENSMUSP00000020749,ENSMUSP00000021076,ENSMUSP00000021097,ENSMUSP00000021424,ENSMUSP00000021443,ENSMUSP00000021606,…	Abca2,Actg1,Alas1,Araf,Arl8a,Atp1a3,Atxn3,Auh,Baz2a,Bop1,Calr,Camkv,Cdc42bpb,Cdk5rap2,Cdkl2,Chst15,Cnot1,Cnp,Crebbp,Csf1r,Csk,Csnk1a1,Ctcf,Dync1h1,Eif3c,Eif3d,Eif5,Endod1,Endov,Entpd1,Ewsr1,Fa2h,Fam20b,Fam98b,Fbp1,Fbxo21,Fgfr2,Foxk2,Frg1,Gnao1,Gtpbp6,Hbs1l,Hemk1,Hif3a,Hk1,Hsph1,Iars,Ilf3,Imp4,Impdh2,Ino80,Kalrn,Kcnj10,Kif1b,Kif21b,Kif27,Lass2,Lig1,Maff,Mapk6,Marf1,Mccc1,Mcm6,Mfn1,Mfn2,Mrps7,Msn,M…
GO.0032559	adenyl ribonucleotide binding	50	0.00112	ENSMUSP00000001155,ENSMUSP00000006137,ENSMUSP00000016771,ENSMUSP00000018851,ENSMUSP00000019516,ENSMUSP00000021097,ENSMUSP00000021443,ENSMUSP00000024739,ENSMUSP00000025523,ENSMUSP00000025930,ENSMUSP00000027601,ENSMUSP00000029259,ENSMUSP00000030769,ENSMUSP00000032824,ENSMUSP00000034745,ENSMUSP00000034863,ENSMUSP00000037819,ENSMUSP00000038540,ENSMUSP00000039422,ENSMUSP00000040315,ENSMUSP00000040430,…	Abca2,Actg1,Araf,Atp1a3,Camkv,Cdc42bpb,Cdkl2,Chst15,Csf1r,Csk,Csnk1a1,Dync1h1,Entpd1,Fam20b,Fbp1,Fgfr2,Hk1,Hsp90ab1,Hsph1,Iars,Ino80,Kalrn,Kcnj10,Kif1b,Kif21b,Kif27,Lig1,Mapk6,Mccc1,Mcm6,Mthfd1,Myh9,Myo1d,Myo1e,Nrbp2,Pdxk,Pik3c2a,Psmc2,Psmc4,Recql5,Shprh,Sik3,Smarcal1,Smc3,Src,Tk2,Trap1,Ttbk1,Ube2k,Upf1
GO.0015174	basic amino acid transmembrane transporter activity	4	0.00123	ENSMUSP00000000984,ENSMUSP00000010208,ENSMUSP00000046714,ENSMUSP00000067243	Slc38a3,Slc7a1,Slc7a4,Slc7a7
GO.0008270	zinc ion binding	39	0.00146	ENSMUSP00000006570,ENSMUSP00000011302,ENSMUSP00000012612,ENSMUSP00000018877,ENSMUSP00000019333,ENSMUSP00000021523,ENSMUSP00000023159,ENSMUSP00000023165,ENSMUSP00000023610,ENSMUSP00000024888,ENSMUSP00000025851,ENSMUSP00000027149,ENSMUSP00000027357,ENSMUSP00000029676,ENSMUSP00000030439,ENSMUSP00000035199,ENSMUSP00000038204,ENSMUSP00000038540,ENSMUSP00000039422,ENSMUSP00000044359,ENSMUSP00000052872,…	Adam15,Adamts1,Adamts4,Baz2a,Brf1,Crebbp,Dpp3,Ewsr1,Fasn,Gtf2h2,Hagh,Kdm4a,Lancl1,Limch1,Mgrn1,Mnat1,Myst2,Nbr1,Pdxk,Pex12,Phc1,Phf21a,Pja2,Rag2,Rbm5,Rnf145,Rnf220,Rnf25,Rspry1,Shprh,Siah2,Srsf7,Tet2,Upf1,Zdhhc12,Zdhhc13,Zfp259,Zmiz2,Zmym3
GO.0005515	protein binding	119	0.00186	ENSMUSP00000000109,ENSMUSP00000000939,ENSMUSP00000001652,ENSMUSP00000001920,ENSMUSP00000003529,ENSMUSP00000003912,ENSMUSP00000003947,ENSMUSP00000004646,ENSMUSP00000005234,ENSMUSP00000006137,ENSMUSP00000006235,ENSMUSP00000006570,ENSMUSP00000007803,ENSMUSP00000013667,ENSMUSP00000016771,ENSMUSP00000018449,ENSMUSP00000018851,ENSMUSP00000018877,ENSMUSP00000019649,ENSMUSP00000021097,ENSMUSP00000021425,…	Actg1,Adam15,Adamts4,Adipor2,Ahsa1,Aif1l,Anks1b,Ap2a1,Atp1a3,Atxn3,Baz2a,Bcas1,Bcas3,Bcl2l1,Bdkrb2,Bin1,C1qb,Cacna1d,Calr,Cdk5rap2,Clu,Cnot1,Cntn1,Coro1c,Crebbp,Csf1r,Csk,Ctsb,Cul3,Dync1h1,Epas1,Fam189b,Fbp1,Fgfr2,Frmd4a,Gabarapl1,Gfap,Gnao1,Gnptg,Gprasp2,Gpsm2,Gtf2h2,Hcls1,Hexb,Hip1r,Hsd17b4,Hsp90ab1,Hsph1,Iars,Ino80,Inpp5d,Kdm4a,Kif1b,Kng1,Lancl1,Macf1,Mapk6,Mcm6,Mfn2,Mnat1,Msn,Myh9,Myo1d,Myo1e…
GO.0016887	ATPase activity	19	0.00227	ENSMUSP00000016771,ENSMUSP00000018851,ENSMUSP00000021097,ENSMUSP00000021523,ENSMUSP00000021536,ENSMUSP00000027601,ENSMUSP00000030769,ENSMUSP00000032824,ENSMUSP00000034745,ENSMUSP00000037819,ENSMUSP00000043304,ENSMUSP00000047589,ENSMUSP00000051845,ENSMUSP00000061472,ENSMUSP00000074661,ENSMUSP00000075089,ENSMUSP00000095507,ENSMUSP00000099922,ENSMUSP00000099983	Abca2,Atp1a3,Atp6v1d,Dync1h1,Ino80,Kif1b,Kif21b,Kif27,Macf1,Mcm6,Mnat1,Myh9,Myo1d,Myo1e,Psmc2,Psmc4,Recql5,Smarcal1,Upf1
GO.0005524	ATP binding	48	0.00237	ENSMUSP00000001155,ENSMUSP00000006137,ENSMUSP00000016771,ENSMUSP00000018851,ENSMUSP00000019516,ENSMUSP00000021097,ENSMUSP00000021443,ENSMUSP00000024739,ENSMUSP00000025523,ENSMUSP00000025930,ENSMUSP00000027601,ENSMUSP00000029259,ENSMUSP00000030769,ENSMUSP00000032824,ENSMUSP00000034745,ENSMUSP00000034863,ENSMUSP00000037819,ENSMUSP00000038540,ENSMUSP00000039422,ENSMUSP00000040315,ENSMUSP00000040430,…	Abca2,Actg1,Araf,Atp1a3,Camkv,Cdc42bpb,Cdkl2,Csf1r,Csk,Csnk1a1,Dync1h1,Entpd1,Fam20b,Fgfr2,Hk1,Hsp90ab1,Hsph1,Iars,Ino80,Kalrn,Kcnj10,Kif1b,Kif21b,Kif27,Lig1,Mapk6,Mccc1,Mcm6,Mthfd1,Myh9,Myo1d,Myo1e,Nrbp2,Pdxk,Pik3c2a,Psmc2,Psmc4,Recql5,Shprh,Sik3,Smarcal1,Smc3,Src,Tk2,Trap1,Ttbk1,Ube2k,Upf1
GO.0046914	transition metal ion binding	43	0.00616	ENSMUSP00000003017,ENSMUSP00000003912,ENSMUSP00000006570,ENSMUSP00000011302,ENSMUSP00000012612,ENSMUSP00000018877,ENSMUSP00000019333,ENSMUSP00000021523,ENSMUSP00000023159,ENSMUSP00000023165,ENSMUSP00000023610,ENSMUSP00000024888,ENSMUSP00000025851,ENSMUSP00000027149,ENSMUSP00000027357,ENSMUSP00000029676,ENSMUSP00000030439,ENSMUSP00000035199,ENSMUSP00000038056,ENSMUSP00000038204,ENSMUSP00000038540,…	Adam15,Adamts1,Adamts4,Baz2a,Brf1,Calr,Crebbp,Dpp3,Ewsr1,Fa2h,Fasn,Gtf2h2,Hagh,Kdm4a,Lancl1,Leprel1,Limch1,Mgrn1,Mnat1,Myst2,Nbr1,Pdxk,Pex12,Phc1,Phf21a,Pja2,Rag2,Rbm5,Rnf145,Rnf220,Rnf25,Rspry1,Shprh,Siah2,Srsf7,Tbxas1,Tet2,Upf1,Zdhhc12,Zdhhc13,Zfp259,Zmiz2,Zmym3
GO.0015179	L-amino acid transmembrane transporter activity	6	0.0179	ENSMUSP00000000984,ENSMUSP00000010208,ENSMUSP00000030269,ENSMUSP00000034378,ENSMUSP00000046714,ENSMUSP00000067243	Slc38a3,Slc6a9,Slc7a1,Slc7a4,Slc7a6,Slc7a7
GO.0008092	cytoskeletal protein binding	22	0.0303	ENSMUSP00000000939,ENSMUSP00000001920,ENSMUSP00000004646,ENSMUSP00000005234,ENSMUSP00000016771,ENSMUSP00000025239,ENSMUSP00000027404,ENSMUSP00000028900,ENSMUSP00000032264,ENSMUSP00000032946,ENSMUSP00000034745,ENSMUSP00000037819,ENSMUSP00000045286,ENSMUSP00000051845,ENSMUSP00000061472,ENSMUSP00000068349,ENSMUSP00000074392,ENSMUSP00000074416,ENSMUSP00000095507,ENSMUSP00000107869,ENSMUSP00000109348,…	Aif1l,Bcas3,Bin1,Cacna1d,Cdk5rap2,Coro1c,Gabarapl1,Hip1r,Hsph1,Ino80,Kif1b,Macf1,Myh9,Myo1d,Myo1e,Ptprn,Rab27b,Rab6a,Spag5,Spna2,Vps16,Wdr1
GO.0044877	macromolecular complex binding	37	0.0369	ENSMUSP00000001920,ENSMUSP00000003529,ENSMUSP00000003912,ENSMUSP00000004646,ENSMUSP00000005841,ENSMUSP00000006235,ENSMUSP00000016771,ENSMUSP00000020749,ENSMUSP00000021097,ENSMUSP00000022469,ENSMUSP00000023165,ENSMUSP00000023217,ENSMUSP00000023531,ENSMUSP00000024739,ENSMUSP00000025930,ENSMUSP00000027303,ENSMUSP00000029676,ENSMUSP00000032264,ENSMUSP00000032992,ENSMUSP00000034198,ENSMUSP00000034541,…	Adam15,Aif1l,Bcas3,Bop1,Calr,Cdk5rap2,Coro1c,Crebbp,Ctcf,Ctsb,Eif3c,Gabarapl1,Gfap,Gnao1,Hcls1,Hsp90ab1,Imp4,Kif1b,Macf1,Mtif2,Myh9,Myo1d,Myo1e,Nisch,Paf1,Phc1,Phf21a,Pik3r1,Rag2,Recql5,Safb,Sema7a,Smc3,Sp110,Spag5,Srpr,Upf1
GO.0032896	palmitoyl-CoA 9-desaturase activity	2	0.0388	ENSMUSP00000026221,ENSMUSP00000036936	Scd1,Scd2
GO.0050811	GABA receptor binding	3	0.0388	ENSMUSP00000032264,ENSMUSP00000037854,ENSMUSP00000044482	Gabarapl1,Plcl1,Trak1
GO.0031982	vesicle	123	9.92e-14	ENSMUSP00000000109,ENSMUSP00000000939,ENSMUSP00000001845,ENSMUSP00000001920,ENSMUSP00000002391,ENSMUSP00000002603,ENSMUSP00000003947,ENSMUSP00000004208,ENSMUSP00000004784,ENSMUSP00000005234,ENSMUSP00000006137,ENSMUSP00000006235,ENSMUSP00000007803,ENSMUSP00000008297,ENSMUSP00000011178,ENSMUSP00000012028,ENSMUSP00000013667,ENSMUSP00000016771,ENSMUSP00000018803,ENSMUSP00000018851,ENSMUSP00000019649,…	AU040320,Abca2,Actg1,Acy1,Adam15,Adamts1,Ahsa1,Aif1l,Angptl2,Ap2a1,Arhgap21,Arhgap23,Arl8a,Atp1a3,Atp6v1d,Bcas1,Bcl2l1,C1qb,C1qc,Camkv,Capns1,Cdc42bpb,Cdk5rap2,Chi3l1,Clstn3,Clu,Cnn2,Cnp,Cntn1,Copg,Csk,Ctsb,Cul3,Cyfip2,Dpp3,Dync1h1,Dync1i2,Eci1,Endod1,Entpd1,Fam125b,Fam63a,Fasn,Fbp1,Fgfr2,Gabarapl1,Glg1,Gltp,Gm4737,Gnptg,Golm1,Hagh,Hbs1l,Hexb,Hip1r,Hsp90ab1,Hsph1,Iars,Igsf11,Impdh2,Itfg3,Kalrn,Ki…
GO.0043227	membrane-bounded organelle	265	9.92e-14	ENSMUSP00000000109,ENSMUSP00000000939,ENSMUSP00000001155,ENSMUSP00000001652,ENSMUSP00000001845,ENSMUSP00000001920,ENSMUSP00000002391,ENSMUSP00000002603,ENSMUSP00000003017,ENSMUSP00000003529,ENSMUSP00000003912,ENSMUSP00000003947,ENSMUSP00000004208,ENSMUSP00000004681,ENSMUSP00000004784,ENSMUSP00000005234,ENSMUSP00000005841,ENSMUSP00000006137,ENSMUSP00000006235,ENSMUSP00000007803,ENSMUSP00000008297,…	AU040320,Abca2,Actg1,Acy1,Adam15,Adcyap1r1,Adpgk,Ahsa1,Aif1l,Alas1,Angptl2,Anks1b,Ap2a1,Araf,Arhgap21,Arhgap23,Arl8a,Atp1a3,Atp6v1d,Atpaf1,Atxn3,Auh,Baz2a,Bcas1,Bcas3,Bcat1,Bcl2l1,Bdkrb2,Bin1,Bop1,Brf1,C1qb,C1qc,Calr,Camkv,Capns1,Cdc42bpb,Cdk5rap2,Cdkl2,Cercam,Chi3l1,Chst15,Clstn3,Clu,Cnn2,Cnot1,Cntn1,Copg,Crebbp,Csk,Csnk1a1,Ctcf,Ctdp1,Ctsb,Cul3,Cyfip2,Dhcr7,Dpp3,Dpy19l1,Dync1h1,Eci1,Efha2,Elovl5…
GO.0043226	organelle	274	3.79e-13	ENSMUSP00000000109,ENSMUSP00000000939,ENSMUSP00000001155,ENSMUSP00000001652,ENSMUSP00000001845,ENSMUSP00000002391,ENSMUSP00000002603,ENSMUSP00000003017,ENSMUSP00000003529,ENSMUSP00000003912,ENSMUSP00000003947,ENSMUSP00000004208,ENSMUSP00000004646,ENSMUSP00000004681,ENSMUSP00000004784,ENSMUSP00000005841,ENSMUSP00000006137,ENSMUSP00000006235,ENSMUSP00000007803,ENSMUSP00000008297,ENSMUSP00000011178,…	AU040320,Abca2,Actg1,Acy1,Adam15,Adamts1,Adcyap1r1,Adpgk,Ahsa1,Alas1,Angptl2,Anks1b,Ap2a1,Araf,Arhgap21,Arhgap23,Arl8a,Atp1a3,Atpaf1,Atxn3,Auh,BC046331,Baz2a,Bcas1,Bcas3,Bcat1,Bcl2l1,Bdkrb2,Bin1,Bop1,Brf1,C1qb,C1qc,Cacna1d,Calr,Camkv,Capns1,Cdc42bpb,Cdk5rap2,Cdkl2,Cercam,Chi3l1,Chst15,Clstn3,Clu,Cnn2,Cnot1,Cntn1,Copg,Coro1c,Crebbp,Csk,Csnk1a1,Ctcf,Ctdp1,Ctsb,Cul3,Cyfip2,Dhcr7,Dpp3,Dpy19l1,Dync1h1…
GO.0005623	cell	304	4.82e-13	ENSMUSP00000000109,ENSMUSP00000000939,ENSMUSP00000000984,ENSMUSP00000001845,ENSMUSP00000002350,ENSMUSP00000002391,ENSMUSP00000002603,ENSMUSP00000003017,ENSMUSP00000003529,ENSMUSP00000003912,ENSMUSP00000004646,ENSMUSP00000004681,ENSMUSP00000004784,ENSMUSP00000005841,ENSMUSP00000006137,ENSMUSP00000007803,ENSMUSP00000008297,ENSMUSP00000010208,ENSMUSP00000011178,ENSMUSP00000011302,ENSMUSP00000012028,…	AU040320,Abca2,Actg1,Acy1,Adam15,Adamts1,Adipor2,Adpgk,Ahsa1,Alas1,Anks1b,Arhgap21,Arl8a,Asb1,Asb13,Atp1a3,Atpaf1,Atxn3,Auh,BC046331,Baz2a,Bcas3,Bcat1,Bcl2l1,Bin1,Bop1,Brf1,Cacna1d,Calr,Camkv,Capns1,Cd300lf,Cdc42bpb,Cdk5rap2,Cdkl2,Cercam,Chi3l1,Chst15,Clstn3,Clu,Cnn2,Cnot1,Cntn1,Copg,Coro1c,Crebbp,Csf1r,Csk,Csnk1a1,Ctcf,Ctdp1,Cul1,Cul3,Cyfip2,Dhcr7,Disp2,Dock3,Dock5,Dpp3,Dpy19l1,Dync1h1,Dync1i2,E…
GO.0044446	intracellular organelle part	191	6.36e-13	ENSMUSP00000000939,ENSMUSP00000001920,ENSMUSP00000002391,ENSMUSP00000002603,ENSMUSP00000003017,ENSMUSP00000003529,ENSMUSP00000003912,ENSMUSP00000004681,ENSMUSP00000004784,ENSMUSP00000005234,ENSMUSP00000005841,ENSMUSP00000006137,ENSMUSP00000006235,ENSMUSP00000007803,ENSMUSP00000008297,ENSMUSP00000011302,ENSMUSP00000012612,ENSMUSP00000015858,ENSMUSP00000018212,ENSMUSP00000018449,ENSMUSP00000018803,…	Abca2,Actg1,Aif1l,Alas1,Arhgap21,Arl8a,Atxn3,BC046331,Baz2a,Bcas3,Bcl2l1,Bin1,Bop1,Brf1,Calr,Camkv,Cdc42bpb,Cdk5rap2,Cdkl2,Cercam,Chst15,Clstn3,Clu,Cnn2,Cnot1,Copg,Crebbp,Csnk1a1,Ctcf,Ctdp1,Ctsb,Cul3,Dhcr7,Dpp3,Dpy19l1,Dync1h1,Dync1i2,Eci1,Elovl5,Eml3,Endov,Epas1,Ergic2,Ewsr1,Fa2h,Faah,Fam125b,Fam20b,Fam63a,Fgfr2,Fig4,Foxk2,Frg1,Gabarapl1,Gfap,Gga1,Glg1,Golph3l,Hagh,Hif3a,Hip1r,Hirip3,Hk1,Hsd17b4…
GO.0031988	membrane-bounded vesicle	117	7.23e-13	ENSMUSP00000000109,ENSMUSP00000000939,ENSMUSP00000001845,ENSMUSP00000001920,ENSMUSP00000002603,ENSMUSP00000003947,ENSMUSP00000004208,ENSMUSP00000004784,ENSMUSP00000005234,ENSMUSP00000006137,ENSMUSP00000006235,ENSMUSP00000007803,ENSMUSP00000008297,ENSMUSP00000011178,ENSMUSP00000012028,ENSMUSP00000013667,ENSMUSP00000016771,ENSMUSP00000018803,ENSMUSP00000018851,ENSMUSP00000019649,ENSMUSP00000020153,…	AU040320,Abca2,Actg1,Acy1,Adam15,Ahsa1,Aif1l,Angptl2,Ap2a1,Arhgap21,Arhgap23,Arl8a,Atp6v1d,Bcas1,Bcl2l1,C1qb,C1qc,Camkv,Capns1,Cdc42bpb,Cdk5rap2,Chi3l1,Clstn3,Clu,Cnn2,Cnp,Cntn1,Copg,Csk,Ctsb,Cul3,Cyfip2,Dpp3,Dync1h1,Eci1,Endod1,Entpd1,Fam125b,Fam63a,Fasn,Fbp1,Fgfr2,Gabarapl1,Glg1,Gltp,Gm4737,Gnptg,Golm1,Hagh,Hbs1l,Hexb,Hip1r,Hsp90ab1,Hsph1,Iars,Igsf11,Impdh2,Itfg3,Kalrn,Kif1b,Kif27,Klhl12,Kng1,L…
GO.0005622	intracellular	282	7.81e-13	ENSMUSP00000000939,ENSMUSP00000001845,ENSMUSP00000002350,ENSMUSP00000002391,ENSMUSP00000002603,ENSMUSP00000003017,ENSMUSP00000003529,ENSMUSP00000003912,ENSMUSP00000004646,ENSMUSP00000004681,ENSMUSP00000004784,ENSMUSP00000005841,ENSMUSP00000006137,ENSMUSP00000006235,ENSMUSP00000007803,ENSMUSP00000008297,ENSMUSP00000011302,ENSMUSP00000012028,ENSMUSP00000012612,ENSMUSP00000013667,ENSMUSP00000015858,…	AU040320,Abca2,Actg1,Acy1,Adam15,Adamts1,Adcyap1r1,Adpgk,Ahsa1,Alas1,Anks1b,Arhgap21,Arl8a,Asb1,Asb13,Atp1a3,Atpaf1,Atxn3,Auh,BC046331,Baz2a,Bcas1,Bcas3,Bcat1,Bcl2l1,Bin1,Bop1,Brf1,Cacna1d,Calr,Camkv,Capns1,Cdc42bpb,Cdk5rap2,Cdkl2,Cercam,Chi3l1,Chst15,Clstn3,Clu,Cnn2,Cnot1,Copg,Coro1c,Crebbp,Csf1r,Csk,Csnk1a1,Ctcf,Ctdp1,Ctsb,Cul1,Cul3,Cyfip2,Dhcr7,Dock3,Dock5,Dpp3,Dpy19l1,Dync1h1,Dync1i2,Eci1,Efh…
GO.0044464	cell part	302	7.81e-13	ENSMUSP00000000109,ENSMUSP00000000939,ENSMUSP00000000984,ENSMUSP00000001845,ENSMUSP00000002350,ENSMUSP00000002391,ENSMUSP00000002603,ENSMUSP00000003017,ENSMUSP00000003529,ENSMUSP00000003912,ENSMUSP00000004646,ENSMUSP00000004681,ENSMUSP00000004784,ENSMUSP00000005841,ENSMUSP00000006137,ENSMUSP00000007803,ENSMUSP00000008297,ENSMUSP00000010208,ENSMUSP00000011178,ENSMUSP00000011302,ENSMUSP00000012028,…	AU040320,Abca2,Actg1,Acy1,Adam15,Adamts1,Adipor2,Adpgk,Ahsa1,Alas1,Anks1b,Arhgap21,Arl8a,Asb1,Asb13,Atp1a3,Atpaf1,Atxn3,Auh,BC046331,Baz2a,Bcas3,Bcat1,Bcl2l1,Bin1,Bop1,Brf1,Cacna1d,Calr,Camkv,Capns1,Cd300lf,Cdc42bpb,Cdk5rap2,Cdkl2,Cercam,Chi3l1,Chst15,Clstn3,Clu,Cnn2,Cnot1,Cntn1,Copg,Coro1c,Crebbp,Csf1r,Csk,Csnk1a1,Ctcf,Ctdp1,Cul1,Cul3,Cyfip2,Dhcr7,Disp2,Dock3,Dock5,Dpp3,Dpy19l1,Dync1h1,Dync1i2,E…
GO.0044422	organelle part	193	1.47e-12	ENSMUSP00000000939,ENSMUSP00000001920,ENSMUSP00000002391,ENSMUSP00000002603,ENSMUSP00000003017,ENSMUSP00000003529,ENSMUSP00000003912,ENSMUSP00000004681,ENSMUSP00000004784,ENSMUSP00000005234,ENSMUSP00000005841,ENSMUSP00000006137,ENSMUSP00000006235,ENSMUSP00000007803,ENSMUSP00000008297,ENSMUSP00000011302,ENSMUSP00000012612,ENSMUSP00000015858,ENSMUSP00000018212,ENSMUSP00000018449,ENSMUSP00000018803,…	Abca2,Actg1,Aif1l,Alas1,Arhgap21,Arl8a,Atxn3,BC046331,Baz2a,Bcas3,Bcl2l1,Bin1,Bop1,Brf1,Cacna1d,Calr,Camkv,Cdc42bpb,Cdk5rap2,Cdkl2,Cercam,Chst15,Clstn3,Clu,Cnn2,Cnot1,Copg,Crebbp,Csnk1a1,Ctcf,Ctdp1,Ctsb,Cul3,Dhcr7,Dpp3,Dpy19l1,Dync1h1,Dync1i2,Eci1,Elovl5,Eml3,Endov,Epas1,Ergic2,Ewsr1,Fa2h,Faah,Fam125b,Fam20b,Fam63a,Fgfr2,Fig4,Foxk2,Frg1,Gabarapl1,Gfap,Gga1,Glg1,Golph3l,Hagh,Hif3a,Hip1r,Hirip3,Hk1…
GO.0005737	cytoplasm	240	1.64e-12	ENSMUSP00000000939,ENSMUSP00000001845,ENSMUSP00000001920,ENSMUSP00000002350,ENSMUSP00000002391,ENSMUSP00000002603,ENSMUSP00000003017,ENSMUSP00000003529,ENSMUSP00000003912,ENSMUSP00000004646,ENSMUSP00000004681,ENSMUSP00000005234,ENSMUSP00000006137,ENSMUSP00000006235,ENSMUSP00000007803,ENSMUSP00000008297,ENSMUSP00000012028,ENSMUSP00000012612,ENSMUSP00000013667,ENSMUSP00000015858,ENSMUSP00000015889,…	AU040320,Abca2,Actg1,Acy1,Adam15,Adamts1,Adcyap1r1,Adpgk,Ahsa1,Aif1l,Alas1,Anks1b,Arhgap21,Arl8a,Atp1a3,Atp6v1d,Atpaf1,Atxn3,Auh,BC046331,Bcas1,Bcas3,Bcat1,Bcl2l1,Bin1,Cacna1d,Calr,Camkv,Capns1,Cdc42bpb,Cdk5rap2,Cdkl2,Cercam,Chi3l1,Chst15,Clstn3,Clu,Cnot1,Copg,Coro1c,Crebbp,Csk,Csnk1a1,Ctdp1,Ctsb,Cul3,Cyfip2,Dhcr7,Dock3,Dock5,Dpp3,Dync1h1,Dync1i2,Eci1,Efha2,Eif3c,Eif3d,Eif5,Elovl5,Eml3,Endov,Epas…
GO.0044424	intracellular part	275	3.68e-12	ENSMUSP00000000939,ENSMUSP00000001845,ENSMUSP00000002350,ENSMUSP00000002391,ENSMUSP00000002603,ENSMUSP00000003017,ENSMUSP00000003529,ENSMUSP00000003912,ENSMUSP00000004646,ENSMUSP00000004681,ENSMUSP00000004784,ENSMUSP00000005841,ENSMUSP00000006137,ENSMUSP00000006235,ENSMUSP00000007803,ENSMUSP00000008297,ENSMUSP00000011302,ENSMUSP00000012028,ENSMUSP00000012612,ENSMUSP00000013667,ENSMUSP00000015858,…	AU040320,Abca2,Actg1,Acy1,Adam15,Adamts1,Adcyap1r1,Adpgk,Ahsa1,Alas1,Anks1b,Arhgap21,Arl8a,Atp1a3,Atpaf1,Atxn3,Auh,BC046331,Baz2a,Bcas1,Bcas3,Bcat1,Bcl2l1,Bin1,Bop1,Brf1,Cacna1d,Calr,Camkv,Capns1,Cdc42bpb,Cdk5rap2,Cdkl2,Cercam,Chi3l1,Chst15,Clstn3,Clu,Cnn2,Cnot1,Copg,Coro1c,Crebbp,Csk,Csnk1a1,Ctcf,Ctdp1,Ctsb,Cul1,Cul3,Cyfip2,Dhcr7,Dock3,Dock5,Dpp3,Dpy19l1,Dync1h1,Dync1i2,Eci1,Efha2,Eif3c,Eif3d,Ei…
GO.1903561	extracellular vesicle	99	6.21e-12	ENSMUSP00000000109,ENSMUSP00000001845,ENSMUSP00000001920,ENSMUSP00000002603,ENSMUSP00000003912,ENSMUSP00000003947,ENSMUSP00000004208,ENSMUSP00000004784,ENSMUSP00000005234,ENSMUSP00000006137,ENSMUSP00000006235,ENSMUSP00000008297,ENSMUSP00000011178,ENSMUSP00000012028,ENSMUSP00000013667,ENSMUSP00000016771,ENSMUSP00000018803,ENSMUSP00000018851,ENSMUSP00000019649,ENSMUSP00000020153,ENSMUSP00000021425,…	AU040320,Actg1,Acy1,Adam15,Ahsa1,Aif1l,Angptl2,Arhgap23,Arl8a,Atp1a3,Atp6v1d,Bcas1,C1qb,C1qc,Calr,Capns1,Cdc42bpb,Cdk5rap2,Chi3l1,Clstn3,Clu,Cnn2,Cnp,Cntn1,Csk,Ctsb,Cul3,Cyfip2,Dpp3,Dync1h1,Eci1,Endod1,Entpd1,Fam125b,Fam63a,Fasn,Fbp1,Glg1,Gltp,Gnptg,Golm1,Hagh,Hbs1l,Hexb,Hsp90ab1,Hsph1,Iars,Igsf11,Impdh2,Itfg3,Kalrn,Kif27,Kng1,Lancl1,Lgmn,Mgrn1,Msn,Mthfd1,Myh9,Myo1d,Myo1e,Napb,Nbr1,Npc1,Nqo1,Nucb…
GO.0005575	cellular_component	323	1.02e-11	ENSMUSP00000000109,ENSMUSP00000000939,ENSMUSP00000000984,ENSMUSP00000001109,ENSMUSP00000001845,ENSMUSP00000002350,ENSMUSP00000002391,ENSMUSP00000002603,ENSMUSP00000003017,ENSMUSP00000003529,ENSMUSP00000003912,ENSMUSP00000004208,ENSMUSP00000004681,ENSMUSP00000004784,ENSMUSP00000005014,ENSMUSP00000005841,ENSMUSP00000006137,ENSMUSP00000006570,ENSMUSP00000007803,ENSMUSP00000008297,ENSMUSP00000010208,…	AI428479,AU040320,Abca2,Actg1,Acy1,Adam15,Adamts1,Adamts4,Adipor2,Adpgk,Agpat4,Ahsa1,Alas1,Angptl2,Anks1b,Arhgap21,Arhgap23,Arl8a,Asb1,Asb13,Atp1a3,Atpaf1,Atxn3,Auh,BC046331,Baz2a,Bcas3,Bcat1,Bcl2l1,Bin1,Bop1,Brf1,C1qb,Cacna1d,Calr,Camkv,Capns1,Car14,Cd300lf,Cdc42bpb,Cdk5rap2,Cdkl2,Cercam,Chi3l1,Chst15,Clstn3,Clu,Cnn2,Cnot1,Cntn1,Col9a2,Copg,Crebbp,Csf1r,Csnk1a1,Ctcf,Ctdp1,Cul1,Cul3,Cyfip2,Dhcr7,…
GO.0070062	extracellular exosome	98	1.02e-11	ENSMUSP00000000109,ENSMUSP00000001845,ENSMUSP00000001920,ENSMUSP00000002603,ENSMUSP00000003912,ENSMUSP00000003947,ENSMUSP00000004208,ENSMUSP00000004784,ENSMUSP00000005234,ENSMUSP00000006137,ENSMUSP00000006235,ENSMUSP00000008297,ENSMUSP00000011178,ENSMUSP00000012028,ENSMUSP00000013667,ENSMUSP00000016771,ENSMUSP00000018803,ENSMUSP00000018851,ENSMUSP00000019649,ENSMUSP00000020153,ENSMUSP00000021425,…	AU040320,Actg1,Acy1,Adam15,Ahsa1,Aif1l,Angptl2,Arhgap23,Arl8a,Atp6v1d,Bcas1,C1qb,C1qc,Calr,Capns1,Cdc42bpb,Cdk5rap2,Chi3l1,Clstn3,Clu,Cnn2,Cnp,Cntn1,Csk,Ctsb,Cul3,Cyfip2,Dpp3,Dync1h1,Eci1,Endod1,Entpd1,Fam125b,Fam63a,Fasn,Fbp1,Glg1,Gltp,Gnptg,Golm1,Hagh,Hbs1l,Hexb,Hsp90ab1,Hsph1,Iars,Igsf11,Impdh2,Itfg3,Kalrn,Kif27,Kng1,Lancl1,Lgmn,Mgrn1,Msn,Mthfd1,Myh9,Myo1d,Myo1e,Napb,Nbr1,Npc1,Nqo1,Nucb1,Pde8a…
GO.0043229	intracellular organelle	249	4.47e-11	ENSMUSP00000000939,ENSMUSP00000001155,ENSMUSP00000001652,ENSMUSP00000002391,ENSMUSP00000002603,ENSMUSP00000003017,ENSMUSP00000003529,ENSMUSP00000003912,ENSMUSP00000004646,ENSMUSP00000004681,ENSMUSP00000004784,ENSMUSP00000005841,ENSMUSP00000006137,ENSMUSP00000006235,ENSMUSP00000007803,ENSMUSP00000008297,ENSMUSP00000011302,ENSMUSP00000012612,ENSMUSP00000015858,ENSMUSP00000015889,ENSMUSP00000018212,…	AU040320,Abca2,Actg1,Adam15,Adamts1,Adcyap1r1,Adpgk,Ahsa1,Alas1,Anks1b,Ap2a1,Araf,Arhgap21,Arl8a,Atp1a3,Atpaf1,Atxn3,Auh,BC046331,Baz2a,Bcas3,Bcat1,Bcl2l1,Bdkrb2,Bin1,Bop1,Brf1,Cacna1d,Calr,Camkv,Cdc42bpb,Cdk5rap2,Cdkl2,Cercam,Chi3l1,Chst15,Clstn3,Clu,Cnn2,Cnot1,Copg,Coro1c,Crebbp,Csnk1a1,Ctcf,Ctdp1,Ctsb,Cul3,Dhcr7,Dpp3,Dpy19l1,Dync1h1,Dync1i2,Eci1,Efha2,Elovl5,Eml3,Endov,Epas1,Ergic2,Fa2h,Faah,F…
GO.0044444	cytoplasmic part	175	2.2e-10	ENSMUSP00000000939,ENSMUSP00000001845,ENSMUSP00000002350,ENSMUSP00000002391,ENSMUSP00000002603,ENSMUSP00000003017,ENSMUSP00000003912,ENSMUSP00000003947,ENSMUSP00000004681,ENSMUSP00000006137,ENSMUSP00000006235,ENSMUSP00000007803,ENSMUSP00000008297,ENSMUSP00000012612,ENSMUSP00000013667,ENSMUSP00000015858,ENSMUSP00000016771,ENSMUSP00000018851,ENSMUSP00000018877,ENSMUSP00000019649,ENSMUSP00000020643,…	AU040320,Abca2,Actg1,Adam15,Adamts1,Adcyap1r1,Adpgk,Ahsa1,Alas1,Arhgap21,Arl8a,Atp1a3,Atp6v1d,Atpaf1,Atxn3,Auh,BC046331,Bcas1,Bcas3,Bcat1,Bcl2l1,Bin1,Cacna1d,Calr,Camkv,Capns1,Cdk5rap2,Cercam,Chi3l1,Chst15,Clstn3,Clu,Cnot1,Cnp,Copg,Ctsb,Cul3,Cyfip2,Dhcr7,Dync1h1,Dync1i2,Eci1,Efha2,Eif3c,Eif3d,Elovl5,Ergic2,Fa2h,Faah,Fam116b,Fam125b,Fam20b,Farp1,Fasn,Fbp1,Fgfr2,Frg1,Gga1,Glg1,Gm4737,Gnptg,Golm1,Go…
GO.0043231	intracellular membrane-bounded organelle	231	6.01e-10	ENSMUSP00000000939,ENSMUSP00000001155,ENSMUSP00000001652,ENSMUSP00000002391,ENSMUSP00000002603,ENSMUSP00000003017,ENSMUSP00000003529,ENSMUSP00000003912,ENSMUSP00000004681,ENSMUSP00000005841,ENSMUSP00000006137,ENSMUSP00000006235,ENSMUSP00000007803,ENSMUSP00000008297,ENSMUSP00000011302,ENSMUSP00000012612,ENSMUSP00000015858,ENSMUSP00000015889,ENSMUSP00000018212,ENSMUSP00000018449,ENSMUSP00000018803,…	Abca2,Actg1,Adam15,Adcyap1r1,Adpgk,Ahsa1,Alas1,Anks1b,Ap2a1,Araf,Arhgap21,Arl8a,Atp1a3,Atp6v1d,Atpaf1,Atxn3,Auh,Baz2a,Bcas3,Bcat1,Bcl2l1,Bdkrb2,Bin1,Bop1,Brf1,Calr,Camkv,Cdk5rap2,Cdkl2,Cercam,Chi3l1,Chst15,Clstn3,Clu,Cnot1,Copg,Crebbp,Csnk1a1,Ctcf,Ctdp1,Ctsb,Cul3,Dhcr7,Dpp3,Dpy19l1,Eci1,Efha2,Elovl5,Endov,Epas1,Ergic2,Fa2h,Faah,Fam116b,Fam125b,Fam20b,Fam63a,Fam98b,Fasn,Fgfr2,Foxk2,Frg1,Gga1,Glg1,…
GO.0012505	endomembrane system	103	1.19e-08	ENSMUSP00000000939,ENSMUSP00000001652,ENSMUSP00000003017,ENSMUSP00000003912,ENSMUSP00000004681,ENSMUSP00000007803,ENSMUSP00000008297,ENSMUSP00000015858,ENSMUSP00000018212,ENSMUSP00000020643,ENSMUSP00000021076,ENSMUSP00000021097,ENSMUSP00000021347,ENSMUSP00000021424,ENSMUSP00000021425,ENSMUSP00000021607,ENSMUSP00000021920,ENSMUSP00000022039,ENSMUSP00000022169,ENSMUSP00000022197,ENSMUSP00000022469,…	Abca2,Adam15,Adcyap1r1,Adpgk,Ahsa1,Ap2a1,Arhgap21,Arl8a,Atp1a3,Bcl2l1,Bdkrb2,Calr,Cdk5rap2,Cercam,Chi3l1,Chst15,Clstn3,Clu,Copg,Cul3,Dhcr7,Dpy19l1,Elovl5,Ergic2,Fa2h,Faah,Fam116b,Fam125b,Fam20b,Fasn,Fgfr2,Gabarapl1,Gga1,Glg1,Gnptg,Golm1,Golph3l,Hexb,Hip1r,Ints2,Itga8,Klhl12,Lass2,Leprel1,Lgmn,Lig1,Macf1,Mad1l1,Mgrn1,Nbea,Nbr1,Nisch,Npc1,Nsfl1c,Nsmaf,Nup214,Optn,Pacs2,Pigb,Pik3c2a,Pik3r1,Pja2,Pnpl…
GO.0016020	membrane	195	1.19e-08	ENSMUSP00000000109,ENSMUSP00000000939,ENSMUSP00000000984,ENSMUSP00000001109,ENSMUSP00000001652,ENSMUSP00000001845,ENSMUSP00000001920,ENSMUSP00000002391,ENSMUSP00000003017,ENSMUSP00000003529,ENSMUSP00000003912,ENSMUSP00000004646,ENSMUSP00000004681,ENSMUSP00000004784,ENSMUSP00000006137,ENSMUSP00000006235,ENSMUSP00000007803,ENSMUSP00000008297,ENSMUSP00000010208,ENSMUSP00000011178,ENSMUSP00000015858,…	AU040320,Abca2,Actg1,Adam15,Adipor2,Adpgk,Agpat4,Aif1l,Anks1b,Arhgap21,Arl8a,Atp1a3,Atp6v1d,Atxn3,Bcl2l1,Bdkrb2,Bet1,Bin1,C1qc,Cacna1d,Calr,Camkv,Capns1,Car14,Cd300lf,Cdc42bpb,Chst15,Clstn3,Clu,Cnn2,Cnot1,Cntn1,Copg,Coro1c,Csf1r,Csnk1a1,Ctsb,Cul3,Cyfip2,Dhcr7,Disp2,Dnajb12,Dpp3,Dpy19l1,Dync1h1,Eci1,Efha2,Eif3d,Eif5,Elovl5,Endod1,Entpd1,Ergic2,Ewsr1,Fa2h,Faah,Fam125b,Fam189b,Fam20b,Farp1,Fasn,Fgfr…
GO.0044421	extracellular region part	108	5.23e-08	ENSMUSP00000000109,ENSMUSP00000001845,ENSMUSP00000001920,ENSMUSP00000002603,ENSMUSP00000003912,ENSMUSP00000003947,ENSMUSP00000004208,ENSMUSP00000004784,ENSMUSP00000005014,ENSMUSP00000005234,ENSMUSP00000006137,ENSMUSP00000006235,ENSMUSP00000006570,ENSMUSP00000008297,ENSMUSP00000011178,ENSMUSP00000012028,ENSMUSP00000013667,ENSMUSP00000016771,ENSMUSP00000018803,ENSMUSP00000018851,ENSMUSP00000019649,…	AU040320,Actg1,Acy1,Adam15,Adamts1,Adamts4,Ahsa1,Aif1l,Angptl2,Arhgap23,Arl8a,Atp1a3,Atp6v1d,Bcas1,C1qb,C1qc,Calr,Capns1,Cdc42bpb,Cdk5rap2,Chi3l1,Clstn3,Clu,Cnn2,Cnot1,Cnp,Cntn1,Col9a2,Csk,Ctsb,Cul3,Cyfip2,Dpp3,Dync1h1,Eci1,Endod1,Entpd1,Fam125b,Fam63a,Fasn,Fbp1,Glg1,Gltp,Gnptg,Golm1,Hagh,Hapln2,Hbs1l,Hexb,Hsp90ab1,Hsph1,Iars,Igsf11,Impdh2,Itfg3,Kalrn,Kif27,Kng1,Lancl1,Leprel1,Lgmn,Mgrn1,Msn,Mthf…
GO.0031410	cytoplasmic vesicle	47	1.22e-07	ENSMUSP00000000939,ENSMUSP00000002391,ENSMUSP00000006235,ENSMUSP00000007803,ENSMUSP00000021076,ENSMUSP00000022169,ENSMUSP00000022197,ENSMUSP00000022616,ENSMUSP00000023561,ENSMUSP00000023610,ENSMUSP00000024739,ENSMUSP00000027986,ENSMUSP00000029676,ENSMUSP00000031355,ENSMUSP00000031378,ENSMUSP00000032066,ENSMUSP00000032264,ENSMUSP00000032946,ENSMUSP00000033075,ENSMUSP00000033096,ENSMUSP00000034745,…	AU040320,Abca2,Adam15,Adamts1,Ap2a1,Arhgap21,Bcl2l1,Camkv,Clu,Cnp,Copg,Ctsb,Fasn,Fgfr2,Gabarapl1,Gm4737,Hexb,Hip1r,Hsp90ab1,Kif1b,Klhl12,Lgi3,Myo1d,Myo1e,Nbr1,Nucb1,Optn,Pik3c2a,Rab1,Rab37,Rab6a,Scamp1,Senp2,Sh3bp4,Sh3kbp1,Snap23,Sort1,Stx2,Stx4a,Tbc1d4,Tecpr1,Tgfa,Tm9sf1,Tmed3,Uso1,Vopp1,Zdhhc13
GO.0031090	organelle membrane	86	4.75e-07	ENSMUSP00000000939,ENSMUSP00000002391,ENSMUSP00000003017,ENSMUSP00000003912,ENSMUSP00000004681,ENSMUSP00000006137,ENSMUSP00000007803,ENSMUSP00000008297,ENSMUSP00000015858,ENSMUSP00000018212,ENSMUSP00000018877,ENSMUSP00000020643,ENSMUSP00000021076,ENSMUSP00000021097,ENSMUSP00000021347,ENSMUSP00000021424,ENSMUSP00000021536,ENSMUSP00000021606,ENSMUSP00000021920,ENSMUSP00000022197,ENSMUSP00000022616,…	Abca2,Arhgap21,Arl8a,Atp6v1d,Atxn3,Bcl2l1,Bet1,Calr,Camkv,Chst15,Clstn3,Clu,Cnot1,Cnp,Copg,Cul3,Dhcr7,Dpy19l1,Eci1,Elovl5,Ergic2,Fa2h,Faah,Fam125b,Fam20b,Fig4,Gabarapl1,Gga1,Glg1,Golph3l,Hip1r,Hk1,Hsd17b4,Impdh2,Ints2,Kif1b,Klhl12,Laptm5,Lass2,Mccc1,Mfn1,Mfn2,Napb,Npc1,Pex12,Pigb,Pja2,Pnpla6,Pnpla7,Ptgfrn,Rab1,Rab37,Rab6a,Recql5,Rufy1,Scamp1,Scd1,Scd2,Sec11c,Sel1l,Senp2,Sh3kbp1,Shisa3,Snx13,Snx14…
GO.0005576	extracellular region	115	1.51e-06	ENSMUSP00000000109,ENSMUSP00000001845,ENSMUSP00000001920,ENSMUSP00000002603,ENSMUSP00000003912,ENSMUSP00000003947,ENSMUSP00000004208,ENSMUSP00000004784,ENSMUSP00000005014,ENSMUSP00000005234,ENSMUSP00000006137,ENSMUSP00000006235,ENSMUSP00000006570,ENSMUSP00000008297,ENSMUSP00000011178,ENSMUSP00000012028,ENSMUSP00000013667,ENSMUSP00000016771,ENSMUSP00000018803,ENSMUSP00000018851,ENSMUSP00000019649,…	AI428479,AU040320,Actg1,Acy1,Adam15,Adamts1,Adamts4,Adpgk,Ahsa1,Aif1l,Angptl2,Arhgap23,Arl8a,Atp1a3,Atp6v1d,Bcas1,C1qb,C1qc,Calr,Capns1,Cdc42bpb,Cdk5rap2,Chi3l1,Clstn3,Clu,Cnn2,Cnot1,Cnp,Cntn1,Col9a2,Csk,Ctsb,Cul3,Cyfip2,Dpp3,Dync1h1,Eci1,Endod1,Entpd1,Fam125b,Fam63a,Fasn,Fbp1,Fgfr2,Glg1,Gltp,Gnptg,Golm1,Hagh,Hapln2,Hbs1l,Hexb,Hsp90ab1,Hsph1,Iars,Igsf11,Impdh2,Itfg3,Kalrn,Kif27,Kng1,Lancl1,Leprel…
GO.0098588	bounding membrane of organelle	69	2.34e-06	ENSMUSP00000000939,ENSMUSP00000002391,ENSMUSP00000003017,ENSMUSP00000003912,ENSMUSP00000004681,ENSMUSP00000007803,ENSMUSP00000008297,ENSMUSP00000015858,ENSMUSP00000018877,ENSMUSP00000020643,ENSMUSP00000021076,ENSMUSP00000021347,ENSMUSP00000021424,ENSMUSP00000021536,ENSMUSP00000021920,ENSMUSP00000022197,ENSMUSP00000022977,ENSMUSP00000024888,ENSMUSP00000025279,ENSMUSP00000025385,ENSMUSP00000025394,…	Abca2,Arhgap21,Arl8a,Atp6v1d,Bcl2l1,Bet1,Calr,Chst15,Clstn3,Cnot1,Cnp,Copg,Cul3,Dhcr7,Elovl5,Ergic2,Fa2h,Faah,Fam125b,Fam20b,Fig4,Gabarapl1,Gga1,Glg1,Golph3l,Hip1r,Hk1,Hsd17b4,Impdh2,Klhl12,Laptm5,Lass2,Mfn1,Mfn2,Napb,Npc1,Pex12,Pigb,Pja2,Pnpla6,Pnpla7,Ptgfrn,Rab1,Rab37,Rab6a,Rufy1,Scamp1,Scd1,Scd2,Sec11c,Sel1l,Shisa3,Snx13,Snx14,Sort1,Sptlc1,Sptlc2,Sqle,Srpr,Tbxas1,Tecpr1,Tm9sf1,Tmed3,Tomm40,Txn…
GO.0044428	nuclear part	97	6.3e-06	ENSMUSP00000002603,ENSMUSP00000003529,ENSMUSP00000005841,ENSMUSP00000006137,ENSMUSP00000006235,ENSMUSP00000007803,ENSMUSP00000011302,ENSMUSP00000012612,ENSMUSP00000015858,ENSMUSP00000016771,ENSMUSP00000018212,ENSMUSP00000018449,ENSMUSP00000018803,ENSMUSP00000019649,ENSMUSP00000020749,ENSMUSP00000021097,ENSMUSP00000021523,ENSMUSP00000021606,ENSMUSP00000022529,ENSMUSP00000023165,ENSMUSP00000023191,…	Alas1,Atxn3,Baz2a,Bcl2l1,Bop1,Brf1,Cdkl2,Cnot1,Cnp,Crebbp,Csnk1a1,Ctcf,Ctdp1,Ctsb,Dhcr7,Dpp3,Dpy19l1,Endov,Epas1,Ergic2,Ewsr1,Fam20b,Fam63a,Fgfr2,Foxk2,Frg1,Gga1,Hif3a,Hirip3,Hsp90ab1,Hsph1,Iars,Ilf3,Imp4,Ino80,Ints2,Ints4,Ipo4,Kdm4a,Lass2,Lig1,Mad1l1,Maff,Mcm6,Mnat1,Mtif2,Myh9,Myst2,Npc1,Nsfl1c,Nup214,Paf1,Pbx1,Pdxk,Phc1,Phf21a,Pnpla7,Pnpo,Prpf8,Psap,Psmc2,Psmc4,Ptpdc1,Rbm5,Recql5,Rhpn2,Rogdi,Sa…
GO.0098805	whole membrane	60	2.19e-05	ENSMUSP00000000939,ENSMUSP00000000984,ENSMUSP00000001920,ENSMUSP00000002391,ENSMUSP00000004646,ENSMUSP00000006235,ENSMUSP00000007803,ENSMUSP00000008297,ENSMUSP00000011178,ENSMUSP00000018877,ENSMUSP00000020643,ENSMUSP00000021076,ENSMUSP00000021536,ENSMUSP00000022197,ENSMUSP00000024739,ENSMUSP00000024888,ENSMUSP00000025279,ENSMUSP00000025385,ENSMUSP00000027684,ENSMUSP00000028106,ENSMUSP00000028900,…	Abca2,Adcyap1r1,Aif1l,Anks1b,Ap2a1,Arl8a,Atp6v1d,Bcl2l1,Clstn3,Cnot1,Cnp,Copg,Coro1c,Csk,Ctsb,Dhcr7,Fam125b,Fig4,Gga1,Hip1r,Hk1,Hsd17b4,Hsp90ab1,Impdh2,Itga8,Laptm5,Macf1,Mfn1,Mfn2,Msn,Napb,Nbea,Npc1,Pex12,Pja2,Pllp,Pnpla7,Rab37,Rufy1,Scamp1,Sh3bp4,Slc5a1,Slc7a6,Slc7a7,Snx13,Snx14,Sort1,Src,Stx2,Stx4a,Tecpr1,Tgfa,Tm9sf1,Tmed3,Tomm40,Uso1,Usp8,Vps16,Whrn,Zdhhc13
GO.0016023	cytoplasmic membrane-bounded vesicle	39	2.35e-05	ENSMUSP00000000939,ENSMUSP00000006235,ENSMUSP00000007803,ENSMUSP00000021076,ENSMUSP00000022169,ENSMUSP00000022197,ENSMUSP00000022616,ENSMUSP00000023561,ENSMUSP00000024739,ENSMUSP00000027986,ENSMUSP00000029676,ENSMUSP00000031355,ENSMUSP00000031378,ENSMUSP00000032264,ENSMUSP00000033075,ENSMUSP00000033096,ENSMUSP00000034745,ENSMUSP00000040430,ENSMUSP00000046705,ENSMUSP00000052872,ENSMUSP00000058723,…	Abca2,Adam15,Ap2a1,Arhgap21,Bcl2l1,Camkv,Clu,Cnp,Copg,Ctsb,Fasn,Fgfr2,Gabarapl1,Gm4737,Hexb,Hip1r,Hsp90ab1,Kif1b,Klhl12,Lgi3,Myo1e,Nucb1,Optn,Pik3c2a,Rab1,Rab37,Scamp1,Senp2,Sh3bp4,Sh3kbp1,Snap23,Sort1,Stx2,Stx4a,Tbc1d4,Tmed3,Uso1,Vopp1,Zdhhc13
GO.0005654	nucleoplasm	73	4.03e-05	ENSMUSP00000002603,ENSMUSP00000003529,ENSMUSP00000005841,ENSMUSP00000006137,ENSMUSP00000012612,ENSMUSP00000018212,ENSMUSP00000018449,ENSMUSP00000018803,ENSMUSP00000019649,ENSMUSP00000020749,ENSMUSP00000021097,ENSMUSP00000021523,ENSMUSP00000022529,ENSMUSP00000023165,ENSMUSP00000023217,ENSMUSP00000023561,ENSMUSP00000024954,ENSMUSP00000025851,ENSMUSP00000025930,ENSMUSP00000026126,ENSMUSP00000027601,…	Alas1,Baz2a,Bop1,Cdkl2,Cnot1,Cnp,Crebbp,Csnk1a1,Ctcf,Ctdp1,Dpp3,Epas1,Ewsr1,Fam20b,Fam63a,Fgfr2,Foxk2,Frg1,Gga1,Gtf2h2,Hif3a,Hirip3,Hsph1,Iars,Ilf3,Ints2,Ints4,Lig1,Maff,Mcm6,Mnat1,Mtif2,Myst2,Nsfl1c,Paf1,Pbx1,Pdxk,Phc1,Phf21a,Pnpo,Prpf8,Psap,Psmc4,Ptpdc1,Rbm5,Recql5,Rhpn2,Safb,Scrib,Senp2,Sh3glb2,Siah2,Smarcal1,Smc3,Snap23,Spag5,Srsf7,Tacc2,Tet2,Tkt,Tomm40,Trap1,Tti2,Ubap2l,Ubb,Ubp1,Upf1,Usf1,Us…
GO.0043234	protein complex	101	5.55e-05	ENSMUSP00000001920,ENSMUSP00000002350,ENSMUSP00000002603,ENSMUSP00000003529,ENSMUSP00000003912,ENSMUSP00000004646,ENSMUSP00000005234,ENSMUSP00000007803,ENSMUSP00000008297,ENSMUSP00000011302,ENSMUSP00000018212,ENSMUSP00000018851,ENSMUSP00000021097,ENSMUSP00000021424,ENSMUSP00000021523,ENSMUSP00000021536,ENSMUSP00000021920,ENSMUSP00000023165,ENSMUSP00000023217,ENSMUSP00000023531,ENSMUSP00000024739,…	Actg1,Adcyap1r1,Aif1l,Atp1a3,Atp6v1d,Baz2a,Bcas3,Bcl2l1,Bin1,Bop1,Brf1,C1qb,C1qc,Cacna1d,Calr,Cdk5rap2,Clstn3,Cnot1,Cnp,Col9a2,Copg,Coro1c,Crebbp,Csf1r,Csnk1a1,Cul1,Cul3,Dync1h1,Dync1i2,Eif3c,Eif3d,Eml3,Epas1,Fam125b,Fam98b,Gabarapl1,Gfap,Gga1,Gnao1,Hcls1,Hsp90ab1,Imp4,Ino80,Ints2,Ints4,Ipo4,Itga8,Kcnt1,Kif1b,Kif21b,Kif27,Klhl12,Kndc1,Macf1,Mad1l1,Mapre2,Mccc1,Mcm6,Mnat1,Myo1d,Myo1e,Myst2,Napb,Na…
GO.0005768	endosome	30	0.000117	ENSMUSP00000001652,ENSMUSP00000020643,ENSMUSP00000021076,ENSMUSP00000021607,ENSMUSP00000022197,ENSMUSP00000022469,ENSMUSP00000023159,ENSMUSP00000025279,ENSMUSP00000027684,ENSMUSP00000027986,ENSMUSP00000028900,ENSMUSP00000033075,ENSMUSP00000033096,ENSMUSP00000035992,ENSMUSP00000037819,ENSMUSP00000038430,ENSMUSP00000044482,ENSMUSP00000048901,ENSMUSP00000063784,ENSMUSP00000067496,ENSMUSP00000068349,…	Abca2,Adcyap1r1,Arl8a,Bdkrb2,Fam116b,Fam125b,Gga1,Lgmn,Mgrn1,Myo1d,Nbr1,Nisch,Npc1,Nucb1,Optn,Rab1,Rab27b,Rab37,Rufy1,Scamp1,Siah2,Snx13,Snx14,Sort1,Src,Stx4a,Trak1,Usp8,Vopp1,Vps16
GO.0043209	myelin sheath	15	0.000164	ENSMUSP00000000109,ENSMUSP00000002603,ENSMUSP00000005234,ENSMUSP00000022529,ENSMUSP00000025918,ENSMUSP00000028926,ENSMUSP00000033075,ENSMUSP00000034198,ENSMUSP00000034227,ENSMUSP00000037819,ENSMUSP00000064691,ENSMUSP00000071486,ENSMUSP00000099922,ENSMUSP00000109348,ENSMUSP00000113071	Actg1,Atp1a3,Cntn1,Gfap,Gnao1,Msn,Myo1d,Napb,Pllp,Scrib,Spna2,Stip1,Stx4a,Tkt,Wdr1
GO.0032991	macromolecular complex	111	0.000244	ENSMUSP00000001920,ENSMUSP00000002350,ENSMUSP00000002603,ENSMUSP00000003529,ENSMUSP00000003912,ENSMUSP00000004646,ENSMUSP00000005234,ENSMUSP00000007803,ENSMUSP00000008297,ENSMUSP00000011302,ENSMUSP00000018212,ENSMUSP00000018449,ENSMUSP00000018851,ENSMUSP00000021097,ENSMUSP00000021424,ENSMUSP00000021523,ENSMUSP00000021536,ENSMUSP00000021920,ENSMUSP00000022616,ENSMUSP00000023165,ENSMUSP00000023217,…	Actg1,Adcyap1r1,Aif1l,Atp1a3,Atp6v1d,Baz2a,Bcas3,Bcl2l1,Bin1,Bop1,Brf1,C1qb,C1qc,Cacna1d,Calr,Cdk5rap2,Clstn3,Clu,Cnot1,Cnp,Col9a2,Copg,Coro1c,Crebbp,Csf1r,Csnk1a1,Cul1,Cul3,Dync1h1,Dync1i2,Eif3c,Eif3d,Eml3,Epas1,Fam125b,Fam98b,Frg1,Gabarapl1,Gfap,Gga1,Gnao1,Hcls1,Hsp90ab1,Ilf3,Imp4,Ino80,Ints2,Ints4,Ipo4,Itga8,Kcnt1,Kif1b,Kif21b,Kif27,Klhl12,Kndc1,Macf1,Mad1l1,Mapre2,Mccc1,Mcm6,Mnat1,Mrps7,Myo1d…
GO.0031981	nuclear lumen	83	0.000332	ENSMUSP00000002603,ENSMUSP00000003529,ENSMUSP00000005841,ENSMUSP00000006137,ENSMUSP00000006235,ENSMUSP00000007803,ENSMUSP00000012612,ENSMUSP00000018212,ENSMUSP00000018449,ENSMUSP00000018803,ENSMUSP00000019649,ENSMUSP00000020749,ENSMUSP00000021097,ENSMUSP00000021523,ENSMUSP00000022529,ENSMUSP00000023165,ENSMUSP00000023217,ENSMUSP00000023561,ENSMUSP00000024954,ENSMUSP00000025851,ENSMUSP00000025930,…	Alas1,Baz2a,Bcl2l1,Bop1,Cdkl2,Cnot1,Cnp,Crebbp,Csnk1a1,Ctcf,Ctdp1,Ctsb,Dpp3,Endov,Epas1,Ergic2,Ewsr1,Fam20b,Fam63a,Fgfr2,Foxk2,Frg1,Gga1,Gtf2h2,Hif3a,Hirip3,Hsph1,Iars,Ilf3,Imp4,Ino80,Ints2,Ints4,Ipo4,Kdm4a,Lig1,Maff,Mcm6,Mnat1,Mtif2,Myst2,Nsfl1c,Paf1,Pbx1,Pdxk,Phc1,Phf21a,Pnpo,Prpf8,Psap,Psmc2,Psmc4,Ptpdc1,Rbm5,Recql5,Rhpn2,Safb,Scrib,Senp2,Sh3glb2,Siah2,Smc3,Snap23,Sp110,Spag5,Srsf7,Tacc2,Tet2,…
GO.0070013	intracellular organelle lumen	91	0.00037	ENSMUSP00000002603,ENSMUSP00000003529,ENSMUSP00000003912,ENSMUSP00000005841,ENSMUSP00000006137,ENSMUSP00000006235,ENSMUSP00000007803,ENSMUSP00000012612,ENSMUSP00000018212,ENSMUSP00000018449,ENSMUSP00000018803,ENSMUSP00000019649,ENSMUSP00000020749,ENSMUSP00000021097,ENSMUSP00000021523,ENSMUSP00000021606,ENSMUSP00000022529,ENSMUSP00000023165,ENSMUSP00000023217,ENSMUSP00000023561,ENSMUSP00000024946,…	Alas1,Atxn3,Baz2a,Bcl2l1,Bop1,Calr,Cdkl2,Cercam,Cnot1,Cnp,Crebbp,Csnk1a1,Ctcf,Ctdp1,Ctsb,Dpp3,Eci1,Endov,Epas1,Ergic2,Ewsr1,Fam20b,Fam63a,Fgfr2,Foxk2,Frg1,Gga1,Gtf2h2,Hagh,Hif3a,Hirip3,Hsph1,Iars,Ilf3,Imp4,Ino80,Ints2,Ints4,Ipo4,Kdm4a,Lig1,Maff,Mccc1,Mcm6,Mnat1,Mrps7,Mtif2,Myst2,Nsfl1c,Pacs2,Paf1,Pbx1,Pdxk,Phc1,Phf21a,Pnpo,Prpf8,Psap,Psmc2,Psmc4,Ptpdc1,Rbm5,Recql5,Rhpn2,Safb,Scrib,Senp2,Sh3glb2,S…
GO.0005634	nucleus	142	0.000379	ENSMUSP00000002603,ENSMUSP00000003529,ENSMUSP00000003912,ENSMUSP00000005841,ENSMUSP00000006137,ENSMUSP00000006235,ENSMUSP00000007803,ENSMUSP00000011302,ENSMUSP00000012612,ENSMUSP00000015858,ENSMUSP00000015889,ENSMUSP00000018212,ENSMUSP00000018449,ENSMUSP00000018803,ENSMUSP00000019649,ENSMUSP00000019660,ENSMUSP00000020643,ENSMUSP00000020749,ENSMUSP00000021097,ENSMUSP00000021523,ENSMUSP00000021606,…	Actg1,Alas1,Anks1b,Atp1a3,Atxn3,Baz2a,Bcas3,Bcl2l1,Bin1,Bop1,Brf1,Calr,Cdkl2,Clu,Cnot1,Cnp,Crebbp,Csnk1a1,Ctcf,Ctdp1,Ctsb,Cul3,Dhcr7,Dpp3,Dpy19l1,Endov,Epas1,Ergic2,Fam125b,Fam20b,Fam63a,Fam98b,Fgfr2,Foxk2,Frg1,Gga1,Gprasp2,Hcls1,Hif3a,Hirip3,Hsp90ab1,Hsph1,Iars,Ilf3,Imp4,Impdh2,Ino80,Ints2,Ints4,Ipo13,Ipo4,Kdm4a,Lancl1,Lass2,Lig1,Macrod1,Maff,Mapk6,Mcm6,Mgrn1,Mnat1,Msn,Mtif2,Myst2,Ncaph2,Npc1,Ns…
GO.0005794	Golgi apparatus	43	0.000483	ENSMUSP00000003912,ENSMUSP00000008297,ENSMUSP00000022039,ENSMUSP00000022197,ENSMUSP00000024888,ENSMUSP00000025279,ENSMUSP00000027986,ENSMUSP00000029374,ENSMUSP00000031355,ENSMUSP00000032264,ENSMUSP00000032946,ENSMUSP00000033075,ENSMUSP00000035992,ENSMUSP00000038056,ENSMUSP00000039598,ENSMUSP00000041543,ENSMUSP00000042073,ENSMUSP00000052872,ENSMUSP00000058723,ENSMUSP00000068349,ENSMUSP00000076682,…	Arhgap21,Atp1a3,Calr,Cdk5rap2,Chst15,Clstn3,Copg,Cul3,Ergic2,Faah,Fam20b,Fasn,Fgfr2,Fig4,Gabarapl1,Gga1,Glg1,Gnptg,Golm1,Golph3l,Klhl12,Leprel1,Lig1,Macf1,Nbea,Npc1,Nsfl1c,Optn,Pik3c2a,Pja2,Psap,Ptgfrn,Rab1,Rab27b,Rab6a,Scamp1,Sort1,Stx4a,Tmed3,Uso1,Usp8,Zdhhc12,Zdhhc13
GO.0042995	cell projection	53	0.000506	ENSMUSP00000001920,ENSMUSP00000002603,ENSMUSP00000004646,ENSMUSP00000005234,ENSMUSP00000008297,ENSMUSP00000011178,ENSMUSP00000016771,ENSMUSP00000018851,ENSMUSP00000019649,ENSMUSP00000021536,ENSMUSP00000022616,ENSMUSP00000024739,ENSMUSP00000025239,ENSMUSP00000026635,ENSMUSP00000028106,ENSMUSP00000029676,ENSMUSP00000031229,ENSMUSP00000031378,ENSMUSP00000032264,ENSMUSP00000033075,ENSMUSP00000034198,…	Adam15,Adcyap1r1,Aif1l,Anks1b,Ap2a1,Atp6v1d,Bin1,Clstn3,Clu,Cnp,Coro1c,Csnk1a1,Cyfip2,Dync1h1,Elovl5,Farp1,Gabarapl1,Gfap,Gnao1,Hk1,Hsp90ab1,Itga8,Kcnj10,Kif1b,Kif21b,Kif27,Kndc1,Lgi3,Macf1,Msn,Myh9,Myo1e,Pygb,Rplp0,Rufy3,Scrib,Sh3kbp1,Siah2,Slc5a1,Snap23,Snx14,Sort1,Spna2,Src,Stx2,Stx4a,Tprn,Ubb,Ube2k,Wdr1,Wdr19,Whrn,Zfp259
GO.0005783	endoplasmic reticulum	47	0.0007	ENSMUSP00000003017,ENSMUSP00000003912,ENSMUSP00000004681,ENSMUSP00000008297,ENSMUSP00000015858,ENSMUSP00000021347,ENSMUSP00000021424,ENSMUSP00000021425,ENSMUSP00000021920,ENSMUSP00000022616,ENSMUSP00000022977,ENSMUSP00000024888,ENSMUSP00000025279,ENSMUSP00000025394,ENSMUSP00000026221,ENSMUSP00000026266,ENSMUSP00000028106,ENSMUSP00000031355,ENSMUSP00000032264,ENSMUSP00000033096,ENSMUSP00000034541,…	Adcyap1r1,Adpgk,Ahsa1,Atp1a3,Bet1,Calr,Cercam,Chi3l1,Clstn3,Clu,Dhcr7,Elovl5,Ergic2,Fa2h,Faah,Fig4,Gabarapl1,Itga8,Lass2,Leprel1,Myo1d,Npc1,Nucb1,Pacs2,Pigb,Pik3r1,Pja2,Pnpla6,Pnpla7,Ptgfrn,Rab1,Scd1,Scd2,Sec11c,Sel1l,Shisa3,Sort1,Sptlc1,Sptlc2,Sqle,Srpr,Tbxas1,Tmed3,Txndc11,Uso1,Zdhhc12,Zdhhc13
GO.0005856	cytoskeleton	54	0.00158	ENSMUSP00000000939,ENSMUSP00000004646,ENSMUSP00000004784,ENSMUSP00000007803,ENSMUSP00000016771,ENSMUSP00000018851,ENSMUSP00000021536,ENSMUSP00000025127,ENSMUSP00000025239,ENSMUSP00000025930,ENSMUSP00000026635,ENSMUSP00000027684,ENSMUSP00000028900,ENSMUSP00000030884,ENSMUSP00000031534,ENSMUSP00000032264,ENSMUSP00000033096,ENSMUSP00000034745,ENSMUSP00000037819,ENSMUSP00000038098,ENSMUSP00000038938,…	Abca2,Actg1,Arhgap21,Arl8a,Atp6v1d,BC046331,Bcas3,Bcl2l1,Bin1,Cdc42bpb,Cdk5rap2,Cdkl2,Cnn2,Cnp,Coro1c,Csnk1a1,Ctdp1,Cul3,Dync1h1,Dync1i2,Eml3,Farp1,Frmd4a,Gabarapl1,Gfap,Hip1r,Ino80,Kalrn,Kif1b,Kif21b,Kif27,Macf1,Mad1l1,Mapre2,Mfn2,Msn,Myh9,Myo1d,Myo1e,Nsfl1c,Nucb1,Plekhh1,Sh3kbp1,Smc3,Spag5,Spna2,Src,Tacc2,Tti2,Ube2k,Vps16,Wdr19,Whrn,Zfp365
GO.0044430	cytoskeletal part	42	0.00158	ENSMUSP00000001920,ENSMUSP00000004784,ENSMUSP00000005234,ENSMUSP00000007803,ENSMUSP00000016771,ENSMUSP00000018851,ENSMUSP00000021536,ENSMUSP00000025127,ENSMUSP00000025239,ENSMUSP00000025930,ENSMUSP00000027684,ENSMUSP00000028900,ENSMUSP00000031534,ENSMUSP00000032264,ENSMUSP00000034745,ENSMUSP00000037819,ENSMUSP00000038938,ENSMUSP00000040762,ENSMUSP00000042565,ENSMUSP00000043304,ENSMUSP00000045286,…	Abca2,Actg1,Aif1l,Arl8a,Atp6v1d,BC046331,Bcas3,Bcl2l1,Bin1,Cdc42bpb,Cdk5rap2,Cdkl2,Cnn2,Cnp,Csnk1a1,Ctdp1,Cul3,Dync1h1,Dync1i2,Eml3,Gabarapl1,Gfap,Ino80,Kif1b,Kif21b,Kif27,Macf1,Mad1l1,Mapre2,Myh9,Myo1d,Myo1e,Smc3,Spag5,Spna2,Src,Tacc2,Tti2,Vps16,Wdr1,Whrn,Zfp365
GO.0005773	vacuole	23	0.0016	ENSMUSP00000002391,ENSMUSP00000006235,ENSMUSP00000021536,ENSMUSP00000021607,ENSMUSP00000022169,ENSMUSP00000025279,ENSMUSP00000027684,ENSMUSP00000027986,ENSMUSP00000028900,ENSMUSP00000028926,ENSMUSP00000032264,ENSMUSP00000033075,ENSMUSP00000042509,ENSMUSP00000044078,ENSMUSP00000082844,ENSMUSP00000090237,ENSMUSP00000099387,ENSMUSP00000099692,ENSMUSP00000099983,ENSMUSP00000112138,ENSMUSP00000118415,…	Abca2,Arl8a,Atp6v1d,Ctsb,Gabarapl1,Hexb,Laptm5,Lgmn,Napb,Nbr1,Npc1,Optn,Pnpla7,Psap,Snap23,Snx14,Sort1,Src,Stx4a,Tecpr1,Tm9sf1,Vps16,Wdr48
GO.0044425	membrane part	135	0.0016	ENSMUSP00000000109,ENSMUSP00000000939,ENSMUSP00000000984,ENSMUSP00000001109,ENSMUSP00000001652,ENSMUSP00000001920,ENSMUSP00000002391,ENSMUSP00000003017,ENSMUSP00000003912,ENSMUSP00000004646,ENSMUSP00000004681,ENSMUSP00000006235,ENSMUSP00000007803,ENSMUSP00000008297,ENSMUSP00000010208,ENSMUSP00000011178,ENSMUSP00000015858,ENSMUSP00000016771,ENSMUSP00000018212,ENSMUSP00000018877,ENSMUSP00000019333,…	AU040320,Abca2,Adam15,Adcyap1r1,Adipor2,Agpat4,Aif1l,Anks1b,Atp1a3,Atp6v1d,Bcl2l1,Bdkrb2,Bet1,Bin1,Cacna1d,Calr,Car14,Cd300lf,Chst15,Clstn3,Cntn1,Copg,Coro1c,Csf1r,Ctsb,Dhcr7,Disp2,Dnajb12,Dpy19l1,Efha2,Elovl5,Entpd1,Ergic2,Fa2h,Faah,Fam125b,Fam189b,Fam20b,Farp1,Fgfr2,Gga1,Glg1,Glt8d1,Gnao1,Golm1,Gpr123,Heg1,Hip1r,Hk1,Hsp90ab1,Igsf11,Ints2,Itfg3,Itga8,Kcnt1,Kiaa2013,Laptm5,Lass2,Macf1,Mfn1,Mfn2,M…
GO.0030135	coated vesicle	10	0.00359	ENSMUSP00000000939,ENSMUSP00000031355,ENSMUSP00000034745,ENSMUSP00000058723,ENSMUSP00000067581,ENSMUSP00000068349,ENSMUSP00000099692,ENSMUSP00000107851,ENSMUSP00000109237,ENSMUSP00000126092	Copg,Hip1r,Klhl12,Myo1e,Pik3c2a,Rab27b,Sh3bp4,Sort1,Tmed3,Uso1
GO.0043232	intracellular non-membrane-bounded organelle	87	0.00437	ENSMUSP00000000939,ENSMUSP00000004646,ENSMUSP00000004784,ENSMUSP00000005841,ENSMUSP00000006137,ENSMUSP00000006235,ENSMUSP00000007803,ENSMUSP00000012612,ENSMUSP00000016771,ENSMUSP00000018851,ENSMUSP00000021097,ENSMUSP00000021536,ENSMUSP00000023165,ENSMUSP00000023217,ENSMUSP00000025127,ENSMUSP00000025239,ENSMUSP00000026635,ENSMUSP00000027303,ENSMUSP00000027684,ENSMUSP00000028900,ENSMUSP00000030769,…	Abca2,Actg1,Arhgap21,Arl8a,Atp6v1d,BC046331,Baz2a,Bcas3,Bcl2l1,Bin1,Bop1,Cacna1d,Cdc42bpb,Cdk5rap2,Cdkl2,Cnn2,Cnot1,Cnp,Coro1c,Crebbp,Csnk1a1,Ctcf,Ctdp1,Ctsb,Cul3,Dync1h1,Dync1i2,Eml3,Endov,Ergic2,Ewsr1,Farp1,Frg1,Frmd4a,Gabarapl1,Gfap,Hip1r,Hirip3,Ilf3,Imp4,Ino80,Ipo4,Kalrn,Kdm4a,Kif1b,Kif21b,Kif27,Macf1,Mad1l1,Mapre2,Mfn2,Mrps7,Msn,Myh9,Myo1d,Myo1e,Nbr1,Nsfl1c,Nucb1,Phc1,Plekhh1,Pmf1,Psap,Psmc2…
GO.0005764	lysosome	19	0.00986	ENSMUSP00000002391,ENSMUSP00000006235,ENSMUSP00000021536,ENSMUSP00000021607,ENSMUSP00000022169,ENSMUSP00000025279,ENSMUSP00000027684,ENSMUSP00000028900,ENSMUSP00000042509,ENSMUSP00000044078,ENSMUSP00000082844,ENSMUSP00000090237,ENSMUSP00000099387,ENSMUSP00000099692,ENSMUSP00000099983,ENSMUSP00000112138,ENSMUSP00000118415,ENSMUSP00000130116,ENSMUSP00000137476	Abca2,Arl8a,Atp6v1d,Ctsb,Hexb,Laptm5,Lgmn,Nbr1,Npc1,Pnpla7,Psap,Snap23,Snx14,Sort1,Src,Tecpr1,Tm9sf1,Vps16,Wdr48
GO.0005829	cytosol	50	0.0105	ENSMUSP00000001155,ENSMUSP00000001652,ENSMUSP00000001845,ENSMUSP00000002350,ENSMUSP00000002603,ENSMUSP00000003912,ENSMUSP00000003947,ENSMUSP00000007803,ENSMUSP00000013667,ENSMUSP00000016771,ENSMUSP00000019649,ENSMUSP00000021425,ENSMUSP00000021443,ENSMUSP00000021606,ENSMUSP00000022469,ENSMUSP00000022616,ENSMUSP00000023589,ENSMUSP00000024739,ENSMUSP00000025918,ENSMUSP00000026635,ENSMUSP00000027357,…	Actg1,Ahsa1,Araf,Atxn3,Bcas1,Bcat1,Bcl2l1,Bdkrb2,Calr,Capns1,Clu,Copg,Fam125b,Farp1,Fbp1,Gabarapl1,Hk1,Hsp90ab1,Hsph1,Iars,Kng1,Mfn2,Mthfd1,Myh9,Narfl,Nbea,Nbr1,Nisch,Nqo1,Nsfl1c,Nt5dc3,Pdxk,Pik3r1,Psmc2,Psmc4,Rab1,Rab6a,Rnf25,Rpl24,Rplp0,Scly,Scrib,Siah2,Src,Stip1,Ubb,Unc5b,Uso1,Usp8,Wwc2
GO.0015630	microtubule cytoskeleton	33	0.0118	ENSMUSP00000007803,ENSMUSP00000018851,ENSMUSP00000021536,ENSMUSP00000025127,ENSMUSP00000025239,ENSMUSP00000025930,ENSMUSP00000027684,ENSMUSP00000030884,ENSMUSP00000031534,ENSMUSP00000032264,ENSMUSP00000033096,ENSMUSP00000038938,ENSMUSP00000040762,ENSMUSP00000043304,ENSMUSP00000045286,ENSMUSP00000051845,ENSMUSP00000061472,ENSMUSP00000067197,ENSMUSP00000074416,ENSMUSP00000074661,ENSMUSP00000081557,…	Abca2,Arl8a,Atp6v1d,BC046331,Bcas3,Bcl2l1,Bin1,Cdk5rap2,Cdkl2,Cnp,Csnk1a1,Ctdp1,Cul3,Dync1h1,Dync1i2,Eml3,Gabarapl1,Ino80,Kif1b,Kif21b,Kif27,Macf1,Mad1l1,Mapre2,Mfn2,Nucb1,Smc3,Spag5,Spna2,Tacc2,Tti2,Whrn,Zfp365
GO.0042175	nuclear outer membrane-endoplasmic reticulum membrane network	29	0.0128	ENSMUSP00000003017,ENSMUSP00000003912,ENSMUSP00000004681,ENSMUSP00000008297,ENSMUSP00000015858,ENSMUSP00000021347,ENSMUSP00000021424,ENSMUSP00000021920,ENSMUSP00000022977,ENSMUSP00000024888,ENSMUSP00000025394,ENSMUSP00000026221,ENSMUSP00000034541,ENSMUSP00000034904,ENSMUSP00000036936,ENSMUSP00000041113,ENSMUSP00000041543,ENSMUSP00000043597,ENSMUSP00000044078,ENSMUSP00000044877,ENSMUSP00000058723,…	Bet1,Calr,Clstn3,Dhcr7,Elovl5,Ergic2,Fa2h,Faah,Lass2,Pigb,Pja2,Pnpla6,Pnpla7,Ptgfrn,Rab1,Scd1,Scd2,Sec11c,Sel1l,Shisa3,Sort1,Sptlc1,Sptlc2,Sqle,Srpr,Tbxas1,Tmed3,Tmem188,Txndc11
GO.0005874	microtubule	16	0.0158	ENSMUSP00000018851,ENSMUSP00000025127,ENSMUSP00000025239,ENSMUSP00000032264,ENSMUSP00000043304,ENSMUSP00000045286,ENSMUSP00000051845,ENSMUSP00000061472,ENSMUSP00000074416,ENSMUSP00000074661,ENSMUSP00000093960,ENSMUSP00000095507,ENSMUSP00000097605,ENSMUSP00000099409,ENSMUSP00000119891,ENSMUSP00000130738	Bcas3,Bin1,Cdk5rap2,Cnp,Cul3,Dync1h1,Dync1i2,Eml3,Gabarapl1,Ino80,Kif1b,Kif21b,Kif27,Macf1,Mapre2,Spag5
GO.0044432	endoplasmic reticulum part	31	0.0158	ENSMUSP00000003017,ENSMUSP00000003912,ENSMUSP00000004681,ENSMUSP00000008297,ENSMUSP00000015858,ENSMUSP00000021347,ENSMUSP00000021424,ENSMUSP00000021920,ENSMUSP00000022977,ENSMUSP00000024888,ENSMUSP00000025394,ENSMUSP00000026221,ENSMUSP00000034541,ENSMUSP00000034904,ENSMUSP00000036936,ENSMUSP00000041113,ENSMUSP00000041543,ENSMUSP00000041622,ENSMUSP00000043597,ENSMUSP00000044078,ENSMUSP00000044877,…	Bet1,Calr,Cercam,Clstn3,Dhcr7,Elovl5,Ergic2,Fa2h,Faah,Lass2,Pacs2,Pigb,Pik3r1,Pja2,Pnpla6,Pnpla7,Ptgfrn,Rab1,Scd1,Scd2,Sec11c,Sel1l,Shisa3,Sort1,Sptlc1,Sptlc2,Sqle,Srpr,Tbxas1,Tmed3,Txndc11
GO.0005798	Golgi-associated vesicle	6	0.0172	ENSMUSP00000033096,ENSMUSP00000058723,ENSMUSP00000068349,ENSMUSP00000099692,ENSMUSP00000109237,ENSMUSP00000112498	Copg,Nucb1,Rab27b,Sort1,Tmed3,Zdhhc13
GO.0005884	actin filament	6	0.0172	ENSMUSP00000001920,ENSMUSP00000005234,ENSMUSP00000028900,ENSMUSP00000071486,ENSMUSP00000081557,ENSMUSP00000090237	Actg1,Aif1l,Src,Vps16,Wdr1,Whrn
GO.0005789	endoplasmic reticulum membrane	28	0.0183	ENSMUSP00000003017,ENSMUSP00000003912,ENSMUSP00000004681,ENSMUSP00000008297,ENSMUSP00000015858,ENSMUSP00000021347,ENSMUSP00000021424,ENSMUSP00000021920,ENSMUSP00000022977,ENSMUSP00000024888,ENSMUSP00000025394,ENSMUSP00000026221,ENSMUSP00000034541,ENSMUSP00000034904,ENSMUSP00000036936,ENSMUSP00000041113,ENSMUSP00000041543,ENSMUSP00000043597,ENSMUSP00000044078,ENSMUSP00000044877,ENSMUSP00000058723,…	Bet1,Calr,Clstn3,Dhcr7,Elovl5,Ergic2,Fa2h,Faah,Lass2,Pigb,Pja2,Pnpla6,Pnpla7,Ptgfrn,Rab1,Scd1,Scd2,Sec11c,Sel1l,Shisa3,Sort1,Sptlc1,Sptlc2,Sqle,Srpr,Tbxas1,Tmed3,Txndc11
GO.0030659	cytoplasmic vesicle membrane	15	0.0205	ENSMUSP00000000939,ENSMUSP00000021076,ENSMUSP00000022197,ENSMUSP00000031355,ENSMUSP00000032264,ENSMUSP00000040430,ENSMUSP00000058723,ENSMUSP00000061472,ENSMUSP00000068349,ENSMUSP00000108075,ENSMUSP00000109237,ENSMUSP00000109936,ENSMUSP00000112498,ENSMUSP00000120357,ENSMUSP00000125509	Arhgap21,Camkv,Copg,Gabarapl1,Hip1r,Kif1b,Rab27b,Rab37,Scamp1,Sh3kbp1,Tbc1d4,Tmed3,Uso1,Vopp1,Zdhhc13
GO.0044431	Golgi apparatus part	24	0.0205	ENSMUSP00000008297,ENSMUSP00000022197,ENSMUSP00000024888,ENSMUSP00000027986,ENSMUSP00000029374,ENSMUSP00000031355,ENSMUSP00000032946,ENSMUSP00000033075,ENSMUSP00000033096,ENSMUSP00000041543,ENSMUSP00000058723,ENSMUSP00000068349,ENSMUSP00000076682,ENSMUSP00000083322,ENSMUSP00000086542,ENSMUSP00000099692,ENSMUSP00000107851,ENSMUSP00000109237,ENSMUSP00000112498,ENSMUSP00000120357,ENSMUSP00000127330,…	Arhgap21,Chst15,Clstn3,Copg,Cul3,Faah,Fam20b,Glg1,Golph3l,Klhl12,Nbea,Nsfl1c,Nucb1,Optn,Pja2,Rab1,Rab27b,Rab6a,Scamp1,Sort1,Stx4a,Tmed3,Uso1,Zdhhc13
GO.0097458	neuron part	34	0.0205	ENSMUSP00000002603,ENSMUSP00000003947,ENSMUSP00000007803,ENSMUSP00000008297,ENSMUSP00000019649,ENSMUSP00000022197,ENSMUSP00000022616,ENSMUSP00000025239,ENSMUSP00000026635,ENSMUSP00000028106,ENSMUSP00000031229,ENSMUSP00000031378,ENSMUSP00000032264,ENSMUSP00000033075,ENSMUSP00000034198,ENSMUSP00000034904,ENSMUSP00000035743,ENSMUSP00000046705,ENSMUSP00000050586,ENSMUSP00000061472,ENSMUSP00000063784,…	Adcyap1r1,Anks1b,Bcl2l1,Bin1,Clstn3,Clu,Cyfip2,Elovl5,Farp1,Gabarapl1,Gnao1,Itga8,Kif1b,Kif21b,Kndc1,Lgi3,Macf1,Nqo1,Pygb,Rplp0,Rufy3,Scamp1,Scrib,Sh3kbp1,Siah2,Snap23,Snx14,Sort1,Spna2,Stx2,Stx4a,Ubb,Whrn,Zfp259
GO.0098791	Golgi subcompartment	13	0.0205	ENSMUSP00000022197,ENSMUSP00000027986,ENSMUSP00000029374,ENSMUSP00000031355,ENSMUSP00000032946,ENSMUSP00000033075,ENSMUSP00000033096,ENSMUSP00000044877,ENSMUSP00000058723,ENSMUSP00000068349,ENSMUSP00000086542,ENSMUSP00000099692,ENSMUSP00000134799	Bet1,Golph3l,Nbea,Nsfl1c,Nucb1,Optn,Rab27b,Rab6a,Scamp1,Sort1,Stx4a,Tmed3,Uso1
GO.0016323	basolateral plasma membrane	11	0.0207	ENSMUSP00000000984,ENSMUSP00000002603,ENSMUSP00000024739,ENSMUSP00000031378,ENSMUSP00000032066,ENSMUSP00000033075,ENSMUSP00000034378,ENSMUSP00000037819,ENSMUSP00000054356,ENSMUSP00000113071,ENSMUSP00000127842	Ap2a1,Hsp90ab1,Kcnj10,Msn,Myo1d,Scrib,Slc7a6,Slc7a7,Stx2,Stx4a,Tgfa
GO.0005774	vacuolar membrane	13	0.0246	ENSMUSP00000002391,ENSMUSP00000021536,ENSMUSP00000025279,ENSMUSP00000027684,ENSMUSP00000028900,ENSMUSP00000028926,ENSMUSP00000032264,ENSMUSP00000044078,ENSMUSP00000082844,ENSMUSP00000099692,ENSMUSP00000099983,ENSMUSP00000118415,ENSMUSP00000130116	Abca2,Arl8a,Atp6v1d,Gabarapl1,Laptm5,Napb,Npc1,Pnpla7,Snx14,Sort1,Tecpr1,Tm9sf1,Vps16
GO.0030054	cell junction	34	0.0268	ENSMUSP00000001920,ENSMUSP00000002603,ENSMUSP00000003912,ENSMUSP00000004646,ENSMUSP00000004784,ENSMUSP00000005234,ENSMUSP00000007803,ENSMUSP00000016771,ENSMUSP00000024888,ENSMUSP00000026635,ENSMUSP00000028106,ENSMUSP00000029374,ENSMUSP00000029676,ENSMUSP00000031378,ENSMUSP00000034745,ENSMUSP00000034863,ENSMUSP00000042565,ENSMUSP00000046705,ENSMUSP00000056774,ENSMUSP00000063784,ENSMUSP00000066492,…	Actg1,Adam15,Adcyap1r1,Aif1l,Anks1b,Arhgap21,Bcl2l1,Calr,Cdc42bpb,Cdk5rap2,Cnn2,Coro1c,Csk,Cyfip2,Farp1,Frmd4a,Heg1,Itga8,Lgi3,Msn,Myh9,Myo1e,Nbea,Nup214,Pik3r1,Pja2,Rhog,Rplp0,Scrib,Sh3kbp1,Snap23,Spna2,Stx2,Wdr1
GO.0072562	blood microparticle	7	0.0319	ENSMUSP00000021506,ENSMUSP00000022616,ENSMUSP00000023589,ENSMUSP00000036747,ENSMUSP00000040246,ENSMUSP00000071486,ENSMUSP00000113071	Actg1,C1qb,C1qc,Clu,Kng1,Msn,Serpina3n
GO.0005769	early endosome	12	0.0323	ENSMUSP00000020643,ENSMUSP00000022469,ENSMUSP00000023159,ENSMUSP00000028900,ENSMUSP00000033096,ENSMUSP00000038430,ENSMUSP00000044482,ENSMUSP00000048901,ENSMUSP00000067496,ENSMUSP00000099692,ENSMUSP00000106046,ENSMUSP00000127330	Fam125b,Mgrn1,Nisch,Nucb1,Rab1,Rufy1,Siah2,Snx13,Sort1,Trak1,Usp8,Vps16
GO.0010008	endosome membrane	14	0.0323	ENSMUSP00000020643,ENSMUSP00000022197,ENSMUSP00000025279,ENSMUSP00000027684,ENSMUSP00000028900,ENSMUSP00000035992,ENSMUSP00000038430,ENSMUSP00000039598,ENSMUSP00000048901,ENSMUSP00000068349,ENSMUSP00000099692,ENSMUSP00000099983,ENSMUSP00000106046,ENSMUSP00000130116	Abca2,Arl8a,Fam125b,Fig4,Gga1,Npc1,Rab27b,Rufy1,Scamp1,Snx13,Snx14,Sort1,Usp8,Vps16
GO.0005795	Golgi stack	8	0.0329	ENSMUSP00000031355,ENSMUSP00000033096,ENSMUSP00000044877,ENSMUSP00000058723,ENSMUSP00000068349,ENSMUSP00000086542,ENSMUSP00000099692,ENSMUSP00000134799	Bet1,Golph3l,Nsfl1c,Nucb1,Rab27b,Sort1,Tmed3,Uso1
GO.0044433	cytoplasmic vesicle part	16	0.0392	ENSMUSP00000000939,ENSMUSP00000007803,ENSMUSP00000021076,ENSMUSP00000022197,ENSMUSP00000031355,ENSMUSP00000032264,ENSMUSP00000040430,ENSMUSP00000058723,ENSMUSP00000061472,ENSMUSP00000068349,ENSMUSP00000108075,ENSMUSP00000109237,ENSMUSP00000109936,ENSMUSP00000112498,ENSMUSP00000120357,ENSMUSP00000125509	Arhgap21,Bcl2l1,Camkv,Copg,Gabarapl1,Hip1r,Kif1b,Rab27b,Rab37,Scamp1,Sh3kbp1,Tbc1d4,Tmed3,Uso1,Vopp1,Zdhhc13
GO.0043005	neuron projection	27	0.0417	ENSMUSP00000019649,ENSMUSP00000022616,ENSMUSP00000025239,ENSMUSP00000026635,ENSMUSP00000028106,ENSMUSP00000031229,ENSMUSP00000032264,ENSMUSP00000033075,ENSMUSP00000034198,ENSMUSP00000034904,ENSMUSP00000035743,ENSMUSP00000046705,ENSMUSP00000050586,ENSMUSP00000061472,ENSMUSP00000063784,ENSMUSP00000067496,ENSMUSP00000074661,ENSMUSP00000081557,ENSMUSP00000083705,ENSMUSP00000090853,ENSMUSP00000099692,…	Adcyap1r1,Anks1b,Bin1,Clu,Cyfip2,Elovl5,Farp1,Gabarapl1,Gnao1,Itga8,Kif1b,Kif21b,Kndc1,Lgi3,Pygb,Rplp0,Rufy3,Sh3kbp1,Siah2,Snap23,Snx14,Sort1,Spna2,Stx4a,Ubb,Whrn,Zfp259
GO.0000139	Golgi membrane	19	0.042	ENSMUSP00000008297,ENSMUSP00000024888,ENSMUSP00000031355,ENSMUSP00000032946,ENSMUSP00000033096,ENSMUSP00000041543,ENSMUSP00000044877,ENSMUSP00000058723,ENSMUSP00000076682,ENSMUSP00000083322,ENSMUSP00000099692,ENSMUSP00000107851,ENSMUSP00000109237,ENSMUSP00000112498,ENSMUSP00000120357,ENSMUSP00000127330,ENSMUSP00000130738,ENSMUSP00000131355,ENSMUSP00000134799	Arhgap21,Bet1,Chst15,Clstn3,Copg,Cul3,Faah,Fam20b,Glg1,Golph3l,Klhl12,Nucb1,Pja2,Rab1,Rab6a,Sort1,Tmed3,Uso1,Zdhhc13
GO.0019898	extrinsic component of membrane	12	0.0455	ENSMUSP00000026635,ENSMUSP00000029374,ENSMUSP00000029910,ENSMUSP00000032264,ENSMUSP00000033096,ENSMUSP00000034198,ENSMUSP00000034863,ENSMUSP00000056774,ENSMUSP00000090237,ENSMUSP00000106046,ENSMUSP00000113071,ENSMUSP00000126092	Csk,Farp1,Gabarapl1,Gnao1,Msn,Nbea,Nsmaf,Nucb1,Pik3c2a,Pik3r1,Src,Usp8
GO.0005765	lysosomal membrane	11	0.0471	ENSMUSP00000002391,ENSMUSP00000021536,ENSMUSP00000025279,ENSMUSP00000027684,ENSMUSP00000028900,ENSMUSP00000044078,ENSMUSP00000082844,ENSMUSP00000099692,ENSMUSP00000099983,ENSMUSP00000118415,ENSMUSP00000130116	Abca2,Arl8a,Atp6v1d,Laptm5,Npc1,Pnpla7,Snx14,Sort1,Tecpr1,Tm9sf1,Vps16
GO.0005912	adherens junction	17	0.0471	ENSMUSP00000001920,ENSMUSP00000002603,ENSMUSP00000003912,ENSMUSP00000004646,ENSMUSP00000004784,ENSMUSP00000016771,ENSMUSP00000028106,ENSMUSP00000029676,ENSMUSP00000034745,ENSMUSP00000066492,ENSMUSP00000071486,ENSMUSP00000083705,ENSMUSP00000095832,ENSMUSP00000108075,ENSMUSP00000109348,ENSMUSP00000112138,ENSMUSP00000113071	Actg1,Adam15,Aif1l,Calr,Cnn2,Coro1c,Itga8,Msn,Myh9,Myo1e,Nup214,Rhog,Rplp0,Scrib,Sh3kbp1,Snap23,Spna2
4142	Lysosome	10	0.0303	ENSMUSP00000006235,ENSMUSP00000021607,ENSMUSP00000022169,ENSMUSP00000025279,ENSMUSP00000035992,ENSMUSP00000042073,ENSMUSP00000099692,ENSMUSP00000099983,ENSMUSP00000118415,ENSMUSP00000137476	Abca2,Ctsb,Gga1,Gnptg,Hexb,Laptm5,Lgmn,Npc1,Psap,Sort1
GO.0008152	metabolic process	208	7.38e-08	ENSMUSP00000001845,ENSMUSP00000002350,ENSMUSP00000002391,ENSMUSP00000003529,ENSMUSP00000003912,ENSMUSP00000004681,ENSMUSP00000005829,ENSMUSP00000005841,ENSMUSP00000006137,ENSMUSP00000006570,ENSMUSP00000011302,ENSMUSP00000015858,ENSMUSP00000016771,ENSMUSP00000018212,ENSMUSP00000018449,ENSMUSP00000018803,ENSMUSP00000018851,ENSMUSP00000019516,ENSMUSP00000019660,ENSMUSP00000020153,ENSMUSP00000020749,…	Abca2,Acy1,Adamts1,Adamts4,Adipor2,Adpgk,Agpat4,Ahsa1,Alas1,Ampd3,Asb1,Asb13,Atp1a3,Atp6v1d,Auh,Baz2a,Bcas3,Bcat1,Bop1,Brf1,C1qb,C1qc,Calr,Camkv,Capns1,Car14,Cdc42bpb,Cdkl2,Cflar,Chi3l1,Chst15,Clu,Cnot1,Crebbp,Csf1r,Csk,Csnk1a1,Ctcf,Ctdp1,Cul1,Cul3,Cwf19l1,Cyfip2,Dhcr7,Dpp3,Dpy19l1,Dync1h1,Dync1i2,Eci1,Eif3c,Eif3d,Eif5,Elovl5,Endod1,Endov,Entpd1,Epas1,Ewsr1,Fa2h,Fam20b,Fasn,Fbp1,Fgfr2,Foxk2,Frg1,…
GO.0009987	cellular process	258	1.2e-07	ENSMUSP00000000109,ENSMUSP00000000939,ENSMUSP00000000984,ENSMUSP00000001109,ENSMUSP00000002350,ENSMUSP00000002391,ENSMUSP00000003017,ENSMUSP00000003529,ENSMUSP00000003912,ENSMUSP00000003947,ENSMUSP00000004646,ENSMUSP00000004681,ENSMUSP00000005014,ENSMUSP00000005234,ENSMUSP00000005829,ENSMUSP00000005841,ENSMUSP00000006137,ENSMUSP00000006235,ENSMUSP00000007803,ENSMUSP00000008297,ENSMUSP00000010208,…	Abca2,Actg1,Acy1,Adam15,Adamts1,Adipor2,Adpgk,Agpat4,Ahsa1,Alas1,Ampd3,Arhgap23,Arl8a,Asb1,Asb13,Atp1a3,Atpaf1,Auh,Baz2a,Bcas3,Bcat1,Bcl2l1,Bet1,Bin1,Bop1,Brf1,Cacna1d,Calr,Camkv,Cd300lf,Cdk5rap2,Cdkl2,Cflar,Clstn3,Clu,Cnot1,Cntn1,Coro1c,Crebbp,Csf1r,Csnk1a1,Ctcf,Ctdp1,Ctsb,Cul1,Cul3,Cyfip2,Dhcr7,Dock3,Dock5,Dpy19l1,Dync1h1,Dync1i2,Eci1,Eif3c,Eif3d,Eif5,Elovl5,Endod1,Endov,Entpd1,Epas1,Ewsr1,Fa2h…
GO.0071840	cellular component organization or biogenesis	126	1.2e-07	ENSMUSP00000000109,ENSMUSP00000002350,ENSMUSP00000002603,ENSMUSP00000003529,ENSMUSP00000003912,ENSMUSP00000004646,ENSMUSP00000004784,ENSMUSP00000005014,ENSMUSP00000005234,ENSMUSP00000005841,ENSMUSP00000007803,ENSMUSP00000008297,ENSMUSP00000016771,ENSMUSP00000018449,ENSMUSP00000018851,ENSMUSP00000018877,ENSMUSP00000019649,ENSMUSP00000020749,ENSMUSP00000021076,ENSMUSP00000021097,ENSMUSP00000021536,…	Actg1,Adam15,Arhgap21,Arl8a,Atp6v1d,Atpaf1,Baz2a,Bcas3,Bcl2l1,Bet1,Bin1,Bop1,Calr,Cdc42bpb,Cdk5rap2,Cflar,Clstn3,Clu,Cnn2,Cntn1,Coro1c,Crebbp,Csf1r,Csk,Csnk1a1,Ctcf,Ctdp1,Cul3,Dync1h1,Eif3c,Eif3d,Epas1,Fa2h,Farp1,Fbp1,Fgfr2,Fig4,Frg1,Gabarapl1,Gfap,Gnao1,Golm1,Golph3l,Gpsm2,Hapln2,Hexb,Imp4,Impdh2,Ino80,Ipo4,Itga8,Kcnj10,Kdm4a,Kif27,Klhl12,Limch1,Macf1,Mad1l1,Mapre2,Marf1,Mfn1,Mfn2,Mrps7,Mtif2,My…
GO.0006996	organelle organization	88	1.31e-07	ENSMUSP00000003529,ENSMUSP00000003912,ENSMUSP00000004646,ENSMUSP00000004784,ENSMUSP00000005234,ENSMUSP00000005841,ENSMUSP00000007803,ENSMUSP00000016771,ENSMUSP00000018851,ENSMUSP00000018877,ENSMUSP00000019649,ENSMUSP00000020749,ENSMUSP00000021097,ENSMUSP00000021536,ENSMUSP00000022039,ENSMUSP00000022169,ENSMUSP00000022469,ENSMUSP00000023165,ENSMUSP00000023531,ENSMUSP00000024954,ENSMUSP00000025127,…	Actg1,Arhgap21,Arl8a,Atp6v1d,Baz2a,Bcas3,Bcl2l1,Bet1,Calr,Cdc42bpb,Cdk5rap2,Cflar,Cnn2,Cnp,Coro1c,Crebbp,Csnk1a1,Ctcf,Ctdp1,Cul3,Dync1h1,Epas1,Fig4,Gabarapl1,Gfap,Golm1,Golph3l,Gpsm2,Hcls1,Hexb,Ino80,Ipo4,Kdm4a,Kif27,Klhl12,Limch1,Mad1l1,Mapre2,Marf1,Mfn1,Mfn2,Mrps7,Mtif2,Myh9,Myst2,Ncaph2,Nisch,Nsfl1c,Optn,Pacs2,Paf1,Pex12,Phc1,Phf21a,Pik3c2a,Pmf1,Ptgfrn,Ptprn,Rab1,Rag2,Recql5,Rgnef,Rhog,Rpl24,S…
GO.0016043	cellular component organization	122	1.31e-07	ENSMUSP00000000109,ENSMUSP00000002350,ENSMUSP00000002603,ENSMUSP00000003529,ENSMUSP00000003912,ENSMUSP00000004646,ENSMUSP00000004784,ENSMUSP00000005014,ENSMUSP00000005234,ENSMUSP00000005841,ENSMUSP00000007803,ENSMUSP00000008297,ENSMUSP00000016771,ENSMUSP00000018449,ENSMUSP00000018851,ENSMUSP00000018877,ENSMUSP00000019649,ENSMUSP00000020749,ENSMUSP00000021076,ENSMUSP00000021097,ENSMUSP00000021536,…	Actg1,Adam15,Arhgap21,Arl8a,Atp6v1d,Atpaf1,Baz2a,Bcas3,Bcl2l1,Bet1,Bin1,Calr,Cdc42bpb,Cdk5rap2,Cflar,Clstn3,Clu,Cnn2,Cntn1,Coro1c,Crebbp,Csf1r,Csk,Csnk1a1,Ctcf,Ctdp1,Cul3,Dync1h1,Eif3c,Eif3d,Epas1,Fa2h,Farp1,Fbp1,Fgfr2,Fig4,Gabarapl1,Gfap,Gnao1,Golm1,Golph3l,Gpsm2,Hapln2,Hexb,Impdh2,Ino80,Ipo4,Itga8,Kcnj10,Kdm4a,Kif27,Klhl12,Limch1,Macf1,Mad1l1,Mapre2,Marf1,Mfn1,Mfn2,Mrps7,Mtif2,Myh9,Myo1e,Myst2,…
GO.0008150	biological_process	272	2.27e-07	ENSMUSP00000000109,ENSMUSP00000000984,ENSMUSP00000001109,ENSMUSP00000001845,ENSMUSP00000002350,ENSMUSP00000002391,ENSMUSP00000003529,ENSMUSP00000003912,ENSMUSP00000004646,ENSMUSP00000004681,ENSMUSP00000005014,ENSMUSP00000005234,ENSMUSP00000005829,ENSMUSP00000005841,ENSMUSP00000006235,ENSMUSP00000006570,ENSMUSP00000007803,ENSMUSP00000010208,ENSMUSP00000011178,ENSMUSP00000012028,ENSMUSP00000012612,…	Abca2,Acy1,Adamts4,Adpgk,Agpat4,Ahsa1,Alas1,Ampd3,Arhgap21,Arhgap23,Arl8a,Asb13,Atp1a3,Atpaf1,Auh,Baz2a,Bcas3,Bcat1,Bcl2l1,Bin1,Bop1,C1qb,C1qc,Cacna1d,Calr,Camkv,Capns1,Car14,Cd300lf,Cdk5rap2,Cdkl2,Cercam,Cflar,Chst15,Clu,Cnot1,Cntn1,Copg,Coro1c,Crebbp,Csf1r,Csnk1a1,Ctcf,Ctdp1,Ctsb,Cul1,Cul3,Cwf19l1,Cyfip2,Dock3,Dock5,Dpp3,Dpy19l1,Dync1h1,Dync1i2,Eci1,Eif3c,Eif3d,Eif5,Elovl5,Endod1,Endov,Entpd1,E…
GO.0051649	establishment of localization in cell	56	2.4e-06	ENSMUSP00000002603,ENSMUSP00000003912,ENSMUSP00000007803,ENSMUSP00000016771,ENSMUSP00000018851,ENSMUSP00000018877,ENSMUSP00000019649,ENSMUSP00000021076,ENSMUSP00000021347,ENSMUSP00000022197,ENSMUSP00000022469,ENSMUSP00000023159,ENSMUSP00000025279,ENSMUSP00000027404,ENSMUSP00000028900,ENSMUSP00000028926,ENSMUSP00000029123,ENSMUSP00000029374,ENSMUSP00000029482,ENSMUSP00000029910,ENSMUSP00000030884,…	Ap2a1,Arhgap21,Bcl2l1,Calr,Cdk5rap2,Chi3l1,Cnp,Copg,Cul3,Dync1h1,Ergic2,Fgfr2,Gga1,Gpsm2,Ipo13,Ipo4,Kif1b,Klhl12,Lgi3,Macf1,Mfn2,Mgrn1,Myh9,Myo1d,Napb,Nbea,Nisch,Npc1,Nsmaf,Nup214,Pacs2,Pex12,Pik3c2a,Pik3r1,Ptprn,Rab1,Rab27b,Rab37,Rab6a,Scamp1,Scrib,Sel1l,Snap23,Snx13,Sort1,Spag5,Srpr,Stx2,Stx4a,Tomm40,Trak1,Ubb,Uso1,Vps16,Wdr19,a
GO.0065007	biological regulation	208	5.03e-06	ENSMUSP00000000109,ENSMUSP00000000984,ENSMUSP00000002350,ENSMUSP00000002603,ENSMUSP00000003017,ENSMUSP00000003529,ENSMUSP00000003912,ENSMUSP00000004646,ENSMUSP00000004784,ENSMUSP00000005234,ENSMUSP00000005829,ENSMUSP00000005841,ENSMUSP00000006137,ENSMUSP00000006235,ENSMUSP00000007803,ENSMUSP00000008297,ENSMUSP00000010208,ENSMUSP00000011302,ENSMUSP00000012612,ENSMUSP00000016771,ENSMUSP00000018803,…	Abca2,Adam15,Ahsa1,Ampd3,Ap2a1,Arhgap21,Arhgap23,Arl8a,Asb1,Asb13,Atp1a3,Atxn3,Baz2a,Bcas3,Bcat1,Bcl2l1,Bin1,Bop1,Brf1,C1qb,C1qc,Cacna1d,Calr,Car14,Cdc42bpb,Cdk5rap2,Cdkl2,Cflar,Chi3l1,Clstn3,Clu,Cnn2,Cnot1,Cnp,Cntn1,Coro1c,Crebbp,Csf1r,Csnk1a1,Ctcf,Ctsb,Cul3,Cyfip2,Dock3,Dock5,Eif3c,Eif3d,Eif5,Entpd1,Ewsr1,Fa2h,Fam116b,Fam125b,Fam20b,Farp1,Fbp1,Fgfr2,Foxk2,G3bp2,Gfap,Gga1,Glg1,Golm1,Golph3l,Gpr1…
GO.0044699	single-organism process	229	9.48e-06	ENSMUSP00000000109,ENSMUSP00000000939,ENSMUSP00000000984,ENSMUSP00000001109,ENSMUSP00000001155,ENSMUSP00000002350,ENSMUSP00000003017,ENSMUSP00000003529,ENSMUSP00000003912,ENSMUSP00000004646,ENSMUSP00000005014,ENSMUSP00000005234,ENSMUSP00000005829,ENSMUSP00000005841,ENSMUSP00000007803,ENSMUSP00000008297,ENSMUSP00000010208,ENSMUSP00000011178,ENSMUSP00000012028,ENSMUSP00000015858,ENSMUSP00000016771,…	Abca2,Acy1,Adpgk,Agpat4,Alas1,Ampd3,Araf,Arhgap23,Arl8a,Asb13,Atp1a3,Auh,Baz2a,Bcas3,Bcat1,Bcl2l1,Bin1,Bop1,C1qb,C1qc,Cacna1d,Calr,Car14,Cd300lf,Cdk5rap2,Cflar,Chi3l1,Chst15,Clstn3,Clu,Cnot1,Cntn1,Coro1c,Crebbp,Csf1r,Csnk1a1,Ctcf,Ctdp1,Cul1,Cul3,Cyfip2,Dhcr7,Dock3,Dock5,Dpy19l1,Dync1h1,Dync1i2,Eci1,Elovl5,Endov,Entpd1,Epas1,Ergic2,Fa2h,Faah,Farp1,Fasn,Fbp1,Fgfr2,Foxk2,Frg1,Frmd4a,G3bp2,Gabarapl1,…
GO.0071704	organic substance metabolic process	181	1.15e-05	ENSMUSP00000001845,ENSMUSP00000003017,ENSMUSP00000003529,ENSMUSP00000003912,ENSMUSP00000004681,ENSMUSP00000005829,ENSMUSP00000005841,ENSMUSP00000006137,ENSMUSP00000006235,ENSMUSP00000006570,ENSMUSP00000011302,ENSMUSP00000015858,ENSMUSP00000016771,ENSMUSP00000018212,ENSMUSP00000018449,ENSMUSP00000018803,ENSMUSP00000019516,ENSMUSP00000019660,ENSMUSP00000020153,ENSMUSP00000020749,ENSMUSP00000021347,…	Acy1,Adamts1,Adamts4,Adipor2,Adpgk,Agpat4,Ahsa1,Alas1,Ampd3,Asb1,Asb13,Auh,Baz2a,Bcas3,Bcat1,Bop1,Brf1,C1qb,C1qc,Calr,Camkv,Capns1,Cdc42bpb,Cdkl2,Cflar,Chi3l1,Chst15,Clu,Cnot1,Cnp,Crebbp,Csf1r,Csk,Csnk1a1,Ctcf,Ctdp1,Ctsb,Cul1,Cul3,Cyfip2,Dhcr7,Dpp3,Dpy19l1,Eci1,Eif3c,Eif3d,Eif5,Elovl5,Endod1,Endov,Entpd1,Epas1,Ewsr1,Fa2h,Faah,Fasn,Fbp1,Fgfr2,Fig4,Foxk2,Frg1,Gnptg,Hagh,Hbs1l,Hemk1,Hexb,Hif3a,Hk1,H…
GO.0044237	cellular metabolic process	173	1.25e-05	ENSMUSP00000002391,ENSMUSP00000003017,ENSMUSP00000003529,ENSMUSP00000003912,ENSMUSP00000003947,ENSMUSP00000004681,ENSMUSP00000005829,ENSMUSP00000005841,ENSMUSP00000006137,ENSMUSP00000011302,ENSMUSP00000015858,ENSMUSP00000018212,ENSMUSP00000018449,ENSMUSP00000018803,ENSMUSP00000019516,ENSMUSP00000019660,ENSMUSP00000020153,ENSMUSP00000020749,ENSMUSP00000021424,ENSMUSP00000021425,ENSMUSP00000021443,…	Acy1,Adipor2,Adpgk,Agpat4,Ahsa1,Alas1,Ampd3,Asb1,Asb13,Auh,Baz2a,Bcas3,Bcat1,Bop1,Brf1,Calr,Camkv,Cdc42bpb,Cdkl2,Clu,Cnot1,Cnp,Crebbp,Csf1r,Csk,Csnk1a1,Ctcf,Ctdp1,Cul1,Cul3,Dpy19l1,Eci1,Eif3c,Eif3d,Eif5,Elovl5,Endod1,Endov,Entpd1,Epas1,Ewsr1,Fa2h,Faah,Fam20b,Fasn,Fbp1,Fgfr2,Foxk2,Frg1,Gabarapl1,Gm4737,Gnptg,Hagh,Hbs1l,Hemk1,Hexb,Hif3a,Hk1,Hsd17b4,Hsp90ab1,Hsph1,Iars,Ilf3,Imp4,Impdh2,Ino80,Ints2,I…
GO.0050789	regulation of biological process	199	1.25e-05	ENSMUSP00000000109,ENSMUSP00000000984,ENSMUSP00000002350,ENSMUSP00000002603,ENSMUSP00000003017,ENSMUSP00000003529,ENSMUSP00000003912,ENSMUSP00000004646,ENSMUSP00000004784,ENSMUSP00000005234,ENSMUSP00000005841,ENSMUSP00000006137,ENSMUSP00000006235,ENSMUSP00000007803,ENSMUSP00000008297,ENSMUSP00000010208,ENSMUSP00000011302,ENSMUSP00000012612,ENSMUSP00000016771,ENSMUSP00000018803,ENSMUSP00000019516,…	Abca2,Adam15,Ahsa1,Ap2a1,Arhgap21,Arhgap23,Arl8a,Asb1,Asb13,Atp1a3,Atxn3,Baz2a,Bcas3,Bcat1,Bcl2l1,Bin1,Bop1,Brf1,C1qb,C1qc,Cacna1d,Calr,Cdc42bpb,Cdk5rap2,Cdkl2,Cflar,Chi3l1,Clstn3,Clu,Cnn2,Cnot1,Cntn1,Coro1c,Crebbp,Csf1r,Csnk1a1,Ctcf,Ctsb,Cul3,Cyfip2,Dock3,Dock5,Eif3c,Eif3d,Eif5,Entpd1,Ewsr1,Fa2h,Fam116b,Fam125b,Fam20b,Farp1,Fbp1,Fgfr2,Foxk2,G3bp2,Gfap,Gga1,Glg1,Golm1,Golph3l,Gpr123,Gpsm2,Gtf2h2,…
GO.0051234	establishment of localization	95	1.78e-05	ENSMUSP00000000984,ENSMUSP00000001109,ENSMUSP00000001652,ENSMUSP00000002603,ENSMUSP00000003912,ENSMUSP00000004646,ENSMUSP00000007803,ENSMUSP00000010208,ENSMUSP00000011178,ENSMUSP00000012028,ENSMUSP00000016771,ENSMUSP00000018851,ENSMUSP00000018877,ENSMUSP00000019649,ENSMUSP00000020643,ENSMUSP00000021076,ENSMUSP00000021347,ENSMUSP00000021536,ENSMUSP00000022197,ENSMUSP00000022469,ENSMUSP00000022616,…	Abca2,Arhgap21,Atp1a3,Atp6v1d,Bcl2l1,Bdkrb2,Bin1,Cacna1d,Calr,Car14,Cdk5rap2,Chi3l1,Clu,Cnp,Copg,Coro1c,Csnk1a1,Cul3,Dync1h1,Dync1i2,Ergic2,Fam125b,Fgfr2,G3bp2,Gltp,Gpsm2,Gtf2h2,Ipo13,Ipo4,Itga8,Kcnj10,Kcnt1,Kif1b,Klhl12,Laptm5,Lgi3,Macf1,Mfn2,Mfsd10,Mgrn1,Myh9,Myo1d,Myo1e,Napb,Nbea,Nisch,Npc1,Nsmaf,Nup214,Pacs2,Pex12,Pik3c2a,Pik3r1,Pllp,Ptprn,Rab1,Rab27b,Rab37,Rab6a,Rufy1,Scamp1,Scrib,Sel1l,Senp…
GO.0044763	single-organism cellular process	211	2.35e-05	ENSMUSP00000000109,ENSMUSP00000000939,ENSMUSP00000000984,ENSMUSP00000001109,ENSMUSP00000001155,ENSMUSP00000002350,ENSMUSP00000003017,ENSMUSP00000003529,ENSMUSP00000003912,ENSMUSP00000003947,ENSMUSP00000004646,ENSMUSP00000004681,ENSMUSP00000004784,ENSMUSP00000005014,ENSMUSP00000005234,ENSMUSP00000005829,ENSMUSP00000005841,ENSMUSP00000006235,ENSMUSP00000007803,ENSMUSP00000008297,ENSMUSP00000010208,…	Abca2,Actg1,Acy1,Adam15,Adamts1,Adipor2,Adpgk,Agpat4,Alas1,Ampd3,Araf,Arhgap23,Arl8a,Asb1,Asb13,Atp1a3,Auh,Baz2a,Bcas3,Bcat1,Bcl2l1,Bet1,Bin1,Cacna1d,Calr,Cd300lf,Cdk5rap2,Cflar,Chi3l1,Clstn3,Clu,Cnn2,Cnot1,Cntn1,Coro1c,Crebbp,Csf1r,Csnk1a1,Ctcf,Ctdp1,Ctsb,Cul1,Cul3,Cyfip2,Dhcr7,Dock3,Dock5,Dpy19l1,Dync1h1,Dync1i2,Eci1,Elovl5,Endov,Entpd1,Epas1,Fa2h,Faah,Farp1,Fasn,Fgfr2,Foxk2,Frmd4a,G3bp2,Gabara…
GO.0044238	primary metabolic process	175	2.46e-05	ENSMUSP00000001845,ENSMUSP00000003017,ENSMUSP00000003529,ENSMUSP00000003912,ENSMUSP00000004681,ENSMUSP00000005829,ENSMUSP00000005841,ENSMUSP00000006137,ENSMUSP00000006235,ENSMUSP00000006570,ENSMUSP00000011302,ENSMUSP00000015858,ENSMUSP00000016771,ENSMUSP00000018212,ENSMUSP00000018449,ENSMUSP00000019516,ENSMUSP00000019660,ENSMUSP00000020153,ENSMUSP00000020749,ENSMUSP00000021347,ENSMUSP00000021424,…	Acy1,Adamts1,Adamts4,Adipor2,Adpgk,Agpat4,Ahsa1,Ampd3,Asb1,Asb13,Auh,Baz2a,Bcas3,Bcat1,Bop1,Brf1,C1qb,C1qc,Calr,Camkv,Capns1,Cdc42bpb,Cdkl2,Cflar,Chi3l1,Chst15,Clu,Cnot1,Cnp,Crebbp,Csf1r,Csk,Csnk1a1,Ctcf,Ctdp1,Ctsb,Cul1,Cul3,Cyfip2,Dhcr7,Dpp3,Dpy19l1,Eci1,Eif3c,Eif3d,Eif5,Elovl5,Endod1,Endov,Entpd1,Epas1,Ewsr1,Fa2h,Faah,Fasn,Fbp1,Fgfr2,Fig4,Foxk2,Frg1,Gnptg,Hbs1l,Hemk1,Hexb,Hif3a,Hk1,Hsd17b4,Hsp9…
GO.1902580	single-organism cellular localization	33	3.46e-05	ENSMUSP00000002603,ENSMUSP00000016771,ENSMUSP00000018851,ENSMUSP00000018877,ENSMUSP00000019649,ENSMUSP00000021076,ENSMUSP00000025279,ENSMUSP00000027986,ENSMUSP00000029123,ENSMUSP00000029482,ENSMUSP00000030884,ENSMUSP00000031378,ENSMUSP00000032555,ENSMUSP00000032946,ENSMUSP00000033075,ENSMUSP00000034541,ENSMUSP00000035989,ENSMUSP00000036555,ENSMUSP00000038098,ENSMUSP00000045286,ENSMUSP00000056774,…	Arhgap21,Cdk5rap2,Cul3,Dync1h1,Fgfr2,Gpsm2,Ipo13,Ipo4,Kif1b,Klhl12,Macf1,Mfn2,Myh9,Npc1,Nup214,Optn,Pacs2,Pex12,Pik3r1,Rab1,Rab27b,Rab37,Rab6a,Scrib,Snap23,Spag5,Srpr,Stx2,Stx4a,Tomm40,Ubb,Wdr19,a
GO.0046907	intracellular transport	43	4.9e-05	ENSMUSP00000003912,ENSMUSP00000007803,ENSMUSP00000018877,ENSMUSP00000019649,ENSMUSP00000021076,ENSMUSP00000021347,ENSMUSP00000023159,ENSMUSP00000025279,ENSMUSP00000027986,ENSMUSP00000028900,ENSMUSP00000028926,ENSMUSP00000029374,ENSMUSP00000029910,ENSMUSP00000030884,ENSMUSP00000031355,ENSMUSP00000031378,ENSMUSP00000032555,ENSMUSP00000032946,ENSMUSP00000033075,ENSMUSP00000034541,ENSMUSP00000035989,…	Ap2a1,Arhgap21,Bcl2l1,Calr,Cnp,Copg,Cul3,Ergic2,Gga1,Ipo13,Ipo4,Kif1b,Klhl12,Macf1,Mfn2,Mgrn1,Myo1d,Napb,Nbea,Npc1,Nsmaf,Nup214,Optn,Pacs2,Pex12,Pik3r1,Rab1,Rab27b,Rab37,Rab6a,Sel1l,Snap23,Snx13,Sort1,Srpr,Stx2,Stx4a,Tomm40,Trak1,Ubb,Uso1,Vps16,Wdr19
GO.0051641	cellular localization	61	4.9e-05	ENSMUSP00000002603,ENSMUSP00000003529,ENSMUSP00000003912,ENSMUSP00000007803,ENSMUSP00000016771,ENSMUSP00000018851,ENSMUSP00000018877,ENSMUSP00000019649,ENSMUSP00000021076,ENSMUSP00000021347,ENSMUSP00000021536,ENSMUSP00000022197,ENSMUSP00000022469,ENSMUSP00000023159,ENSMUSP00000025279,ENSMUSP00000027404,ENSMUSP00000028900,ENSMUSP00000028926,ENSMUSP00000029123,ENSMUSP00000029374,ENSMUSP00000029482,…	Ap2a1,Arhgap21,Atp6v1d,Bcl2l1,Calr,Cdk5rap2,Chi3l1,Cnp,Copg,Cul3,Dync1h1,Ergic2,Fgfr2,Gga1,Gpsm2,Ipo13,Ipo4,Kif1b,Klhl12,Lgi3,Macf1,Mfn2,Mgrn1,Myh9,Myo1d,Napb,Nbea,Nisch,Npc1,Nsmaf,Nup214,Pacs2,Paf1,Pex12,Pik3c2a,Pik3r1,Ptprn,Rab1,Rab27b,Rab37,Rab6a,Scamp1,Scrib,Sel1l,Sh3bp4,Snap23,Snx13,Sort1,Spag5,Srpr,Stx2,Stx4a,Tacc2,Tmem188,Tomm40,Trak1,Ubb,Uso1,Vps16,Wdr19,a
GO.0006810	transport	90	6.56e-05	ENSMUSP00000000984,ENSMUSP00000001109,ENSMUSP00000001652,ENSMUSP00000002603,ENSMUSP00000003912,ENSMUSP00000004646,ENSMUSP00000007803,ENSMUSP00000010208,ENSMUSP00000011178,ENSMUSP00000012028,ENSMUSP00000016771,ENSMUSP00000018851,ENSMUSP00000018877,ENSMUSP00000019649,ENSMUSP00000020643,ENSMUSP00000021076,ENSMUSP00000021347,ENSMUSP00000021536,ENSMUSP00000022197,ENSMUSP00000022469,ENSMUSP00000022616,…	Abca2,Arhgap21,Atp1a3,Atp6v1d,Bcl2l1,Bdkrb2,Bin1,Cacna1d,Calr,Car14,Chi3l1,Clu,Cnp,Copg,Coro1c,Csnk1a1,Cul3,Dync1h1,Dync1i2,Ergic2,Fam125b,Fgfr2,G3bp2,Gltp,Gtf2h2,Ipo13,Ipo4,Kcnj10,Kcnt1,Kif1b,Klhl12,Laptm5,Lgi3,Macf1,Mfn2,Mfsd10,Mgrn1,Myh9,Myo1d,Myo1e,Napb,Nbea,Nisch,Npc1,Nsmaf,Nup214,Pacs2,Pex12,Pik3c2a,Pik3r1,Pllp,Ptprn,Rab1,Rab27b,Rab37,Rab6a,Rufy1,Scamp1,Scrib,Sel1l,Senp2,Sh3bp4,Sh3kbp1,Slc2…
GO.0044710	single-organism metabolic process	98	8.61e-05	ENSMUSP00000001155,ENSMUSP00000003017,ENSMUSP00000003529,ENSMUSP00000004681,ENSMUSP00000005829,ENSMUSP00000006235,ENSMUSP00000015858,ENSMUSP00000018803,ENSMUSP00000020749,ENSMUSP00000021097,ENSMUSP00000021347,ENSMUSP00000021424,ENSMUSP00000021443,ENSMUSP00000021523,ENSMUSP00000021606,ENSMUSP00000021913,ENSMUSP00000021920,ENSMUSP00000022169,ENSMUSP00000022469,ENSMUSP00000022529,ENSMUSP00000022977,…	Acy1,Adam15,Adipor2,Adpgk,Agpat4,Alas1,Ampd3,Araf,Atxn3,Auh,Baz2a,Bcat1,C1qb,C1qc,Chst15,Cnp,Crebbp,Csf1r,Ctsb,Dhcr7,Dpy19l1,Eci1,Elovl5,Endov,Entpd1,Fa2h,Faah,Fasn,Fbp1,Fig4,Gabarapl1,Gm4737,Hexb,Hk1,Hsd17b4,Iars,Impdh2,Ino80,Inpp5d,Kdm4a,Lass2,Leprel1,Lig1,Macrod1,Mapk6,Marf1,Mccc1,Mnat1,Mrps7,Mthfd1,Mtif2,Myst2,Nbr1,Nisch,Npc1,Nsfl1c,Optn,Pacs2,Paf1,Pbx1,Pde8a,Phc1,Pigb,Pik3c2a,Pik3r1,Plcl1,Pn…
GO.1902589	single-organism organelle organization	62	9.04e-05	ENSMUSP00000003529,ENSMUSP00000003912,ENSMUSP00000004646,ENSMUSP00000004784,ENSMUSP00000005234,ENSMUSP00000007803,ENSMUSP00000016771,ENSMUSP00000018851,ENSMUSP00000018877,ENSMUSP00000019649,ENSMUSP00000020749,ENSMUSP00000021097,ENSMUSP00000021536,ENSMUSP00000022469,ENSMUSP00000023165,ENSMUSP00000023531,ENSMUSP00000025127,ENSMUSP00000026997,ENSMUSP00000027684,ENSMUSP00000029482,ENSMUSP00000030884,…	Actg1,Arl8a,Atp6v1d,Baz2a,Bcas3,Bcl2l1,Bet1,Calr,Cdc42bpb,Cdk5rap2,Cflar,Cnn2,Cnp,Coro1c,Crebbp,Csnk1a1,Ctdp1,Cul3,Dync1h1,Gabarapl1,Gfap,Gpsm2,Hcls1,Ino80,Kdm4a,Kif27,Klhl12,Limch1,Mad1l1,Mapre2,Marf1,Mfn1,Mfn2,Mrps7,Mtif2,Myh9,Myst2,Ncaph2,Nisch,Paf1,Pex12,Phc1,Pmf1,Rab1,Recql5,Rgnef,Rhog,Rpl24,Setd2,Snap23,Spag5,Src,Stx2,Stx4a,Tacc2,Tet2,Ubb,Uimc1,Uso1,Wdr1,Wdr19,Zfp259
GO.0071702	organic substance transport	54	0.000255	ENSMUSP00000000984,ENSMUSP00000001652,ENSMUSP00000003912,ENSMUSP00000010208,ENSMUSP00000011178,ENSMUSP00000012028,ENSMUSP00000016771,ENSMUSP00000018877,ENSMUSP00000020643,ENSMUSP00000021076,ENSMUSP00000021347,ENSMUSP00000022197,ENSMUSP00000022469,ENSMUSP00000022616,ENSMUSP00000023101,ENSMUSP00000023561,ENSMUSP00000025279,ENSMUSP00000027404,ENSMUSP00000028900,ENSMUSP00000028926,ENSMUSP00000029374,…	Abca2,Bdkrb2,Bet1,Calr,Car14,Chi3l1,Clu,Copg,Fam125b,G3bp2,Gga1,Gltp,Ipo13,Ipo4,Kcnj10,Macf1,Mfn2,Myh9,Napb,Nbea,Nisch,Npc1,Nup214,Pacs2,Pex12,Pik3r1,Ptprn,Rab1,Rab27b,Rab37,Rab6a,Rufy1,Scamp1,Sel1l,Senp2,Slc38a3,Slc38a4,Slc5a1,Slc7a1,Slc7a4,Slc7a6,Slc7a7,Snap23,Snx13,Snx14,Sort1,Srpr,Srsf7,Stx2,Stx4a,Tmed3,Tomm40,Uso1,Vps16
GO.0050794	regulation of cellular process	184	0.000316	ENSMUSP00000000109,ENSMUSP00000000984,ENSMUSP00000002350,ENSMUSP00000002603,ENSMUSP00000003529,ENSMUSP00000003912,ENSMUSP00000003947,ENSMUSP00000004646,ENSMUSP00000004784,ENSMUSP00000005234,ENSMUSP00000005841,ENSMUSP00000006137,ENSMUSP00000006235,ENSMUSP00000007803,ENSMUSP00000008297,ENSMUSP00000010208,ENSMUSP00000011302,ENSMUSP00000012612,ENSMUSP00000016771,ENSMUSP00000018803,ENSMUSP00000019516,…	Abca2,Adam15,Adamts1,Arhgap23,Arl8a,Asb1,Asb13,Atp1a3,Atxn3,Baz2a,Bcas3,Bcat1,Bcl2l1,Bin1,Bop1,Brf1,C1qc,Cacna1d,Calr,Cdc42bpb,Cdk5rap2,Cdkl2,Cflar,Chi3l1,Clstn3,Clu,Cnn2,Cnot1,Cntn1,Coro1c,Crebbp,Csf1r,Csnk1a1,Ctcf,Ctsb,Cul3,Cyfip2,Dhcr7,Dock3,Dock5,Eif3c,Eif3d,Eif5,Entpd1,Ewsr1,Fa2h,Fam125b,Fam20b,Farp1,Fbp1,Fgfr2,Foxk2,G3bp2,Gfap,Glg1,Gnao1,Golph3l,Gpr123,Gtf2h2,Hcls1,Hexb,Hif3a,Hsph1,Iars,Ilf…
GO.0051656	establishment of organelle localization	18	0.000322	ENSMUSP00000002603,ENSMUSP00000016771,ENSMUSP00000018851,ENSMUSP00000019649,ENSMUSP00000029123,ENSMUSP00000029482,ENSMUSP00000031378,ENSMUSP00000033075,ENSMUSP00000045286,ENSMUSP00000061472,ENSMUSP00000068349,ENSMUSP00000107851,ENSMUSP00000112138,ENSMUSP00000112430,ENSMUSP00000119891,ENSMUSP00000120357,ENSMUSP00000127330,ENSMUSP00000130738	Arhgap21,Cdk5rap2,Cul3,Dync1h1,Fgfr2,Gpsm2,Kif1b,Klhl12,Myh9,Rab1,Rab27b,Scrib,Snap23,Spag5,Stx2,Stx4a,Ubb,a
GO.0006886	intracellular protein transport	27	0.000504	ENSMUSP00000003912,ENSMUSP00000018877,ENSMUSP00000021076,ENSMUSP00000021347,ENSMUSP00000027986,ENSMUSP00000028900,ENSMUSP00000028926,ENSMUSP00000029374,ENSMUSP00000030884,ENSMUSP00000031355,ENSMUSP00000031378,ENSMUSP00000032555,ENSMUSP00000032946,ENSMUSP00000033075,ENSMUSP00000034541,ENSMUSP00000035989,ENSMUSP00000035992,ENSMUSP00000036555,ENSMUSP00000038430,ENSMUSP00000056774,ENSMUSP00000066492,…	Ap2a1,Calr,Copg,Gga1,Ipo13,Ipo4,Macf1,Mfn2,Napb,Nbea,Nup214,Optn,Pacs2,Pex12,Pik3r1,Rab1,Rab27b,Rab37,Rab6a,Sel1l,Snx13,Srpr,Stx2,Stx4a,Tomm40,Uso1,Vps16
GO.0044765	single-organism transport	72	0.000735	ENSMUSP00000000984,ENSMUSP00000001109,ENSMUSP00000001652,ENSMUSP00000002603,ENSMUSP00000003912,ENSMUSP00000004646,ENSMUSP00000007803,ENSMUSP00000010208,ENSMUSP00000011178,ENSMUSP00000012028,ENSMUSP00000016771,ENSMUSP00000018877,ENSMUSP00000019649,ENSMUSP00000021076,ENSMUSP00000021347,ENSMUSP00000021536,ENSMUSP00000022197,ENSMUSP00000022469,ENSMUSP00000022616,ENSMUSP00000023101,ENSMUSP00000023159,…	Abca2,Arhgap21,Atp1a3,Atp6v1d,Bcl2l1,Bdkrb2,Cacna1d,Calr,Car14,Chi3l1,Clu,Cnp,Coro1c,Csnk1a1,Cul3,Ergic2,Fgfr2,Gltp,Gtf2h2,Ipo13,Ipo4,Kcnj10,Kcnt1,Kif1b,Klhl12,Lgi3,Macf1,Mfn2,Mfsd10,Mgrn1,Myh9,Myo1d,Nbea,Nisch,Npc1,Nsmaf,Nup214,Pacs2,Pex12,Pik3c2a,Pik3r1,Pllp,Ptprn,Rab1,Rab27b,Rab37,Rab6a,Scamp1,Scrib,Sel1l,Slc20a1,Slc38a3,Slc38a4,Slc5a1,Slc7a1,Slc7a4,Slc7a6,Slc7a7,Snap23,Sort1,Srpr,Stx2,Stx4a,T…
GO.0051640	organelle localization	20	0.000735	ENSMUSP00000002603,ENSMUSP00000016771,ENSMUSP00000018851,ENSMUSP00000019649,ENSMUSP00000029123,ENSMUSP00000029482,ENSMUSP00000030884,ENSMUSP00000031378,ENSMUSP00000033075,ENSMUSP00000045286,ENSMUSP00000061472,ENSMUSP00000068349,ENSMUSP00000081561,ENSMUSP00000107851,ENSMUSP00000112138,ENSMUSP00000112430,ENSMUSP00000119891,ENSMUSP00000120357,ENSMUSP00000127330,ENSMUSP00000130738	Arhgap21,Cdk5rap2,Cul3,Dync1h1,Fgfr2,Gpsm2,Kif1b,Klhl12,Mfn2,Myh9,Rab1,Rab27b,Scrib,Snap23,Spag5,Stx2,Stx4a,Tacc2,Ubb,a
GO.1902578	single-organism localization	76	0.000818	ENSMUSP00000000984,ENSMUSP00000001109,ENSMUSP00000001652,ENSMUSP00000002603,ENSMUSP00000003912,ENSMUSP00000004646,ENSMUSP00000007803,ENSMUSP00000010208,ENSMUSP00000011178,ENSMUSP00000012028,ENSMUSP00000016771,ENSMUSP00000018851,ENSMUSP00000018877,ENSMUSP00000019649,ENSMUSP00000021076,ENSMUSP00000021347,ENSMUSP00000021536,ENSMUSP00000022197,ENSMUSP00000022469,ENSMUSP00000022616,ENSMUSP00000023101,…	Abca2,Arhgap21,Atp1a3,Atp6v1d,Bcl2l1,Bdkrb2,Cacna1d,Calr,Car14,Cdk5rap2,Chi3l1,Clu,Cnp,Coro1c,Csnk1a1,Cul3,Dync1h1,Ergic2,Fgfr2,Gltp,Gpsm2,Gtf2h2,Ipo13,Ipo4,Kcnj10,Kcnt1,Kif1b,Klhl12,Lgi3,Macf1,Mfn2,Mfsd10,Mgrn1,Myh9,Myo1d,Nbea,Nisch,Npc1,Nsmaf,Nup214,Pacs2,Pex12,Pik3c2a,Pik3r1,Pllp,Ptprn,Rab1,Rab27b,Rab37,Rab6a,Scamp1,Scrib,Sel1l,Slc20a1,Slc38a3,Slc38a4,Slc5a1,Slc7a1,Slc7a4,Slc7a6,Slc7a7,Snap23,…
GO.0019222	regulation of metabolic process	137	0.00092	ENSMUSP00000000109,ENSMUSP00000000984,ENSMUSP00000001652,ENSMUSP00000002350,ENSMUSP00000002603,ENSMUSP00000003529,ENSMUSP00000003947,ENSMUSP00000004646,ENSMUSP00000004784,ENSMUSP00000005841,ENSMUSP00000006137,ENSMUSP00000006235,ENSMUSP00000010208,ENSMUSP00000011302,ENSMUSP00000012612,ENSMUSP00000016771,ENSMUSP00000018803,ENSMUSP00000019649,ENSMUSP00000019660,ENSMUSP00000020301,ENSMUSP00000021097,…	Abca2,Adcyap1r1,Ahsa1,Ap2a1,Arhgap21,Arhgap23,Atxn3,Baz2a,Bcas3,Bdkrb2,Brf1,Cdk5rap2,Cflar,Chi3l1,Clu,Cnn2,Cnot1,Cntn1,Coro1c,Crebbp,Csf1r,Csk,Ctcf,Ctsb,Cul3,Cyfip2,Dhcr7,Dock3,Dock5,Eif3c,Eif3d,Eif5,Epas1,Ewsr1,Fam116b,Farp1,Fbp1,Fgfr2,Foxk2,Gga1,Glg1,Gnao1,Golm1,Gpsm2,Gtf2h2,Hcls1,Hexb,Hif3a,Hsph1,Iars,Ilf3,Ino80,Inpp5d,Itga8,Kdm4a,Kndc1,Kng1,Leng9,Mad1l1,Maff,Marf1,Mnat1,Msn,Myh9,Myo1d,Myst2,N…
GO.0016192	vesicle-mediated transport	37	0.00105	ENSMUSP00000002603,ENSMUSP00000004646,ENSMUSP00000016771,ENSMUSP00000020643,ENSMUSP00000021076,ENSMUSP00000022197,ENSMUSP00000025239,ENSMUSP00000025279,ENSMUSP00000027986,ENSMUSP00000028926,ENSMUSP00000029374,ENSMUSP00000031355,ENSMUSP00000031378,ENSMUSP00000032946,ENSMUSP00000033075,ENSMUSP00000034745,ENSMUSP00000035992,ENSMUSP00000037819,ENSMUSP00000046705,ENSMUSP00000061472,ENSMUSP00000065228,…	Ap2a1,Bin1,Copg,Coro1c,Csnk1a1,Cul3,Ergic2,Fgfr2,Gga1,Gtf2h2,Kif1b,Klhl12,Lgi3,Macf1,Myh9,Myo1d,Myo1e,Napb,Nbea,Npc1,Optn,Pik3c2a,Rab1,Rab27b,Rab37,Rab6a,Rufy1,Scamp1,Scrib,Sh3bp4,Sh3kbp1,Snap23,Sort1,Stx2,Stx4a,Tbc1d4,Uso1
GO.0045184	establishment of protein localization	41	0.00109	ENSMUSP00000003912,ENSMUSP00000004646,ENSMUSP00000016771,ENSMUSP00000018877,ENSMUSP00000020643,ENSMUSP00000021076,ENSMUSP00000021347,ENSMUSP00000022197,ENSMUSP00000022616,ENSMUSP00000023561,ENSMUSP00000025279,ENSMUSP00000027404,ENSMUSP00000028106,ENSMUSP00000028900,ENSMUSP00000028926,ENSMUSP00000029374,ENSMUSP00000030884,ENSMUSP00000031355,ENSMUSP00000031378,ENSMUSP00000032555,ENSMUSP00000032946,…	Bet1,Calr,Chi3l1,Clu,Copg,Coro1c,Fam125b,Gga1,Ipo13,Ipo4,Itga8,Macf1,Mfn2,Myh9,Napb,Nbea,Npc1,Nup214,Pacs2,Pex12,Pik3r1,Ptprn,Rab1,Rab27b,Rab37,Rab6a,Rufy1,Scamp1,Sel1l,Senp2,Snap23,Snx13,Snx14,Srpr,Stx2,Stx4a,Tmed3,Tomm40,Uso1,Vps16,Whrn
GO.0006950	response to stress	76	0.00124	ENSMUSP00000002350,ENSMUSP00000002603,ENSMUSP00000003912,ENSMUSP00000004784,ENSMUSP00000006137,ENSMUSP00000006235,ENSMUSP00000006570,ENSMUSP00000007803,ENSMUSP00000010208,ENSMUSP00000016771,ENSMUSP00000018803,ENSMUSP00000021097,ENSMUSP00000021347,ENSMUSP00000021425,ENSMUSP00000021506,ENSMUSP00000021523,ENSMUSP00000021606,ENSMUSP00000022616,ENSMUSP00000023589,ENSMUSP00000024739,ENSMUSP00000024954,…	Actg1,Adamts4,Adcyap1r1,Adipor2,Ahsa1,Atxn3,Bcas3,Bcat1,Bcl2l1,C1qb,C1qc,Calr,Cflar,Chi3l1,Clu,Cnn2,Csf1r,Csk,Ctsb,Endov,Entpd1,Epas1,Gabarapl1,Gnao1,Gtf2h2,Hif3a,Hsp90ab1,Hsph1,Ilf3,Ino80,Kcnj10,Kdm4a,Kng1,Leng9,Lig1,Macf1,Macrod1,Marf1,Mfn2,Mnat1,Myh9,Narfl,Nbr1,Nsfl1c,Pacs2,Pik3c2a,Pik3r1,Pllp,Pnpo,Psmc2,Psmc4,Ptprn,Rab1,Recql5,Scd1,Scrib,Sel1l,Sema7a,Serpina3n,Setd2,Shprh,Slc38a3,Smc3,Snap23,…
GO.0061024	membrane organization	27	0.00176	ENSMUSP00000007803,ENSMUSP00000016771,ENSMUSP00000021076,ENSMUSP00000022616,ENSMUSP00000025279,ENSMUSP00000027986,ENSMUSP00000028926,ENSMUSP00000030884,ENSMUSP00000031355,ENSMUSP00000031378,ENSMUSP00000032264,ENSMUSP00000033075,ENSMUSP00000034541,ENSMUSP00000038098,ENSMUSP00000043597,ENSMUSP00000044877,ENSMUSP00000081953,ENSMUSP00000086542,ENSMUSP00000088801,ENSMUSP00000095507,ENSMUSP00000099409,…	Bcl2l1,Bet1,Clu,Cnp,Cul3,Fa2h,Gabarapl1,Klhl12,Macf1,Mfn1,Mfn2,Myh9,Napb,Npc1,Nsfl1c,Optn,Pacs2,Pik3c2a,Ptprd,Rab1,Rab37,Snap23,Srpr,Stx2,Stx4a,Uso1,Wdr19
GO.0051179	localization	103	0.00215	ENSMUSP00000000984,ENSMUSP00000001109,ENSMUSP00000001652,ENSMUSP00000003529,ENSMUSP00000003912,ENSMUSP00000004646,ENSMUSP00000007803,ENSMUSP00000010208,ENSMUSP00000011178,ENSMUSP00000012028,ENSMUSP00000016771,ENSMUSP00000018851,ENSMUSP00000018877,ENSMUSP00000019649,ENSMUSP00000020643,ENSMUSP00000021076,ENSMUSP00000021347,ENSMUSP00000022169,ENSMUSP00000022197,ENSMUSP00000022469,ENSMUSP00000022616,…	Abca2,Arhgap21,Atp1a3,Bcl2l1,Bdkrb2,Bin1,Cacna1d,Calr,Car14,Cdc42bpb,Cdk5rap2,Chi3l1,Clu,Cnp,Copg,Coro1c,Csk,Csnk1a1,Cul3,Dync1h1,Dync1i2,Ergic2,Fam125b,Fgfr2,G3bp2,Gltp,Gpsm2,Gtf2h2,Hexb,Ipo13,Ipo4,Itga8,Kcnj10,Kcnt1,Kif1b,Klhl12,Laptm5,Lgi3,Macf1,Mfn2,Mfsd10,Mgrn1,Msn,Myh9,Myo1d,Myo1e,Napb,Nbea,Nisch,Npc1,Nsmaf,Nup214,Pacs2,Paf1,Pex12,Pik3c2a,Pik3r1,Pllp,Ptprn,Rab1,Rab27b,Rab37,Rab6a,Rhog,Rufy1…
GO.1902582	single-organism intracellular transport	34	0.00215	ENSMUSP00000003912,ENSMUSP00000007803,ENSMUSP00000018877,ENSMUSP00000019649,ENSMUSP00000021347,ENSMUSP00000023159,ENSMUSP00000025279,ENSMUSP00000027986,ENSMUSP00000028900,ENSMUSP00000029374,ENSMUSP00000029910,ENSMUSP00000030884,ENSMUSP00000031355,ENSMUSP00000032555,ENSMUSP00000032946,ENSMUSP00000034541,ENSMUSP00000035989,ENSMUSP00000036555,ENSMUSP00000037819,ENSMUSP00000038098,ENSMUSP00000044482,…	Arhgap21,Bcl2l1,Calr,Cnp,Cul3,Ergic2,Ipo13,Ipo4,Kif1b,Klhl12,Macf1,Mfn2,Mgrn1,Myo1d,Nbea,Npc1,Nsmaf,Nup214,Optn,Pacs2,Pex12,Pik3r1,Rab1,Rab6a,Sel1l,Snap23,Sort1,Srpr,Tomm40,Trak1,Ubb,Uso1,Vps16,Wdr19
GO.0044267	cellular protein metabolic process	81	0.00216	ENSMUSP00000003529,ENSMUSP00000003912,ENSMUSP00000006137,ENSMUSP00000006235,ENSMUSP00000019516,ENSMUSP00000020153,ENSMUSP00000020749,ENSMUSP00000021425,ENSMUSP00000021607,ENSMUSP00000022169,ENSMUSP00000022356,ENSMUSP00000022616,ENSMUSP00000023159,ENSMUSP00000023165,ENSMUSP00000023561,ENSMUSP00000024739,ENSMUSP00000024888,ENSMUSP00000025279,ENSMUSP00000025394,ENSMUSP00000025523,ENSMUSP00000026997,…	Ahsa1,Asb1,Asb13,Baz2a,Calr,Camkv,Cdc42bpb,Cdkl2,Clu,Crebbp,Csf1r,Csk,Csnk1a1,Ctdp1,Ctsb,Cul1,Cul3,Dpy19l1,Eif3c,Eif3d,Eif5,Fgfr2,Gtf2h2,Hbs1l,Hemk1,Hexb,Hsp90ab1,Hsph1,Iars,Ilf3,Kalrn,Kdm4a,Klhl12,Leprel1,Lgmn,Macrod1,Mapk6,Mgrn1,Mrps7,Mtif2,Mtmr4,Myst2,Nktr,Npc1,Nrbp2,Nsfl1c,Paf1,Phc1,Phlpp1,Pigb,Pik3c2a,Pik3r1,Pja2,Psmc2,Psmc4,Ptpdc1,Ptprd,Ptprn,Ptprs,Rab6a,Rag2,Rnf220,Rnf25,Rpl24,Sec11c,Senp2…
GO.0019538	protein metabolic process	92	0.00245	ENSMUSP00000001845,ENSMUSP00000003529,ENSMUSP00000003912,ENSMUSP00000006137,ENSMUSP00000006235,ENSMUSP00000006570,ENSMUSP00000016771,ENSMUSP00000019516,ENSMUSP00000020153,ENSMUSP00000020749,ENSMUSP00000021347,ENSMUSP00000021425,ENSMUSP00000021607,ENSMUSP00000022169,ENSMUSP00000022356,ENSMUSP00000022616,ENSMUSP00000023159,ENSMUSP00000023165,ENSMUSP00000023561,ENSMUSP00000023610,ENSMUSP00000024031,…	Acy1,Adamts1,Adamts4,Ahsa1,Asb1,Asb13,Baz2a,C1qb,C1qc,Calr,Camkv,Capns1,Cdc42bpb,Cdkl2,Cflar,Clu,Crebbp,Csf1r,Csk,Csnk1a1,Ctdp1,Ctsb,Cul1,Cul3,Cyfip2,Dpp3,Dpy19l1,Eif3c,Eif3d,Eif5,Fgfr2,Gtf2h2,Hbs1l,Hemk1,Hexb,Hsp90ab1,Hsph1,Iars,Ilf3,Kalrn,Kdm4a,Klhl12,Leprel1,Lgmn,Macrod1,Mapk6,Mgrn1,Mrps7,Mtif2,Mtmr4,Myh9,Myst2,Nktr,Npc1,Nrbp2,Nsfl1c,Paf1,Phc1,Phlpp1,Pigb,Pik3c2a,Pik3r1,Pja2,Psmc2,Psmc4,Ptpdc1…
GO.0050896	response to stimulus	134	0.00245	ENSMUSP00000000109,ENSMUSP00000001155,ENSMUSP00000002350,ENSMUSP00000002603,ENSMUSP00000003529,ENSMUSP00000003912,ENSMUSP00000004784,ENSMUSP00000006137,ENSMUSP00000006235,ENSMUSP00000006570,ENSMUSP00000007803,ENSMUSP00000010208,ENSMUSP00000016771,ENSMUSP00000018803,ENSMUSP00000020301,ENSMUSP00000021076,ENSMUSP00000021097,ENSMUSP00000021347,ENSMUSP00000021425,ENSMUSP00000021506,ENSMUSP00000021523,…	Abca2,Adamts1,Adamts4,Ahsa1,Araf,Arhgap21,Arhgap23,Arl8a,Asb1,Asb13,Atp1a3,Atxn3,Bcas3,Bcat1,Bcl2l1,C1qb,C1qc,Cacna1d,Calr,Cdc42bpb,Cflar,Cnn2,Cntn1,Crebbp,Csf1r,Csnk1a1,Ctsb,Cul3,Dock3,Dock5,Endov,Entpd1,Fasn,Fbp1,Fgfr2,G3bp2,Gabarapl1,Gpr123,Gtf2h2,Hcls1,Hsph1,Ilf3,Impdh2,Ino80,Inpp5d,Itga8,Kcnj10,Kdm4a,Kif27,Klhl12,Kndc1,Kng1,Leng9,Lgmn,Lig1,Macf1,Macrod1,Mapk6,Marf1,Mfn2,Mnat1,Mtmr4,Myh9,Myo1…
GO.0031032	actomyosin structure organization	9	0.00254	ENSMUSP00000004784,ENSMUSP00000005234,ENSMUSP00000016771,ENSMUSP00000042565,ENSMUSP00000065107,ENSMUSP00000071486,ENSMUSP00000090237,ENSMUSP00000098723,ENSMUSP00000130738	Actg1,Cdc42bpb,Cflar,Cnn2,Cul3,Limch1,Myh9,Src,Wdr1
GO.1990822	basic amino acid transmembrane transport	4	0.00278	ENSMUSP00000000984,ENSMUSP00000010208,ENSMUSP00000046714,ENSMUSP00000067243	Slc38a3,Slc7a1,Slc7a4,Slc7a7
GO.0015031	protein transport	37	0.00413	ENSMUSP00000003912,ENSMUSP00000016771,ENSMUSP00000018877,ENSMUSP00000020643,ENSMUSP00000021076,ENSMUSP00000021347,ENSMUSP00000022197,ENSMUSP00000022616,ENSMUSP00000023561,ENSMUSP00000027404,ENSMUSP00000028900,ENSMUSP00000028926,ENSMUSP00000029374,ENSMUSP00000030884,ENSMUSP00000031355,ENSMUSP00000031378,ENSMUSP00000032555,ENSMUSP00000032946,ENSMUSP00000033075,ENSMUSP00000034541,ENSMUSP00000035989,…	Bet1,Calr,Chi3l1,Clu,Copg,Fam125b,Gga1,Ipo13,Ipo4,Macf1,Mfn2,Myh9,Napb,Nbea,Nup214,Pacs2,Pex12,Pik3r1,Ptprn,Rab1,Rab27b,Rab37,Rab6a,Rufy1,Scamp1,Sel1l,Senp2,Snap23,Snx13,Snx14,Srpr,Stx2,Stx4a,Tmed3,Tomm40,Uso1,Vps16
GO.0051716	cellular response to stimulus	113	0.00413	ENSMUSP00000000109,ENSMUSP00000001155,ENSMUSP00000003529,ENSMUSP00000003912,ENSMUSP00000003947,ENSMUSP00000004784,ENSMUSP00000006235,ENSMUSP00000007803,ENSMUSP00000010208,ENSMUSP00000018803,ENSMUSP00000020301,ENSMUSP00000021076,ENSMUSP00000021097,ENSMUSP00000021347,ENSMUSP00000021523,ENSMUSP00000021606,ENSMUSP00000022616,ENSMUSP00000023165,ENSMUSP00000023531,ENSMUSP00000023561,ENSMUSP00000023610,…	Adam15,Adamts1,Adipor2,Araf,Arhgap21,Arhgap23,Arl8a,Asb1,Asb13,Atp1a3,Atxn3,Bcas3,Bcat1,Bcl2l1,Cacna1d,Calr,Cdc42bpb,Clu,Cnn2,Cntn1,Crebbp,Csf1r,Csnk1a1,Ctsb,Cul3,Dock3,Dock5,Endov,Entpd1,Fasn,Fbp1,Fgfr2,G3bp2,Gabarapl1,Gfap,Gnao1,Gpr123,Gtf2h2,Hcls1,Hif3a,Impdh2,Ino80,Inpp5d,Itga8,Kif27,Klhl12,Kndc1,Leng9,Lig1,Macf1,Macrod1,Mapk6,Marf1,Mnat1,Mtmr4,Myo1e,Nbr1,Nqo1,Nsfl1c,Optn,Pacs2,Paf1,Pde8a,Pdy…
GO.0033036	macromolecule localization	54	0.00486	ENSMUSP00000001652,ENSMUSP00000002603,ENSMUSP00000003529,ENSMUSP00000003912,ENSMUSP00000004646,ENSMUSP00000012028,ENSMUSP00000016771,ENSMUSP00000018877,ENSMUSP00000020643,ENSMUSP00000021076,ENSMUSP00000021347,ENSMUSP00000021536,ENSMUSP00000022169,ENSMUSP00000022197,ENSMUSP00000022616,ENSMUSP00000023561,ENSMUSP00000025279,ENSMUSP00000027404,ENSMUSP00000028106,ENSMUSP00000028900,ENSMUSP00000028926,…	Abca2,Atp6v1d,Bdkrb2,Bet1,Calr,Chi3l1,Clu,Copg,Coro1c,Fam125b,G3bp2,Gga1,Gltp,Hexb,Ipo13,Ipo4,Itga8,Macf1,Mfn2,Myh9,Napb,Nbea,Npc1,Nup214,Pacs2,Paf1,Pex12,Pik3r1,Ptprn,Rab1,Rab27b,Rab37,Rab6a,Rufy1,Scamp1,Scrib,Sel1l,Senp2,Sh3bp4,Slco1a4,Snap23,Snx13,Snx14,Srpr,Srsf7,Stx2,Stx4a,Tmed3,Tmem188,Tomm40,Uso1,Vps16,Wdr19,Whrn
GO.0016482	cytoplasmic transport	23	0.00888	ENSMUSP00000003912,ENSMUSP00000018877,ENSMUSP00000021347,ENSMUSP00000023159,ENSMUSP00000027986,ENSMUSP00000030884,ENSMUSP00000031355,ENSMUSP00000032555,ENSMUSP00000032946,ENSMUSP00000034541,ENSMUSP00000035989,ENSMUSP00000036555,ENSMUSP00000037819,ENSMUSP00000044482,ENSMUSP00000044877,ENSMUSP00000056774,ENSMUSP00000066492,ENSMUSP00000095507,ENSMUSP00000099692,ENSMUSP00000107851,ENSMUSP00000120456,…	Bet1,Calr,Cul3,Ergic2,Ipo13,Ipo4,Klhl12,Macf1,Mfn2,Mgrn1,Myo1d,Nup214,Optn,Pex12,Pik3r1,Rab1,Rab6a,Sel1l,Sort1,Srpr,Tomm40,Trak1,Uso1
GO.0008104	protein localization	47	0.0104	ENSMUSP00000002603,ENSMUSP00000003529,ENSMUSP00000003912,ENSMUSP00000004646,ENSMUSP00000016771,ENSMUSP00000018877,ENSMUSP00000020643,ENSMUSP00000021076,ENSMUSP00000021347,ENSMUSP00000021536,ENSMUSP00000022197,ENSMUSP00000022616,ENSMUSP00000023561,ENSMUSP00000025279,ENSMUSP00000027404,ENSMUSP00000028106,ENSMUSP00000028900,ENSMUSP00000028926,ENSMUSP00000029374,ENSMUSP00000030884,ENSMUSP00000031355,…	Atp6v1d,Bet1,Calr,Chi3l1,Clu,Copg,Coro1c,Fam125b,Gga1,Ipo13,Ipo4,Itga8,Macf1,Mfn2,Myh9,Napb,Nbea,Npc1,Nup214,Pacs2,Paf1,Pex12,Pik3r1,Ptprn,Rab1,Rab27b,Rab37,Rab6a,Rufy1,Scamp1,Scrib,Sel1l,Senp2,Sh3bp4,Snap23,Snx13,Snx14,Srpr,Stx2,Stx4a,Tmed3,Tmem188,Tomm40,Uso1,Vps16,Wdr19,Whrn
GO.0044802	single-organism membrane organization	23	0.0104	ENSMUSP00000007803,ENSMUSP00000021076,ENSMUSP00000022616,ENSMUSP00000025279,ENSMUSP00000027986,ENSMUSP00000030884,ENSMUSP00000031355,ENSMUSP00000031378,ENSMUSP00000033075,ENSMUSP00000034541,ENSMUSP00000038098,ENSMUSP00000043597,ENSMUSP00000044877,ENSMUSP00000081953,ENSMUSP00000086542,ENSMUSP00000088801,ENSMUSP00000095507,ENSMUSP00000099409,ENSMUSP00000107851,ENSMUSP00000112138,ENSMUSP00000127330,…	Bcl2l1,Bet1,Clu,Cnp,Cul3,Fa2h,Klhl12,Macf1,Mfn1,Mfn2,Npc1,Nsfl1c,Optn,Pacs2,Ptprd,Rab1,Rab37,Snap23,Srpr,Stx2,Stx4a,Uso1,Wdr19
GO.0061025	membrane fusion	10	0.0126	ENSMUSP00000028926,ENSMUSP00000030884,ENSMUSP00000031355,ENSMUSP00000031378,ENSMUSP00000032264,ENSMUSP00000033075,ENSMUSP00000044877,ENSMUSP00000086542,ENSMUSP00000088801,ENSMUSP00000112138	Bet1,Gabarapl1,Mfn1,Mfn2,Napb,Nsfl1c,Snap23,Stx2,Stx4a,Uso1
GO.0006914	autophagy	11	0.0134	ENSMUSP00000002391,ENSMUSP00000006235,ENSMUSP00000025279,ENSMUSP00000027986,ENSMUSP00000030884,ENSMUSP00000032264,ENSMUSP00000081953,ENSMUSP00000082844,ENSMUSP00000086542,ENSMUSP00000099387,ENSMUSP00000127330	Ctsb,Gabarapl1,Mfn2,Nbr1,Npc1,Nsfl1c,Optn,Pacs2,Rab1,Tecpr1,Tm9sf1
GO.0044085	cellular component biogenesis	52	0.0151	ENSMUSP00000002350,ENSMUSP00000003529,ENSMUSP00000003912,ENSMUSP00000004646,ENSMUSP00000005014,ENSMUSP00000005234,ENSMUSP00000005841,ENSMUSP00000008297,ENSMUSP00000018449,ENSMUSP00000018851,ENSMUSP00000021536,ENSMUSP00000022616,ENSMUSP00000023217,ENSMUSP00000023531,ENSMUSP00000025239,ENSMUSP00000026635,ENSMUSP00000027303,ENSMUSP00000027986,ENSMUSP00000031378,ENSMUSP00000032264,ENSMUSP00000032992,…	Actg1,Atp6v1d,Atpaf1,Baz2a,Bin1,Bop1,Calr,Cflar,Clstn3,Clu,Coro1c,Ctcf,Cul3,Dync1h1,Eif3c,Eif3d,Farp1,Fbp1,Fig4,Frg1,Gabarapl1,Hapln2,Hcls1,Heg1,Imp4,Impdh2,Ino80,Ipo4,Kcnj10,Kif27,Klhl12,Narfl,Nbr1,Nsfl1c,Optn,Pacs2,Paf1,Pih1d1,Pik3c2a,Prpf8,Ptprd,Rab1,Rbm5,Rpl24,Rplp0,Shprh,Snap23,Src,Stx2,Stx4a,Wdr1,Wdr19
GO.0022607	cellular component assembly	48	0.0154	ENSMUSP00000002350,ENSMUSP00000003529,ENSMUSP00000003912,ENSMUSP00000004646,ENSMUSP00000005014,ENSMUSP00000005234,ENSMUSP00000005841,ENSMUSP00000008297,ENSMUSP00000018449,ENSMUSP00000018851,ENSMUSP00000021536,ENSMUSP00000022616,ENSMUSP00000023531,ENSMUSP00000025239,ENSMUSP00000026635,ENSMUSP00000027986,ENSMUSP00000031378,ENSMUSP00000032264,ENSMUSP00000032992,ENSMUSP00000033075,ENSMUSP00000035199,…	Actg1,Atp6v1d,Atpaf1,Baz2a,Bin1,Calr,Cflar,Clstn3,Clu,Coro1c,Ctcf,Cul3,Dync1h1,Eif3c,Eif3d,Farp1,Fbp1,Fig4,Gabarapl1,Hapln2,Hcls1,Heg1,Impdh2,Ino80,Ipo4,Kcnj10,Kif27,Klhl12,Narfl,Nbr1,Nsfl1c,Optn,Pacs2,Paf1,Pih1d1,Pik3c2a,Prpf8,Ptprd,Rab1,Rbm5,Rpl24,Shprh,Snap23,Src,Stx2,Stx4a,Wdr1,Wdr19
GO.0015807	L-amino acid transport	7	0.0173	ENSMUSP00000000984,ENSMUSP00000010208,ENSMUSP00000030269,ENSMUSP00000034378,ENSMUSP00000046714,ENSMUSP00000054356,ENSMUSP00000067243	Kcnj10,Slc38a3,Slc6a9,Slc7a1,Slc7a4,Slc7a6,Slc7a7
GO.0016050	vesicle organization	12	0.0175	ENSMUSP00000027404,ENSMUSP00000029123,ENSMUSP00000031355,ENSMUSP00000031378,ENSMUSP00000033075,ENSMUSP00000044877,ENSMUSP00000099692,ENSMUSP00000107851,ENSMUSP00000112138,ENSMUSP00000126092,ENSMUSP00000127330,ENSMUSP00000130738	Bet1,Cul3,Klhl12,Pik3c2a,Ptprn,Rab1,Snap23,Sort1,Stx2,Stx4a,Uso1,a
GO.0051128	regulation of cellular component organization	59	0.0179	ENSMUSP00000000109,ENSMUSP00000003529,ENSMUSP00000003912,ENSMUSP00000004646,ENSMUSP00000004784,ENSMUSP00000005234,ENSMUSP00000005841,ENSMUSP00000007803,ENSMUSP00000008297,ENSMUSP00000016771,ENSMUSP00000018803,ENSMUSP00000020643,ENSMUSP00000022169,ENSMUSP00000022616,ENSMUSP00000023531,ENSMUSP00000023610,ENSMUSP00000025239,ENSMUSP00000025523,ENSMUSP00000028900,ENSMUSP00000028926,ENSMUSP00000029676,…	Adam15,Adamts1,Adipor2,Arhgap21,Bcas3,Bcl2l1,Bin1,Calr,Cdk5rap2,Cdkl2,Cflar,Clstn3,Clu,Cnn2,Cnot1,Cntn1,Coro1c,Csf1r,Csnk1a1,Ctcf,Cul3,Fam20b,Fbp1,Fgfr2,Fig4,Gfap,Hcls1,Hexb,Hsph1,Ino80,Kndc1,Leng9,Macf1,Mad1l1,Msn,Myh9,Napb,Paf1,Pik3r1,Pnpo,Psmc2,Psmc4,Ptprd,Rhog,Rufy1,Rufy3,Sema7a,Sh3bp4,Sh3kbp1,Spag5,Spna2,Src,Stx4a,Tgfa,Ttbk1,Upf1,Vps16,Wdr1,Zmym3
GO.0032502	developmental process	113	0.0219	ENSMUSP00000000109,ENSMUSP00000002350,ENSMUSP00000003529,ENSMUSP00000003912,ENSMUSP00000003947,ENSMUSP00000004646,ENSMUSP00000004681,ENSMUSP00000004784,ENSMUSP00000005014,ENSMUSP00000005234,ENSMUSP00000007803,ENSMUSP00000008297,ENSMUSP00000011178,ENSMUSP00000016771,ENSMUSP00000019516,ENSMUSP00000019649,ENSMUSP00000020301,ENSMUSP00000021443,ENSMUSP00000021523,ENSMUSP00000021536,ENSMUSP00000022169,…	Actg1,Adcyap1r1,Asb1,Atp6v1d,Bcas3,Bcl2l1,Bin1,C1qb,Calr,Cd300lf,Cdk5rap2,Cflar,Chi3l1,Clstn3,Clu,Cnn2,Cnot1,Cntn1,Coro1c,Crebbp,Csnk1a1,Cul1,Cul3,Dhcr7,Epas1,Fa2h,Farp1,Fasn,Fgfr2,Foxk2,Frg1,Gfap,Glg1,Gnao1,Gpsm2,Hapln2,Hcls1,Heg1,Hexb,Hif3a,Hsd17b4,Hsp90ab1,Iars,Impdh2,Inpp5d,Itga8,Kif1b,Kif27,Kndc1,Macf1,Mad1l1,Maff,Marf1,Mfn1,Mfn2,Mnat1,Msn,Mthfd1,Myh9,Myo1e,Narfl,Ncaph2,Neo1,Nqo1,Nrbp2,Olig1…
GO.0044712	single-organism catabolic process	26	0.0269	ENSMUSP00000004681,ENSMUSP00000006235,ENSMUSP00000021347,ENSMUSP00000021913,ENSMUSP00000022169,ENSMUSP00000024946,ENSMUSP00000025385,ENSMUSP00000026266,ENSMUSP00000026672,ENSMUSP00000027986,ENSMUSP00000029259,ENSMUSP00000029676,ENSMUSP00000030769,ENSMUSP00000032264,ENSMUSP00000032402,ENSMUSP00000032824,ENSMUSP00000035743,ENSMUSP00000041543,ENSMUSP00000072195,ENSMUSP00000081953,ENSMUSP00000086542,…	Adam15,Adpgk,Auh,Bcat1,Cnp,Ctsb,Eci1,Entpd1,Faah,Gabarapl1,Hexb,Hk1,Hsd17b4,Lig1,Mccc1,Nbr1,Nsfl1c,Optn,Pacs2,Pde8a,Pnpla6,Psmc2,Psmc4,Pygb,Rab1,Sel1l
GO.0034613	cellular protein localization	33	0.0275	ENSMUSP00000003529,ENSMUSP00000003912,ENSMUSP00000018877,ENSMUSP00000021076,ENSMUSP00000021347,ENSMUSP00000021536,ENSMUSP00000025279,ENSMUSP00000027986,ENSMUSP00000028900,ENSMUSP00000028926,ENSMUSP00000029374,ENSMUSP00000030884,ENSMUSP00000031355,ENSMUSP00000031378,ENSMUSP00000032555,ENSMUSP00000032946,ENSMUSP00000033075,ENSMUSP00000034541,ENSMUSP00000035989,ENSMUSP00000035992,ENSMUSP00000036555,…	Ap2a1,Atp6v1d,Calr,Copg,Gga1,Ipo13,Ipo4,Macf1,Mfn2,Napb,Nbea,Npc1,Nup214,Optn,Pacs2,Paf1,Pex12,Pik3r1,Rab1,Rab27b,Rab37,Rab6a,Sel1l,Sh3bp4,Snx13,Srpr,Stx2,Stx4a,Tmem188,Tomm40,Uso1,Vps16,Wdr19
GO.0044767	single-organism developmental process	112	0.0275	ENSMUSP00000000109,ENSMUSP00000002350,ENSMUSP00000003529,ENSMUSP00000003912,ENSMUSP00000003947,ENSMUSP00000004646,ENSMUSP00000004681,ENSMUSP00000004784,ENSMUSP00000005014,ENSMUSP00000005234,ENSMUSP00000007803,ENSMUSP00000008297,ENSMUSP00000011178,ENSMUSP00000016771,ENSMUSP00000019516,ENSMUSP00000019649,ENSMUSP00000020301,ENSMUSP00000021443,ENSMUSP00000021523,ENSMUSP00000021536,ENSMUSP00000022169,…	Actg1,Adcyap1r1,Asb1,Atp6v1d,Bcas3,Bcl2l1,Bin1,C1qb,Calr,Cd300lf,Cdk5rap2,Cflar,Chi3l1,Clstn3,Clu,Cnn2,Cnot1,Cntn1,Coro1c,Crebbp,Csnk1a1,Cul1,Cul3,Dhcr7,Epas1,Fa2h,Farp1,Fasn,Fgfr2,Foxk2,Frg1,Gfap,Glg1,Gnao1,Gpsm2,Hapln2,Hcls1,Heg1,Hexb,Hif3a,Hsd17b4,Hsp90ab1,Iars,Impdh2,Inpp5d,Itga8,Kif1b,Kif27,Kndc1,Macf1,Mad1l1,Maff,Marf1,Mfn1,Mfn2,Mnat1,Msn,Mthfd1,Myh9,Myo1e,Narfl,Ncaph2,Neo1,Nqo1,Nrbp2,Olig1…
GO.0007010	cytoskeleton organization	29	0.0288	ENSMUSP00000003912,ENSMUSP00000004646,ENSMUSP00000004784,ENSMUSP00000005234,ENSMUSP00000016771,ENSMUSP00000018851,ENSMUSP00000021606,ENSMUSP00000022469,ENSMUSP00000023531,ENSMUSP00000025930,ENSMUSP00000029482,ENSMUSP00000042565,ENSMUSP00000045286,ENSMUSP00000051845,ENSMUSP00000064691,ENSMUSP00000065107,ENSMUSP00000068197,ENSMUSP00000071486,ENSMUSP00000074416,ENSMUSP00000081561,ENSMUSP00000090237,…	Actg1,Atxn3,Bcas3,Calr,Cdc42bpb,Cdk5rap2,Cflar,Cnn2,Cnp,Coro1c,Cul3,Dync1h1,Gfap,Gpsm2,Hcls1,Ino80,Limch1,Myh9,Nisch,Rgnef,Rhog,Sh3kbp1,Smc3,Spag5,Src,Tacc2,Wdr1,Zfp259,Zmym3
GO.0060255	regulation of macromolecule metabolic process	112	0.0307	ENSMUSP00000000109,ENSMUSP00000001652,ENSMUSP00000002350,ENSMUSP00000002603,ENSMUSP00000003529,ENSMUSP00000004646,ENSMUSP00000004784,ENSMUSP00000005841,ENSMUSP00000006137,ENSMUSP00000010208,ENSMUSP00000011302,ENSMUSP00000012612,ENSMUSP00000016771,ENSMUSP00000019649,ENSMUSP00000019660,ENSMUSP00000020301,ENSMUSP00000021097,ENSMUSP00000021506,ENSMUSP00000021523,ENSMUSP00000021606,ENSMUSP00000022169,…	Abca2,Ap2a1,Atxn3,Baz2a,Bcas3,Bdkrb2,Brf1,Cdk5rap2,Cflar,Chi3l1,Clu,Cnn2,Cnot1,Cntn1,Coro1c,Crebbp,Csf1r,Csk,Ctcf,Cul3,Cyfip2,Eif3c,Eif3d,Eif5,Epas1,Ewsr1,Farp1,Fbp1,Fgfr2,Foxk2,Gga1,Glg1,Gtf2h2,Hcls1,Hexb,Hif3a,Hsp90ab1,Hsph1,Iars,Ilf3,Ino80,Inpp5d,Itga8,Kdm4a,Kndc1,Kng1,Mad1l1,Maff,Marf1,Mnat1,Msn,Myh9,Myo1d,Myst2,Narfl,Nbr1,Neo1,Olig1,Olig2,Optn,Paf1,Pbx1,Phf21a,Pih1d1,Pik3r1,Plcl1,Pmf1,Psap,P…
GO.1902475	L-alpha-amino acid transmembrane transport	6	0.032	ENSMUSP00000000984,ENSMUSP00000010208,ENSMUSP00000030269,ENSMUSP00000034378,ENSMUSP00000046714,ENSMUSP00000067243	Slc38a3,Slc6a9,Slc7a1,Slc7a4,Slc7a6,Slc7a7
GO.0007154	cell communication	91	0.0378	ENSMUSP00000000109,ENSMUSP00000001155,ENSMUSP00000001652,ENSMUSP00000002603,ENSMUSP00000003529,ENSMUSP00000007803,ENSMUSP00000008297,ENSMUSP00000010208,ENSMUSP00000020301,ENSMUSP00000021076,ENSMUSP00000021347,ENSMUSP00000022616,ENSMUSP00000023561,ENSMUSP00000023610,ENSMUSP00000024888,ENSMUSP00000024954,ENSMUSP00000025279,ENSMUSP00000025523,ENSMUSP00000025930,ENSMUSP00000026548,ENSMUSP00000026672,…	Adam15,Adamts1,Adipor2,Araf,Arhgap21,Arhgap23,Arl8a,Asb1,Asb13,Atp1a3,Bcl2l1,Bdkrb2,Cacna1d,Cdc42bpb,Chi3l1,Clstn3,Clu,Cntn1,Csf1r,Csk,Csnk1a1,Cul3,Dock3,Dock5,Entpd1,Epas1,Fgfr2,G3bp2,Gabarapl1,Gnao1,Gpr123,Hif3a,Inpp5d,Itga8,Kcnj10,Kif1b,Kif27,Klhl12,Kndc1,Macf1,Mapk6,Mtmr4,Myo1e,Napb,Nbr1,Npc1,Nsfl1c,Optn,Pacs2,Paf1,Pde8a,Pdyn,Pik3c2a,Pik3r1,Pja2,Psap,Ptpdc1,Ptprn,Rab1,Rab27b,Rab37,Rab6a,Rasge…
GO.0043933	macromolecular complex subunit organization	49	0.0399	ENSMUSP00000003529,ENSMUSP00000003912,ENSMUSP00000005841,ENSMUSP00000016771,ENSMUSP00000018449,ENSMUSP00000018851,ENSMUSP00000020749,ENSMUSP00000021606,ENSMUSP00000022616,ENSMUSP00000023165,ENSMUSP00000023531,ENSMUSP00000025239,ENSMUSP00000025930,ENSMUSP00000026997,ENSMUSP00000027986,ENSMUSP00000028926,ENSMUSP00000031378,ENSMUSP00000032992,ENSMUSP00000033075,ENSMUSP00000035199,ENSMUSP00000036555,…	Atpaf1,Atxn3,Baz2a,Bin1,Calr,Clu,Crebbp,Ctcf,Cul3,Dync1h1,Eif3c,Eif3d,Fbp1,Gfap,Hcls1,Impdh2,Ino80,Ipo4,Kcnj10,Kdm4a,Klhl12,Mtif2,Myh9,Myst2,Napb,Nbr1,Optn,Paf1,Phc1,Phf21a,Pih1d1,Pik3c2a,Prpf8,Rab1,Rag2,Rbm5,Rpl24,Setd2,Shprh,Smc3,Snap23,Sp110,Spag5,Src,Stx2,Stx4a,Tacc2,Tet2,Uimc1
GO.0043170	macromolecule metabolic process	136	0.041	ENSMUSP00000001845,ENSMUSP00000003529,ENSMUSP00000003912,ENSMUSP00000005841,ENSMUSP00000006137,ENSMUSP00000006235,ENSMUSP00000006570,ENSMUSP00000011302,ENSMUSP00000016771,ENSMUSP00000018212,ENSMUSP00000018449,ENSMUSP00000019516,ENSMUSP00000019660,ENSMUSP00000020153,ENSMUSP00000020749,ENSMUSP00000021347,ENSMUSP00000021425,ENSMUSP00000021607,ENSMUSP00000021913,ENSMUSP00000022169,ENSMUSP00000022356,…	Acy1,Adamts1,Adamts4,Ahsa1,Asb1,Asb13,Auh,Baz2a,Bcas3,Bop1,Brf1,C1qb,C1qc,Calr,Camkv,Capns1,Cdc42bpb,Cdkl2,Cflar,Clu,Cnot1,Crebbp,Csf1r,Csk,Csnk1a1,Ctcf,Ctdp1,Ctsb,Cul1,Cul3,Cyfip2,Dpp3,Dpy19l1,Eif3c,Eif3d,Eif5,Endod1,Endov,Epas1,Ewsr1,Fgfr2,Foxk2,Frg1,Hbs1l,Hemk1,Hexb,Hif3a,Hsp90ab1,Hsph1,Iars,Ilf3,Imp4,Ino80,Ints2,Ints4,Kalrn,Kdm4a,Klhl12,Leprel1,Lgmn,Lig1,Macrod1,Maff,Mapk6,Marf1,Mgrn1,Mrps7,M…
GO.0006629	lipid metabolic process	31	0.0429	ENSMUSP00000003017,ENSMUSP00000004681,ENSMUSP00000015858,ENSMUSP00000021424,ENSMUSP00000021920,ENSMUSP00000022169,ENSMUSP00000022977,ENSMUSP00000024594,ENSMUSP00000024946,ENSMUSP00000025279,ENSMUSP00000025385,ENSMUSP00000025523,ENSMUSP00000026221,ENSMUSP00000027532,ENSMUSP00000032272,ENSMUSP00000034904,ENSMUSP00000036936,ENSMUSP00000037854,ENSMUSP00000039598,ENSMUSP00000041543,ENSMUSP00000043597,…	Adipor2,Agpat4,Csf1r,Dhcr7,Eci1,Elovl5,Fa2h,Faah,Fasn,Fig4,Hexb,Hsd17b4,Inpp5d,Lass2,Npc1,Pbx1,Pigb,Pik3c2a,Pik3r1,Plcl1,Pnpla6,Pnpla7,Psap,Scd1,Scd2,Scly,Sptlc1,Sptlc2,Sqle,Tbxas1,Tmem188
GO.0044707	single-multicellular organism process	117	0.0429	ENSMUSP00000000109,ENSMUSP00000002350,ENSMUSP00000003529,ENSMUSP00000004646,ENSMUSP00000004681,ENSMUSP00000004784,ENSMUSP00000005014,ENSMUSP00000005234,ENSMUSP00000005829,ENSMUSP00000007803,ENSMUSP00000008297,ENSMUSP00000011178,ENSMUSP00000016771,ENSMUSP00000019516,ENSMUSP00000019649,ENSMUSP00000021443,ENSMUSP00000021523,ENSMUSP00000021607,ENSMUSP00000022169,ENSMUSP00000022469,ENSMUSP00000022616,…	Adam15,Adcyap1r1,Ampd3,Asb1,Atp1a3,Bcas3,Bcl2l1,Bin1,C1qb,Cacna1d,Cd300lf,Cdk5rap2,Cflar,Chi3l1,Clstn3,Clu,Cnn2,Cnot1,Cntn1,Coro1c,Crebbp,Csk,Cul1,Cul3,Dhcr7,Entpd1,Epas1,Fa2h,Farp1,Fasn,Fgfr2,Frg1,Gfap,Glg1,Gnao1,Gpsm2,Hapln2,Hcls1,Heg1,Hexb,Hif3a,Hsd17b4,Hsp90ab1,Iars,Impdh2,Inpp5d,Kdm4a,Kif1b,Kif27,Kndc1,Kng1,Leprel1,Lgmn,Macf1,Mad1l1,Maff,Mfn1,Mfn2,Mnat1,Mthfd1,Myh9,Myo1e,Narfl,Ncaph2,Nisch,N…
GO.0051293	establishment of spindle localization	5	0.0429	ENSMUSP00000016771,ENSMUSP00000018851,ENSMUSP00000029482,ENSMUSP00000045286,ENSMUSP00000119891	Cdk5rap2,Dync1h1,Gpsm2,Myh9,Spag5
GO.0072576	liver morphogenesis	3	0.0429	ENSMUSP00000032066,ENSMUSP00000096203,ENSMUSP00000130738	Cul3,Tet2,Tgfa
GO.0090114	COPII-coated vesicle budding	3	0.0429	ENSMUSP00000107851,ENSMUSP00000127330,ENSMUSP00000130738	Cul3,Klhl12,Rab1
GO.1902837	amino acid import into cell	3	0.0429	ENSMUSP00000046714,ENSMUSP00000054356,ENSMUSP00000067243	Kcnj10,Slc7a1,Slc7a4
GO.0044711	single-organism biosynthetic process	32	0.0499	ENSMUSP00000003017,ENSMUSP00000005829,ENSMUSP00000015858,ENSMUSP00000018803,ENSMUSP00000020749,ENSMUSP00000021424,ENSMUSP00000021443,ENSMUSP00000021920,ENSMUSP00000022169,ENSMUSP00000022529,ENSMUSP00000024594,ENSMUSP00000026221,ENSMUSP00000029123,ENSMUSP00000032402,ENSMUSP00000034904,ENSMUSP00000036936,ENSMUSP00000043597,ENSMUSP00000052872,ENSMUSP00000053033,ENSMUSP00000053616,ENSMUSP00000056774,…	Agpat4,Alas1,Ampd3,Bcat1,Chst15,Dhcr7,Elovl5,Fa2h,Fasn,Fbp1,Hexb,Impdh2,Lass2,Lig1,Mrps7,Mthfd1,Mtif2,Pbx1,Pigb,Pik3c2a,Pik3r1,Pnpo,Prpsap1,Scd1,Scd2,Sptlc1,Sptlc2,Tbxas1,Tk2,Tkt,Zfp259,a
